# Supplementary material for: Associations Between Gastroenteropancreatic Neuroendocrine Neoplasms and Inflammatory Factors: Insights From a Two‐Sample Mendelian Randomization Analysis
Source: Can J Gastroenterol Hepatol. 2025 Dec 26;2025:2591387. doi: 10.1155/cjgh/2591387 (PMC12741578; doi:10.1155/cjgh/2591387)
Supplement: Supplementary file 3 — Supporting Information 3 Supporting Table S1: Details of the data sources used in this study. Supporting Table S2: IVs used in MR analysis of the association between 91 inflammatory proteins and GEP‐NENs. Supporting Table S3: IVs used in MR analysis of the association between 731 immune cells and GEP‐NENs. Supporting Table S4: SNPs of GEP‐NENs used as exposure in reverse MR. Supporting Table S5: MR approaches were employed to investigate the association between 91 inflammatory and immune‐related proteins and GEP‐NENs. Supporting Table S6: MR approaches were employed to investigate the association between 731 immune cells and GEP‐NENs. Supporting Table S7: The reverse MR results between 91 inflammatory proteins and GEP‐NENs. Supporting Table S8: The reverse MR results between 731 immune cells and GEP‐NENs. [file CJGH-2025-2591387-s003.xlsx]

## Sheet: S1
Supplementary Table S1 Details of the data sources used in this study.
Study	Phenotype	Population	Cases	Controls	PMID	Source
GWAS catalog	91 inflammatory protein	European	14824	-	37679551	https://www.phpc.cam.ac.uk/ceu/proteins
GWAS catalog	731 immune cell traits	European	3757	-	32929287	http://ftp.ebi.ac.uk/pub/databases/gwas/summary_statistics
FinnGen R10	stomach neuroendocrine neoplasms	European	118	314193	-	https://www.finngen.fi/en/access_results
FinnGen R10	pancreas neuroendocrine neoplasms	European	129	314193	-	https://www.finngen.fi/en/access_results
FinnGen R10	small intestine neuroendocrine neoplasms	European	323	314193	-	https://www.finngen.fi/en/access_results
FinnGen R10	colorectal neuroendocrine neoplasms	European	351	314193	-	https://www.finngen.fi/en/access_results
FinnGen R10	rectum neuroendocrine neoplasms	European	86	314193	-	https://www.finngen.fi/en/access_results

## Sheet: S2
Supplementary Table S2 Instrumental variables used in MR analysis of the association between 91 inflammatory proteins and gastroenteropancreatic neuroendocrine neoplasms.
ID.Exposure	Exposure	ID.Outcome	Outcome	SNP	effect_allele.exposure	other_allele.exposure	effect_allele.outcome	other_allele.outcome	beta.exposure	beta.outcome	eaf.exposure	eaf.outcome	pos.outcome	pval.outcome	se.outcome	se.exposure	pval.exposure	samplesize.exposure	R2	f	meanf
GCST90274802	IL-17A	C3_STOMACH_NEUROENDOCRINE_EXALLC	stomach_neuroendocrine neoplasms	rs1072074	A	G	A	G	-0.0649	0.217958	0.5847	0.528166	24756697	0.10121	0.132981	0.0141	4.17e-06	11785	0.00179449	21.1825	22.8295
GCST90274802	IL-17A	C3_STOMACH_NEUROENDOCRINE_EXALLC	stomach_neuroendocrine neoplasms	rs10870773	A	G	A	G	-0.0816	0.101442	0.8025	0.741944	43822273	0.497468	0.149514	0.0171	1.82e-06	11345	0.00200315	22.7673	22.8295
GCST90274802	IL-17A	C3_STOMACH_NEUROENDOCRINE_EXALLC	stomach_neuroendocrine neoplasms	rs113334480	T	C	T	C	-0.0962	-0.0499898	0.8992	0.918156	184487650	0.834913	0.239868	0.0217	9.29e-06	11788	0.00166444	19.6497	22.8295
GCST90274802	IL-17A	C3_STOMACH_NEUROENDOCRINE_EXALLC	stomach_neuroendocrine neoplasms	rs113702571	T	C	T	C	-0.2558	0.683497	0.9848	0.987025	117617063	0.238963	0.580424	0.0564	5.75e-06	11786	0.00174228	20.5669	22.8295
GCST90274802	IL-17A	C3_STOMACH_NEUROENDOCRINE_EXALLC	stomach_neuroendocrine neoplasms	rs114882743	A	T	A	T	-0.3259	-1.13995	0.9804	0.99432	176961118	0.180204	0.850631	0.0548	2.73e-09	11345	0.00310779	35.3615	22.8295
GCST90274802	IL-17A	C3_STOMACH_NEUROENDOCRINE_EXALLC	stomach_neuroendocrine neoplasms	rs11931996	T	C	T	C	-0.1219	-0.0268258	0.9068	0.946089	151370757	0.927757	0.29587	0.0262	3.28e-06	11345	0.00190446	21.6435	22.8295
GCST90274802	IL-17A	C3_STOMACH_NEUROENDOCRINE_EXALLC	stomach_neuroendocrine neoplasms	rs12092228	T	G	T	G	0.1508	-0.319928	0.0512	0.0575564	242372703	0.239132	0.27178	0.0327	4e-06	9892	0.00214531	21.2627	22.8295
GCST90274802	IL-17A	C3_STOMACH_NEUROENDOCRINE_EXALLC	stomach_neuroendocrine neoplasms	rs12863903	T	C	T	C	-0.0857	0.080368	0.1597	0.173842	95986397	0.639246	0.17145	0.018	1.93e-06	11345	0.00199409	22.6642	22.8295
GCST90274802	IL-17A	C3_STOMACH_NEUROENDOCRINE_EXALLC	stomach_neuroendocrine neoplasms	rs12895022	T	C	T	C	0.1091	-0.19346	0.0906	0.0940479	101866897	0.394924	0.227407	0.0236	3.78e-06	11774	0.00181182	21.3674	22.8295
GCST90274802	IL-17A	C3_STOMACH_NEUROENDOCRINE_EXALLC	stomach_neuroendocrine neoplasms	rs139152046	T	G	T	G	-0.2421	1.42635	0.0211	0.00488763	23092215	0.114095	0.902725	0.0536	6.28e-06	9422	0.00216062	20.3971	22.8295
GCST90274802	IL-17A	C3_STOMACH_NEUROENDOCRINE_EXALLC	stomach_neuroendocrine neoplasms	rs139637682	T	C	T	C	-0.3301	-1.43457	0.9817	0.997294	111241830	0.263862	1.28395	0.0737	7.5e-06	8488	0.0023579	20.0564	22.8295
GCST90274802	IL-17A	C3_STOMACH_NEUROENDOCRINE_EXALLC	stomach_neuroendocrine neoplasms	rs17700884	T	G	T	G	-0.105	0.134983	0.3783	0.503247	88618087	0.301555	0.130658	0.0136	1.16e-14	11775	0.00503671	59.5974	22.8295
GCST90274802	IL-17A	C3_STOMACH_NEUROENDOCRINE_EXALLC	stomach_neuroendocrine neoplasms	rs1920106	T	C	T	C	0.0633	0.0495141	0.3948	0.413322	21200481	0.709383	0.132858	0.0132	1.62e-06	11792	0.00194637	22.9925	22.8295
GCST90274802	IL-17A	C3_STOMACH_NEUROENDOCRINE_EXALLC	stomach_neuroendocrine neoplasms	rs199658824	T	TG	T	TG	-0.2362	-0.17193	0.9733	0.982513	52345629	0.725832	0.490283	0.0468	4.49e-07	8391	0.00302648	25.4662	22.8295
GCST90274802	IL-17A	C3_STOMACH_NEUROENDOCRINE_EXALLC	stomach_neuroendocrine neoplasms	rs2408771	T	G	T	G	0.0625	0.141946	0.4358	0.412722	126718083	0.290569	0.134308	0.0138	5.93e-06	11345	0.00180473	20.5081	22.8295
GCST90274802	IL-17A	C3_STOMACH_NEUROENDOCRINE_EXALLC	stomach_neuroendocrine neoplasms	rs2770113	A	G	A	G	0.0604	-0.0630689	0.4998	0.41502	157773787	0.635256	0.132961	0.0135	7.67e-06	11345	0.00176131	20.0138	22.8295
GCST90274802	IL-17A	C3_STOMACH_NEUROENDOCRINE_EXALLC	stomach_neuroendocrine neoplasms	rs2814092	C	G	C	G	0.0624	-0.00824293	0.6437	0.640332	65837453	0.951643	0.135924	0.0135	3.8e-06	11792	0.00180854	21.3613	22.8295
GCST90274802	IL-17A	C3_STOMACH_NEUROENDOCRINE_EXALLC	stomach_neuroendocrine neoplasms	rs28552890	A	T	A	T	-0.096	0.128883	0.8859	0.946365	23834439	0.658732	0.291812	0.0215	8e-06	11345	0.00175428	19.9337	22.8295
GCST90274802	IL-17A	C3_STOMACH_NEUROENDOCRINE_EXALLC	stomach_neuroendocrine neoplasms	rs39779	C	G	C	G	0.1077	-0.154978	0.1032	0.13101	8343904	0.427427	0.195285	0.0227	2.09e-06	11345	0.00198022	22.5062	22.8295
GCST90274802	IL-17A	C3_STOMACH_NEUROENDOCRINE_EXALLC	stomach_neuroendocrine neoplasms	rs59356989	A	G	A	G	-0.0882	-0.122995	0.8432	0.832286	108088065	0.48035	0.174278	0.0177	6.26e-07	11790	0.00210166	24.8266	22.8295
GCST90274802	IL-17A	C3_STOMACH_NEUROENDOCRINE_EXALLC	stomach_neuroendocrine neoplasms	rs6874610	T	G	T	G	-0.0649	0.0545541	0.2795	0.347999	39436358	0.692741	0.138064	0.0144	6.58e-06	11783	0.00172092	20.3091	22.8295
GCST90274802	IL-17A	C3_STOMACH_NEUROENDOCRINE_EXALLC	stomach_neuroendocrine neoplasms	rs72815428	T	C	T	C	-0.1673	-0.030949	0.0423	0.013269	175409303	0.957484	0.580531	0.0366	4.85e-06	11775	0.00177133	20.8908	22.8295
GCST90274802	IL-17A	C3_STOMACH_NEUROENDOCRINE_EXALLC	stomach_neuroendocrine neoplasms	rs73181003	A	G	A	G	-0.1122	0.10073	0.093	0.115396	46526320	0.624048	0.205521	0.0246	5.09e-06	11345	0.00183027	20.7988	22.8295
GCST90274802	IL-17A	C3_STOMACH_NEUROENDOCRINE_EXALLC	stomach_neuroendocrine neoplasms	rs7324443	C	G	C	G	0.0637	0.106052	0.3575	0.398848	29490927	0.426274	0.133301	0.014	5.36e-06	11345	0.00182149	20.6989	22.8295
GCST90274802	IL-17A	C3_STOMACH_NEUROENDOCRINE_EXALLC	stomach_neuroendocrine neoplasms	rs75246422	T	C	T	C	-0.0951	0.344769	0.1233	0.135413	174752757	0.0708582	0.190861	0.0201	2.23e-06	11793	0.00189462	22.3818	22.8295
GCST90274802	IL-17A	C3_STOMACH_NEUROENDOCRINE_EXALLC	stomach_neuroendocrine neoplasms	rs75360344	A	G	A	G	-0.1414	0.230296	0.0498	0.0295378	35375042	0.5416	0.37729	0.031	5.08e-06	11774	0.00176394	20.8018	22.8295
GCST90274802	IL-17A	C3_STOMACH_NEUROENDOCRINE_EXALLC	stomach_neuroendocrine neoplasms	rs7559734	T	C	T	C	-0.0915	0.103409	0.8803	0.879981	211600939	0.604611	0.199716	0.0206	8.92e-06	11345	0.001736	19.7256	22.8295
GCST90274802	IL-17A	C3_STOMACH_NEUROENDOCRINE_EXALLC	stomach_neuroendocrine neoplasms	rs77223587	T	G	T	G	-0.3175	0.104252	0.9893	0.985657	45831225	0.851063	0.555236	0.0705	6.68e-06	10324	0.00196069	20.278	22.8295
GCST90274802	IL-17A	C3_STOMACH_NEUROENDOCRINE_EXALLC	stomach_neuroendocrine neoplasms	rs77654242	T	G	T	G	-0.2174	0.677645	0.9707	0.972782	135917758	0.0913671	0.401395	0.0469	3.56e-06	10294	0.00208297	21.4827	22.8295
GCST90274802	IL-17A	C3_STOMACH_NEUROENDOCRINE_EXALLC	stomach_neuroendocrine neoplasms	rs78289993	A	G	A	G	0.1577	0.223343	0.961	0.983726	14298687	0.666669	0.518528	0.0351	7.03e-06	11785	0.00170992	20.1825	22.8295
GCST90274802	IL-17A	C3_STOMACH_NEUROENDOCRINE_EXALLC	stomach_neuroendocrine neoplasms	rs79340054	T	C	T	C	0.138	-0.154074	0.9508	0.921643	19079675	0.539494	0.251109	0.0309	7.97e-06	11780	0.00169029	19.9419	22.8295
GCST90274802	IL-17A	C3_STOMACH_NEUROENDOCRINE_EXALLC	stomach_neuroendocrine neoplasms	rs79599491	T	C	T	C	-0.1905	-0.816955	0.9711	0.995258	42192123	0.393789	0.958008	0.0419	5.45e-06	11306	0.00182499	20.6674	22.8295
GCST90274802	IL-17A	C3_STOMACH_NEUROENDOCRINE_EXALLC	stomach_neuroendocrine neoplasms	rs8015296	C	G	C	G	-0.1162	0.106873	0.0991	0.0809845	92297563	0.655519	0.239566	0.0253	4.37e-06	9461	0.00222468	21.0901	22.8295
GCST90274804	IL-18	C3_STOMACH_NEUROENDOCRINE_EXALLC	stomach_neuroendocrine neoplasms	rs10401247	A	G	A	G	0.095	0.24151	0.8846	0.853005	51548531	0.193355	0.185674	0.0211	6.72e-06	11344	0.00178378	20.2678	87.6669
GCST90274804	IL-18	C3_STOMACH_NEUROENDOCRINE_EXALLC	stomach_neuroendocrine neoplasms	rs113070302	T	G	T	G	-0.1397	-0.655783	0.0535	0.0232336	102837893	0.14119	0.445694	0.0284	8.7e-07	14743	0.00163854	24.1934	87.6669
GCST90274804	IL-18	C3_STOMACH_NEUROENDOCRINE_EXALLC	stomach_neuroendocrine neoplasms	rs114696908	A	G	A	G	0.1235	0.0982757	0.0625	0.0517816	235937010	0.736913	0.292536	0.0278	8.89e-06	14295	0.00137867	19.7326	87.6669
GCST90274804	IL-18	C3_STOMACH_NEUROENDOCRINE_EXALLC	stomach_neuroendocrine neoplasms	rs116935210	A	G	A	G	0.2387	0.240967	0.9848	0.939433	34508602	0.383042	0.276242	0.0512	3.13e-06	14733	0.0014731	21.7323	87.6669
GCST90274804	IL-18	C3_STOMACH_NEUROENDOCRINE_EXALLC	stomach_neuroendocrine neoplasms	rs117145942	A	G	A	G	-0.3006	-1.04729	0.0131	0.00549239	29651061	0.249679	0.909789	0.0649	3.63e-06	13164	0.00162702	21.4498	87.6669
GCST90274804	IL-18	C3_STOMACH_NEUROENDOCRINE_EXALLC	stomach_neuroendocrine neoplasms	rs117195704	A	G	A	G	-0.1505	-0.291695	0.0389	0.0242057	59619951	0.499169	0.431632	0.0313	1.52e-06	14730	0.00156711	23.1167	87.6669
GCST90274804	IL-18	C3_STOMACH_NEUROENDOCRINE_EXALLC	stomach_neuroendocrine neoplasms	rs117599131	A	C	A	C	-0.1483	-0.238331	0.0536	0.0525441	87893276	0.413083	0.291187	0.0317	2.89e-06	13231	0.0016514	21.8826	87.6669
GCST90274804	IL-18	C3_STOMACH_NEUROENDOCRINE_EXALLC	stomach_neuroendocrine neoplasms	rs139290695	A	T	A	T	-0.1505	0.299722	0.9589	0.959821	120983530	0.381287	0.342333	0.0336	7.49e-06	11791	0.00169866	20.0595	87.6669
GCST90274804	IL-18	C3_STOMACH_NEUROENDOCRINE_EXALLC	stomach_neuroendocrine neoplasms	rs139990768	T	C	T	C	-0.1848	-1.02962	0.0239	0.00615191	37711381	0.227156	0.852538	0.0415	8.47e-06	13860	0.00142864	19.8265	87.6669
GCST90274804	IL-18	C3_STOMACH_NEUROENDOCRINE_EXALLC	stomach_neuroendocrine neoplasms	rs140199696	T	C	T	C	-0.2071	0.308748	0.9784	0.982446	22682638	0.55409	0.521849	0.0454	5.07e-06	14295	0.00145356	20.806	87.6669
GCST90274804	IL-18	C3_STOMACH_NEUROENDOCRINE_EXALLC	stomach_neuroendocrine neoplasms	rs1477086	A	G	A	G	-0.1103	0.173269	0.0692	0.050291	54709614	0.557975	0.295756	0.0243	5.65e-06	14295	0.00143923	20.6005	87.6669
GCST90274804	IL-18	C3_STOMACH_NEUROENDOCRINE_EXALLC	stomach_neuroendocrine neoplasms	rs148530961	A	G	A	G	0.2415	0.393372	0.017	0.0231557	1057984	0.359523	0.429317	0.0532	5.64e-06	14295	0.00143947	20.6039	87.6669
GCST90274804	IL-18	C3_STOMACH_NEUROENDOCRINE_EXALLC	stomach_neuroendocrine neoplasms	rs1760941	A	C	A	C	0.0657	0.407734	0.7591	0.805124	20461879	0.0134119	0.164898	0.0142	3.71e-06	14295	0.00149527	21.4039	87.6669
GCST90274804	IL-18	C3_STOMACH_NEUROENDOCRINE_EXALLC	stomach_neuroendocrine neoplasms	rs190615956	A	T	A	T	-0.3331	-1.03524	0.0269	0.0057246	66915495	0.222936	0.849418	0.0754	9.97e-06	7424	0.00262197	19.5115	87.6669
GCST90274804	IL-18	C3_STOMACH_NEUROENDOCRINE_EXALLC	stomach_neuroendocrine neoplasms	rs2267951	T	C	T	C	0.056	0.039057	0.3421	0.344498	132698719	0.776968	0.137878	0.0125	7.46e-06	14295	0.00140205	20.0676	87.6669
GCST90274804	IL-18	C3_STOMACH_NEUROENDOCRINE_EXALLC	stomach_neuroendocrine neoplasms	rs2732865	A	C	A	C	0.3635	-0.0269395	0.0405	0.0209289	102785321	0.952884	0.455937	0.0303	3.7e-33	14743	0.0096676	143.901	87.6669
GCST90274804	IL-18	C3_STOMACH_NEUROENDOCRINE_EXALLC	stomach_neuroendocrine neoplasms	rs28929474	T	C	T	C	0.2643	0.16146	0.0204	0.0197919	94378610	0.740041	0.486622	0.0445	2.86e-09	14743	0.00238699	35.2708	87.6669
GCST90274804	IL-18	C3_STOMACH_NEUROENDOCRINE_EXALLC	stomach_neuroendocrine neoplasms	rs3010065	A	G	A	G	-0.0644	0.0719674	0.7923	0.764534	183861647	0.641728	0.154674	0.0145	8.94e-06	14724	0.00133791	19.7232	87.6669
GCST90274804	IL-18	C3_STOMACH_NEUROENDOCRINE_EXALLC	stomach_neuroendocrine neoplasms	rs34174304	A	G	A	G	0.073	0.0949474	0.8157	0.841896	52577438	0.59215	0.177232	0.0149	9.62e-07	14725	0.00162746	24.0002	87.6669
GCST90274804	IL-18	C3_STOMACH_NEUROENDOCRINE_EXALLC	stomach_neuroendocrine neoplasms	rs34333927	A	G	A	G	0.0658	0.090267	0.2237	0.275105	9342685	0.54199	0.148026	0.0147	7.6e-06	14741	0.00135738	20.0336	87.6669
GCST90274804	IL-18	C3_STOMACH_NEUROENDOCRINE_EXALLC	stomach_neuroendocrine neoplasms	rs35021151	A	G	A	G	-0.1646	0.227906	0.0317	0.0350457	58429057	0.522359	0.356262	0.0342	1.49e-06	14735	0.00156955	23.1605	87.6669
GCST90274804	IL-18	C3_STOMACH_NEUROENDOCRINE_EXALLC	stomach_neuroendocrine neoplasms	rs62257659	A	G	A	G	-0.2015	0.381632	0.9745	0.986741	79540268	0.504556	0.571871	0.042	1.61e-06	14727	0.00156048	23.014	87.6669
GCST90274804	IL-18	C3_STOMACH_NEUROENDOCRINE_EXALLC	stomach_neuroendocrine neoplasms	rs62554051	C	G	C	G	-0.1084	0.233268	0.0677	0.0818311	29175152	0.337802	0.243363	0.0243	8.16e-06	14735	0.00134868	19.897	87.6669
GCST90274804	IL-18	C3_STOMACH_NEUROENDOCRINE_EXALLC	stomach_neuroendocrine neoplasms	rs6693634	A	C	A	C	0.0537	0.0181273	0.4791	0.467976	162539895	0.890107	0.131197	0.012	7.64e-06	14295	0.00139892	20.0228	87.6669
GCST90274804	IL-18	C3_STOMACH_NEUROENDOCRINE_EXALLC	stomach_neuroendocrine neoplasms	rs68109559	T	C	T	C	-0.0553	-0.157418	0.3212	0.293951	62082538	0.271055	0.143024	0.0124	8.21e-06	14732	0.00134822	19.886	87.6669
GCST90274804	IL-18	C3_STOMACH_NEUROENDOCRINE_EXALLC	stomach_neuroendocrine neoplasms	rs73176827	T	C	T	C	-0.1045	-0.312093	0.0762	0.0599131	156256083	0.25738	0.275553	0.022	2.03e-06	14733	0.00152908	22.5594	87.6669
GCST90274804	IL-18	C3_STOMACH_NEUROENDOCRINE_EXALLC	stomach_neuroendocrine neoplasms	rs7398357	A	G	A	G	0.0662	-0.172654	0.1899	0.148169	99493896	0.345401	0.182984	0.0147	6.69e-06	14735	0.00137447	20.2779	87.6669
GCST90274804	IL-18	C3_STOMACH_NEUROENDOCRINE_EXALLC	stomach_neuroendocrine neoplasms	rs7512350	A	G	A	G	0.0921	0.0441352	0.1213	0.132637	15078298	0.818061	0.191859	0.0201	4.6e-06	11771	0.00178049	20.992	87.6669
GCST90274804	IL-18	C3_STOMACH_NEUROENDOCRINE_EXALLC	stomach_neuroendocrine neoplasms	rs75366565	T	C	T	C	-0.401	-0.177144	0.1988	0.20415	102549829	0.273196	0.161667	0.0142	1.92e-175	14735	0.0513419	797.358	87.6669
GCST90274804	IL-18	C3_STOMACH_NEUROENDOCRINE_EXALLC	stomach_neuroendocrine neoplasms	rs75969720	A	G	A	G	0.1945	0.28941	0.021	0.0101134	69759816	0.664219	0.666695	0.0439	9.4e-06	14743	0.00132968	19.6269	87.6669
GCST90274804	IL-18	C3_STOMACH_NEUROENDOCRINE_EXALLC	stomach_neuroendocrine neoplasms	rs7642750	A	C	A	C	0.0935	0.0743239	0.8764	0.887877	10538597	0.717404	0.205355	0.02	2.94e-06	11788	0.00185063	21.8519	87.6669
GCST90274804	IL-18	C3_STOMACH_NEUROENDOCRINE_EXALLC	stomach_neuroendocrine neoplasms	rs78035061	A	C	A	C	0.1039	0.180828	0.0787	0.0726805	801754	0.464772	0.247367	0.0222	2.87e-06	14295	0.00152995	21.901	87.6669
GCST90274804	IL-18	C3_STOMACH_NEUROENDOCRINE_EXALLC	stomach_neuroendocrine neoplasms	rs78199195	A	G	A	G	-0.0956	0.0360819	0.8928	0.914709	147164328	0.878905	0.236824	0.0196	1.07e-06	14295	0.00166149	23.7872	87.6669
GCST90274804	IL-18	C3_STOMACH_NEUROENDOCRINE_EXALLC	stomach_neuroendocrine neoplasms	rs78357146	A	G	A	G	-0.3382	1.03313	0.9715	0.990267	66308933	0.137748	0.696074	0.0378	3.65e-19	14743	0.0054004	80.0396	87.6669
GCST90274804	IL-18	C3_STOMACH_NEUROENDOCRINE_EXALLC	stomach_neuroendocrine neoplasms	rs78714574	C	G	C	G	0.4727	0.494831	0.0198	0.0291066	102021223	0.205249	0.390634	0.0474	2.01e-23	14735	0.00670414	99.4387	87.6669
GCST90274804	IL-18	C3_STOMACH_NEUROENDOCRINE_EXALLC	stomach_neuroendocrine neoplasms	rs79097546	T	C	T	C	-0.2754	0.997117	0.9865	0.994953	19674796	0.270144	0.904226	0.056	8.75e-07	14256	0.00169363	24.1819	87.6669
GCST90274804	IL-18	C3_STOMACH_NEUROENDOCRINE_EXALLC	stomach_neuroendocrine neoplasms	rs80317525	A	G	A	G	0.1408	1.33706	0.0468	0.012922	47477593	0.0235668	0.590542	0.0299	2.49e-06	14730	0.00150317	22.172	87.6669
GCST90274804	IL-18	C3_STOMACH_NEUROENDOCRINE_EXALLC	stomach_neuroendocrine neoplasms	rs951774	A	C	A	C	0.5719	0.0577838	0.1798	0.208942	102296204	0.719035	0.160623	0.0148	1e-200	14728	0.0920521	1492.99	87.6669
GCST90274811	IL-2RB	C3_STOMACH_NEUROENDOCRINE_EXALLC	stomach_neuroendocrine neoplasms	rs111358562	A	C	A	C	-0.1638	-0.133067	0.3346	0.613562	30402306	0.329529	0.13647	0.0368	8.54e-06	8817	0.002242	19.8077	21.5072
GCST90274811	IL-2RB	C3_STOMACH_NEUROENDOCRINE_EXALLC	stomach_neuroendocrine neoplasms	rs11153066	T	C	T	C	0.0615	-0.285536	0.5833	0.51973	107525440	0.0169965	0.119632	0.0137	7.15e-06	11343	0.00177341	20.148	21.5072
GCST90274811	IL-2RB	C3_STOMACH_NEUROENDOCRINE_EXALLC	stomach_neuroendocrine neoplasms	rs111805691	A	G	A	G	-0.1278	-0.0445722	0.0648	0.0509007	13097977	0.881244	0.298355	0.0286	7.88e-06	11344	0.00175711	19.9643	21.5072
GCST90274811	IL-2RB	C3_STOMACH_NEUROENDOCRINE_EXALLC	stomach_neuroendocrine neoplasms	rs115890206	A	G	A	G	0.232	0.314711	0.9786	0.994351	170386979	0.710665	0.848365	0.0502	3.81e-06	10403	0.00204889	21.3543	21.5072
GCST90274811	IL-2RB	C3_STOMACH_NEUROENDOCRINE_EXALLC	stomach_neuroendocrine neoplasms	rs116007066	A	G	A	G	-0.2101	-0.486738	0.025	0.0234996	135834088	0.247734	0.421101	0.0441	1.9e-06	10295	0.00219985	22.6929	21.5072
GCST90274811	IL-2RB	C3_STOMACH_NEUROENDOCRINE_EXALLC	stomach_neuroendocrine neoplasms	rs116068903	T	C	T	C	0.2831	-0.168517	0.0151	0.00551849	67033038	0.843093	0.851359	0.0636	8.54e-06	10470	0.00188885	19.8099	21.5072
GCST90274811	IL-2RB	C3_STOMACH_NEUROENDOCRINE_EXALLC	stomach_neuroendocrine neoplasms	rs11630708	T	C	T	C	-0.2102	0.749272	0.9766	0.969167	83996576	0.0480541	0.379016	0.0443	2.09e-06	11788	0.00190629	22.5105	21.5072
GCST90274811	IL-2RB	C3_STOMACH_NEUROENDOCRINE_EXALLC	stomach_neuroendocrine neoplasms	rs116381951	T	C	T	C	0.2794	-0.884156	0.9817	0.995376	177469993	0.363258	0.972483	0.063	9.21e-06	9983	0.00196633	19.6646	21.5072
GCST90274811	IL-2RB	C3_STOMACH_NEUROENDOCRINE_EXALLC	stomach_neuroendocrine neoplasms	rs117538197	T	C	T	C	0.1213	-0.267578	0.0695	0.0510306	4604136	0.366974	0.296598	0.0261	3.36e-06	11774	0.00183114	21.5957	21.5072
GCST90274811	IL-2RB	C3_STOMACH_NEUROENDOCRINE_EXALLC	stomach_neuroendocrine neoplasms	rs13001788	T	C	T	C	0.2769	-0.208141	0.9745	0.98691	31671770	0.710199	0.560138	0.0557	6.65e-07	8243	0.00298917	24.7076	21.5072
GCST90274811	IL-2RB	C3_STOMACH_NEUROENDOCRINE_EXALLC	stomach_neuroendocrine neoplasms	rs141460846	T	C	T	C	-0.2471	0.0449133	0.9783	0.982278	40448482	0.930455	0.514635	0.0535	3.86e-06	11304	0.00188359	21.3285	21.5072
GCST90274811	IL-2RB	C3_STOMACH_NEUROENDOCRINE_EXALLC	stomach_neuroendocrine neoplasms	rs1472270	C	G	C	G	0.0704	-0.156977	0.346	0.344295	98492531	0.255375	0.138015	0.0144	1.01e-06	11344	0.00210252	23.897	21.5072
GCST90274811	IL-2RB	C3_STOMACH_NEUROENDOCRINE_EXALLC	stomach_neuroendocrine neoplasms	rs147955591	A	C	A	C	-0.0739	0.122578	0.2186	0.277263	119524484	0.401605	0.146143	0.0166	8.52e-06	11344	0.00174401	19.8151	21.5072
GCST90274811	IL-2RB	C3_STOMACH_NEUROENDOCRINE_EXALLC	stomach_neuroendocrine neoplasms	rs17549820	T	C	T	C	0.0631	0.0406915	0.5622	0.572506	107197144	0.758866	0.132559	0.0129	1e-06	11791	0.00202511	23.9224	21.5072
GCST90274811	IL-2RB	C3_STOMACH_NEUROENDOCRINE_EXALLC	stomach_neuroendocrine neoplasms	rs199629395	T	TA	T	TA	-0.2288	0.516219	0.9611	0.939182	22599323	0.0667237	0.281543	0.0454	4.66e-07	7943	0.00318735	25.3917	21.5072
GCST90274811	IL-2RB	C3_STOMACH_NEUROENDOCRINE_EXALLC	stomach_neuroendocrine neoplasms	rs2157876	T	G	T	G	-0.1133	0.0673516	0.0879	0.0982941	111154576	0.752189	0.213304	0.0239	2.13e-06	11343	0.00197732	22.4692	21.5072
GCST90274811	IL-2RB	C3_STOMACH_NEUROENDOCRINE_EXALLC	stomach_neuroendocrine neoplasms	rs2281533	C	G	C	G	-0.1844	0.437791	0.0481	0.072644	6123121	0.0900389	0.258255	0.0404	5.01e-06	11776	0.00176601	20.8298	21.5072
GCST90274811	IL-2RB	C3_STOMACH_NEUROENDOCRINE_EXALLC	stomach_neuroendocrine neoplasms	rs301439	C	G	C	G	-0.0643	0.10455	0.6412	0.727276	4589802	0.477057	0.147037	0.0144	8e-06	11344	0.00175456	19.9352	21.5072
GCST90274811	IL-2RB	C3_STOMACH_NEUROENDOCRINE_EXALLC	stomach_neuroendocrine neoplasms	rs34246740	T	C	T	C	-0.0721	-0.0793036	0.2619	0.189069	36176683	0.637889	0.168497	0.0156	3.8e-06	11344	0.00187948	21.3572	21.5072
GCST90274811	IL-2RB	C3_STOMACH_NEUROENDOCRINE_EXALLC	stomach_neuroendocrine neoplasms	rs55757846	A	G	A	G	-0.1021	-0.118312	0.8947	0.893657	25223145	0.575895	0.211501	0.0231	9.87e-06	11344	0.00171915	19.5322	21.5072
GCST90274811	IL-2RB	C3_STOMACH_NEUROENDOCRINE_EXALLC	stomach_neuroendocrine neoplasms	rs55987136	T	C	T	C	-0.1967	1.02005	0.9753	0.992256	12126342	0.166721	0.737658	0.0443	8.99e-06	11781	0.00167068	19.7119	21.5072
GCST90274811	IL-2RB	C3_STOMACH_NEUROENDOCRINE_EXALLC	stomach_neuroendocrine neoplasms	rs71476282	T	C	T	C	-0.1842	0.28137	0.0363	0.0520173	115350190	0.338985	0.294267	0.0412	7.79e-06	11344	0.00175895	19.9852	21.5072
GCST90274811	IL-2RB	C3_STOMACH_NEUROENDOCRINE_EXALLC	stomach_neuroendocrine neoplasms	rs9321271	A	C	A	C	-0.157	-0.863308	0.9549	0.987123	131072631	0.124684	0.562266	0.0325	1.36e-06	11779	0.00197726	23.3324	21.5072
GCST90274811	IL-2RB	C3_STOMACH_NEUROENDOCRINE_EXALLC	stomach_neuroendocrine neoplasms	rs9921181	A	G	A	G	-0.0606	0.0556211	0.4465	0.346936	80741817	0.686716	0.137909	0.0128	2.2e-06	11786	0.00189816	22.4105	21.5072
GCST90274838	TGF-alpha	C3_STOMACH_NEUROENDOCRINE_EXALLC	stomach_neuroendocrine neoplasms	rs10473116	A	G	A	G	-0.0717	-0.171773	0.1852	0.218475	38712619	0.278599	0.158539	0.016	7.42e-06	13235	0.00151501	20.0786	23.7717
GCST90274838	TGF-alpha	C3_STOMACH_NEUROENDOCRINE_EXALLC	stomach_neuroendocrine neoplasms	rs113903858	A	G	A	G	0.3368	1.29461	0.014	0.00177705	71450019	0.404432	1.55278	0.0748	6.71e-06	11136	0.00181728	20.2704	23.7717
GCST90274838	TGF-alpha	C3_STOMACH_NEUROENDOCRINE_EXALLC	stomach_neuroendocrine neoplasms	rs118063320	A	G	A	G	0.2401	-1.03242	0.0203	0.00653126	55219494	0.211694	0.826647	0.0531	6.14e-06	13798	0.00147957	20.4424	23.7717
GCST90274838	TGF-alpha	C3_STOMACH_NEUROENDOCRINE_EXALLC	stomach_neuroendocrine neoplasms	rs12270510	T	C	T	C	0.0959	-0.154708	0.1107	0.11379	119635308	0.443284	0.201795	0.019	4.48e-07	14731	0.00172642	25.4725	23.7717
GCST90274838	TGF-alpha	C3_STOMACH_NEUROENDOCRINE_EXALLC	stomach_neuroendocrine neoplasms	rs12540570	A	C	A	C	0.0557	0.291052	0.6509	0.684086	13605549	0.0370689	0.139593	0.0125	8.35e-06	14285	0.00138806	19.8532	23.7717
GCST90274838	TGF-alpha	C3_STOMACH_NEUROENDOCRINE_EXALLC	stomach_neuroendocrine neoplasms	rs145310376	T	G	T	G	-0.1656	-0.17133	0.0346	0.0516229	39450202	0.568291	0.300279	0.0374	9.52e-06	14285	0.00137057	19.6027	23.7717
GCST90274838	TGF-alpha	C3_STOMACH_NEUROENDOCRINE_EXALLC	stomach_neuroendocrine neoplasms	rs149146289	A	G	A	G	0.2856	-0.160306	0.9866	0.981153	58346517	0.742183	0.487304	0.0569	5.19e-07	14285	0.00176054	25.1902	23.7717
GCST90274838	TGF-alpha	C3_STOMACH_NEUROENDOCRINE_EXALLC	stomach_neuroendocrine neoplasms	rs1963491	C	G	C	G	0.1081	0.0528711	0.905	0.899277	2796617	0.809481	0.219296	0.023	2.6e-06	11334	0.00194521	22.0861	23.7717
GCST90274838	TGF-alpha	C3_STOMACH_NEUROENDOCRINE_EXALLC	stomach_neuroendocrine neoplasms	rs2182884	A	T	A	T	-0.0692	0.262983	0.8117	0.852408	26825251	0.15621	0.18547	0.0155	8.02e-06	14285	0.00139336	19.9291	23.7717
GCST90274838	TGF-alpha	C3_STOMACH_NEUROENDOCRINE_EXALLC	stomach_neuroendocrine neoplasms	rs2227284	T	G	T	G	0.0672	0.0395133	0.2767	0.444716	132677033	0.764622	0.131968	0.0152	9.82e-06	11334	0.00172155	19.5423	23.7717
GCST90274838	TGF-alpha	C3_STOMACH_NEUROENDOCRINE_EXALLC	stomach_neuroendocrine neoplasms	rs2478421	T	G	T	G	0.1526	0.471359	0.9672	0.9843	120497766	0.369369	0.5251	0.0342	8.12e-06	14285	0.00139178	19.9066	23.7717
GCST90274838	TGF-alpha	C3_STOMACH_NEUROENDOCRINE_EXALLC	stomach_neuroendocrine neoplasms	rs34007466	A	G	A	G	-0.2684	1.18087	0.0153	0.00813885	16163413	0.109421	0.737674	0.05	7.96e-08	14733	0.00195202	28.8115	23.7717
GCST90274838	TGF-alpha	C3_STOMACH_NEUROENDOCRINE_EXALLC	stomach_neuroendocrine neoplasms	rs34630685	C	G	C	G	0.1678	0.600376	0.9681	0.970912	13867299	0.128177	0.394639	0.0361	3.35e-06	14285	0.00151019	21.6027	23.7717
GCST90274838	TGF-alpha	C3_STOMACH_NEUROENDOCRINE_EXALLC	stomach_neuroendocrine neoplasms	rs35496173	T	G	T	G	-0.0561	-0.046185	0.4039	0.474107	54819006	0.724456	0.131017	0.0122	4.26e-06	14285	0.00147803	21.142	23.7717
GCST90274838	TGF-alpha	C3_STOMACH_NEUROENDOCRINE_EXALLC	stomach_neuroendocrine neoplasms	rs3859189	A	G	A	G	0.0655	-0.0779286	0.5369	0.558892	39980780	0.552108	0.131059	0.0116	1.64e-08	14726	0.00216044	31.8792	23.7717
GCST90274838	TGF-alpha	C3_STOMACH_NEUROENDOCRINE_EXALLC	stomach_neuroendocrine neoplasms	rs4934441	A	G	A	G	-0.095	-0.177212	0.1322	0.188078	89077068	0.289188	0.167196	0.0198	1.6e-06	11780	0.0019504	23.0167	23.7717
GCST90274838	TGF-alpha	C3_STOMACH_NEUROENDOCRINE_EXALLC	stomach_neuroendocrine neoplasms	rs60545802	T	G	T	G	-0.0701	-0.220681	0.8291	0.860341	132868885	0.236442	0.186397	0.0154	5.32e-06	14716	0.00140603	20.7174	23.7717
GCST90274838	TGF-alpha	C3_STOMACH_NEUROENDOCRINE_EXALLC	stomach_neuroendocrine neoplasms	rs653178	T	C	T	C	-0.0708	-0.33015	0.5228	0.584393	111569952	0.0126078	0.132343	0.0131	6.5e-08	11782	0.00247303	29.2045	23.7717
GCST90274838	TGF-alpha	C3_STOMACH_NEUROENDOCRINE_EXALLC	stomach_neuroendocrine neoplasms	rs6872427	C	G	C	G	0.139	0.407409	0.043	0.0180138	113197053	0.389218	0.473162	0.031	7.33e-06	14285	0.00140545	20.1023	23.7717
GCST90274838	TGF-alpha	C3_STOMACH_NEUROENDOCRINE_EXALLC	stomach_neuroendocrine neoplasms	rs7192501	C	G	C	G	-0.1432	0.801579	0.0387	0.018893	79840425	0.0928688	0.477002	0.0321	8.16e-06	14727	0.00134951	19.8983	23.7717
GCST90274838	TGF-alpha	C3_STOMACH_NEUROENDOCRINE_EXALLC	stomach_neuroendocrine neoplasms	rs72477244	A	G	A	G	0.139	-0.632403	0.0436	0.0104149	9837016	0.321557	0.637978	0.0309	6.85e-06	14285	0.00141455	20.2326	23.7717
GCST90274838	TGF-alpha	C3_STOMACH_NEUROENDOCRINE_EXALLC	stomach_neuroendocrine neoplasms	rs72912115	A	T	A	T	0.137	0.245653	0.114	0.105443	70547163	0.249888	0.213496	0.0184	9.65e-14	14728	0.00374999	55.4302	23.7717
GCST90274838	TGF-alpha	C3_STOMACH_NEUROENDOCRINE_EXALLC	stomach_neuroendocrine neoplasms	rs74130123	T	C	T	C	-0.2601	-0.397784	0.9817	0.972033	29753508	0.318914	0.399104	0.0508	3.05e-07	14733	0.00177619	26.2116	23.7717
GCST90274838	TGF-alpha	C3_STOMACH_NEUROENDOCRINE_EXALLC	stomach_neuroendocrine neoplasms	rs78464136	A	T	A	T	0.143	0.11457	0.9552	0.962888	15774682	0.740984	0.346605	0.0307	3.19e-06	14285	0.00151655	21.6937	23.7717
GCST90274838	TGF-alpha	C3_STOMACH_NEUROENDOCRINE_EXALLC	stomach_neuroendocrine neoplasms	rs78912149	C	G	C	G	-0.2692	-0.24756	0.9835	0.977663	166206634	0.591611	0.461432	0.056	1.53e-06	13798	0.00167198	23.1053	23.7717
GCST90274838	TGF-alpha	C3_STOMACH_NEUROENDOCRINE_EXALLC	stomach_neuroendocrine neoplasms	rs79050605	T	G	T	G	-0.0954	-0.110386	0.8166	0.776803	92460405	0.479165	0.155991	0.0202	2.33e-06	8287	0.00268429	22.2992	23.7717
GCST90274839	TGF-alpha	C3_STOMACH_NEUROENDOCRINE_EXALLC	stomach_neuroendocrine neoplasms	rs9262670	T	C	T	C	0.0717	0.00990134	0.2343	0.279133	31067213	0.945969	0.146104	0.0146	9.06e-07	12842	0.0018745	24.1138	23.7717
GCST90274789	FGF-23	C3_PANCREAS_NEUROENDOCRINE_EXALLC	pancreas_neuroendocrine neoplasms	rs10737349	A	G	A	G	0.0746	-0.0327403	0.1462	0.125123	180613900	0.862391	0.188889	0.0167	7.93e-06	14286	0.00139485	19.9519	24.5873
GCST90274789	FGF-23	C3_PANCREAS_NEUROENDOCRINE_EXALLC	pancreas_neuroendocrine neoplasms	rs11150539	T	C	T	C	-0.056	0.092455	0.4938	0.508029	83103712	0.459016	0.12486	0.0119	2.53e-06	14287	0.00154763	22.1422	24.5873
GCST90274789	FGF-23	C3_PANCREAS_NEUROENDOCRINE_EXALLC	pancreas_neuroendocrine neoplasms	rs117963256	A	T	A	T	-0.291	-0.418887	0.0117	0.00678969	19528846	0.5928	0.783282	0.0653	8.34e-06	12304	0.00161144	19.8559	24.5873
GCST90274789	FGF-23	C3_PANCREAS_NEUROENDOCRINE_EXALLC	pancreas_neuroendocrine neoplasms	rs118177380	A	G	A	G	0.2362	-0.605958	0.0187	0.00877774	106660308	0.332871	0.625765	0.0507	3.18e-06	14287	0.00151685	21.7012	24.5873
GCST90274789	FGF-23	C3_PANCREAS_NEUROENDOCRINE_EXALLC	pancreas_neuroendocrine neoplasms	rs11930290	A	T	A	T	-0.1845	-0.904739	0.9748	0.98654	123404071	0.0849435	0.525187	0.0389	2.11e-06	12848	0.00174783	22.4919	24.5873
GCST90274789	FGF-23	C3_PANCREAS_NEUROENDOCRINE_EXALLC	pancreas_neuroendocrine neoplasms	rs12195292	A	G	A	G	-0.0768	0.167545	0.8634	0.86739	80633628	0.368713	0.186392	0.0166	3.72e-06	14710	0.00145299	21.4016	24.5873
GCST90274789	FGF-23	C3_PANCREAS_NEUROENDOCRINE_EXALLC	pancreas_neuroendocrine neoplasms	rs138865481	A	G	A	G	-0.2386	0.0947491	0.0154	0.0138414	205843372	0.859334	0.534634	0.0534	7.89e-06	13800	0.00144461	19.9616	24.5873
GCST90274789	FGF-23	C3_PANCREAS_NEUROENDOCRINE_EXALLC	pancreas_neuroendocrine neoplasms	rs145628723	A	G	A	G	0.1957	-0.34606	0.022	0.0171696	103310026	0.473137	0.482391	0.0437	7.53e-06	14238	0.00140656	20.052	24.5873
GCST90274789	FGF-23	C3_PANCREAS_NEUROENDOCRINE_EXALLC	pancreas_neuroendocrine neoplasms	rs181409232	A	C	A	C	-0.2224	0.914704	0.0191	0.0146751	31207341	0.0127706	0.367335	0.0479	3.43e-06	12846	0.00167534	21.5542	24.5873
GCST90274789	FGF-23	C3_PANCREAS_NEUROENDOCRINE_EXALLC	pancreas_neuroendocrine neoplasms	rs200350335	T	TTA	T	TTA	0.2262	1.01999	0.9785	0.995418	102127645	0.254932	0.895946	0.0467	1.27e-06	10852	0.00215727	23.4569	24.5873
GCST90274789	FGF-23	C3_PANCREAS_NEUROENDOCRINE_EXALLC	pancreas_neuroendocrine neoplasms	rs2825747	A	G	A	G	0.0693	0.0236845	0.8386	0.821565	19687550	0.884795	0.163462	0.0153	5.91e-06	14735	0.00139037	20.5128	24.5873
GCST90274789	FGF-23	C3_PANCREAS_NEUROENDOCRINE_EXALLC	pancreas_neuroendocrine neoplasms	rs33921462	A	G	A	G	-0.0653	0.0183683	0.2766	0.3533	177387655	0.88861	0.131143	0.0135	1.32e-06	14287	0.00163496	23.3937	24.5873
GCST90274789	FGF-23	C3_PANCREAS_NEUROENDOCRINE_EXALLC	pancreas_neuroendocrine neoplasms	rs34551523	A	G	A	G	0.1704	-0.207084	0.0295	0.0307006	147249582	0.577721	0.371972	0.0348	9.75e-07	14730	0.00162507	23.973	24.5873
GCST90274789	FGF-23	C3_PANCREAS_NEUROENDOCRINE_EXALLC	pancreas_neuroendocrine neoplasms	rs368215473	A	G	A	G	0.1228	-0.119066	0.0941	0.0719221	17523010	0.617729	0.238574	0.0257	1.77e-06	9397	0.00242375	22.8264	24.5873
GCST90274789	FGF-23	C3_PANCREAS_NEUROENDOCRINE_EXALLC	pancreas_neuroendocrine neoplasms	rs370203222	C	G	C	G	0.1059	-0.173007	0.1002	0.138746	12500922	0.347183	0.184037	0.0222	1.84e-06	11759	0.00193142	22.7516	24.5873
GCST90274789	FGF-23	C3_PANCREAS_NEUROENDOCRINE_EXALLC	pancreas_neuroendocrine neoplasms	rs3811621	C	G	C	G	0.1163	0.19029	0.2897	0.294333	189581815	0.163647	0.136613	0.0131	6.82e-19	14286	0.00548677	78.8054	24.5873
GCST90274789	FGF-23	C3_PANCREAS_NEUROENDOCRINE_EXALLC	pancreas_neuroendocrine neoplasms	rs4730018	A	C	A	C	0.0936	-0.263052	0.9039	0.896838	104500861	0.203335	0.206784	0.0206	5.53e-06	14287	0.00144294	20.6422	24.5873
GCST90274789	FGF-23	C3_PANCREAS_NEUROENDOCRINE_EXALLC	pancreas_neuroendocrine neoplasms	rs4958089	T	C	T	C	0.0513	0.130753	0.4217	0.413123	133148737	0.303131	0.126977	0.0115	8.16e-06	14735	0.00134866	19.8967	24.5873
GCST90274789	FGF-23	C3_PANCREAS_NEUROENDOCRINE_EXALLC	pancreas_neuroendocrine neoplasms	rs57479285	T	C	T	C	0.4343	-0.5512	0.0113	0.0089307	111212058	0.434108	0.704697	0.0981	9.55e-06	7424	0.00263305	19.5941	24.5873
GCST90274789	FGF-23	C3_PANCREAS_NEUROENDOCRINE_EXALLC	pancreas_neuroendocrine neoplasms	rs6127099	A	T	A	T	0.0907	-0.119489	0.706	0.731345	54114863	0.397506	0.141226	0.0134	1.3e-11	14287	0.00319649	45.8083	24.5873
GCST90274789	FGF-23	C3_PANCREAS_NEUROENDOCRINE_EXALLC	pancreas_neuroendocrine neoplasms	rs62307586	T	G	T	G	-0.0552	0.104027	0.2859	0.322672	60358290	0.435593	0.133426	0.0124	8.52e-06	14735	0.00134308	19.8142	24.5873
GCST90274789	FGF-23	C3_PANCREAS_NEUROENDOCRINE_EXALLC	pancreas_neuroendocrine neoplasms	rs671205	T	C	T	C	0.0708	-0.179748	0.7502	0.718945	147051160	0.196693	0.139228	0.0136	1.93e-07	14287	0.00189332	27.0974	24.5873
GCST90274789	FGF-23	C3_PANCREAS_NEUROENDOCRINE_EXALLC	pancreas_neuroendocrine neoplasms	rs6753743	T	G	T	G	0.0941	-0.0772781	0.8733	0.903167	121205371	0.713145	0.210203	0.0185	3.65e-07	14287	0.00180763	25.8687	24.5873
GCST90274789	FGF-23	C3_PANCREAS_NEUROENDOCRINE_EXALLC	pancreas_neuroendocrine neoplasms	rs72720704	T	C	T	C	0.0725	-0.242901	0.8402	0.806337	177004901	0.125727	0.158637	0.0161	6.7e-06	14287	0.00141732	20.2751	24.5873
GCST90274789	FGF-23	C3_PANCREAS_NEUROENDOCRINE_EXALLC	pancreas_neuroendocrine neoplasms	rs75271339	A	T	A	T	-0.415	0.450956	0.0141	0.0351931	116000283	0.192314	0.345888	0.089	3.12e-06	9947	0.0021811	21.7385	24.5873
GCST90274789	FGF-23	C3_PANCREAS_NEUROENDOCRINE_EXALLC	pancreas_neuroendocrine neoplasms	rs794007	T	C	T	C	0.0685	0.0283537	0.2406	0.215222	40140915	0.852341	0.152331	0.0144	1.97e-06	12844	0.0017587	22.625	24.5873
GCST90274789	FGF-23	C3_PANCREAS_NEUROENDOCRINE_EXALLC	pancreas_neuroendocrine neoplasms	rs9859317	A	G	A	G	-0.0549	0.0595624	0.3489	0.361139	64697474	0.6485	0.130663	0.0124	9.54e-06	14287	0.00137014	19.5993	24.5873
GCST90274789	FGF-23	C3_PANCREAS_NEUROENDOCRINE_EXALLC	pancreas_neuroendocrine neoplasms	rs9950230	C	G	C	G	-0.0559	-0.0941157	0.7034	0.685844	58587162	0.487259	0.135482	0.0123	5.5e-06	14726	0.00140062	20.6516	24.5873
GCST90274791	FIt3L	C3_PANCREAS_NEUROENDOCRINE_EXALLC	pancreas_neuroendocrine neoplasms	rs10164255	T	G	T	G	0.0556	-0.242875	0.408	0.450047	72865605	0.0539498	0.126022	0.0121	4.33e-06	14729	0.00143147	21.1115	35.7414
GCST90274791	FIt3L	C3_PANCREAS_NEUROENDOCRINE_EXALLC	pancreas_neuroendocrine neoplasms	rs11212636	A	G	A	G	-0.0772	0.0298566	0.4171	0.393767	108441238	0.814451	0.127218	0.0117	4.16e-11	14723	0.00294839	43.5315	35.7414
GCST90274791	FIt3L	C3_PANCREAS_NEUROENDOCRINE_EXALLC	pancreas_neuroendocrine neoplasms	rs112538528	A	C	A	C	-0.2426	-0.0590648	0.9835	0.977603	236214561	0.889593	0.42548	0.0547	9.2e-06	13305	0.00147622	19.6672	35.7414
GCST90274791	FIt3L	C3_PANCREAS_NEUROENDOCRINE_EXALLC	pancreas_neuroendocrine neoplasms	rs113877570	A	G	A	G	-0.1207	-0.00604094	0.0513	0.022091	36043403	0.988619	0.42351	0.0266	5.69e-06	14729	0.00139595	20.587	35.7414
GCST90274791	FIt3L	C3_PANCREAS_NEUROENDOCRINE_EXALLC	pancreas_neuroendocrine neoplasms	rs117040659	T	C	T	C	0.3667	-1.02367	0.0086	0.00411486	29490607	0.302889	0.99361	0.0815	6.81e-06	14286	0.00141508	20.2416	35.7414
GCST90274791	FIt3L	C3_PANCREAS_NEUROENDOCRINE_EXALLC	pancreas_neuroendocrine neoplasms	rs11961049	A	G	A	G	0.1031	-0.429381	0.0686	0.0392847	155175205	0.18261	0.322174	0.0232	8.83e-06	14724	0.00133947	19.7461	35.7414
GCST90274791	FIt3L	C3_PANCREAS_NEUROENDOCRINE_EXALLC	pancreas_neuroendocrine neoplasms	rs12338549	T	C	T	C	-0.0851	-0.131549	0.1096	0.148615	91586405	0.454479	0.175874	0.0186	4.76e-06	14719	0.00142016	20.9302	35.7414
GCST90274791	FIt3L	C3_PANCREAS_NEUROENDOCRINE_EXALLC	pancreas_neuroendocrine neoplasms	rs12609918	A	G	A	G	-0.1863	0.127886	0.9451	0.927771	56244098	0.60162	0.244958	0.0412	6.13e-06	9453	0.00215836	20.4428	35.7414
GCST90274791	FIt3L	C3_PANCREAS_NEUROENDOCRINE_EXALLC	pancreas_neuroendocrine neoplasms	rs1277312	A	T	A	T	0.0539	0.138785	0.4587	0.470801	57036779	0.266634	0.124936	0.0117	4.09e-06	14719	0.0014398	21.2201	35.7414
GCST90274791	FIt3L	C3_PANCREAS_NEUROENDOCRINE_EXALLC	pancreas_neuroendocrine neoplasms	rs1379304	T	C	T	C	0.0603	-0.0298148	0.3741	0.384663	6289281	0.816897	0.128768	0.0127	2.05e-06	14286	0.00157555	22.5406	35.7414
GCST90274791	FIt3L	C3_PANCREAS_NEUROENDOCRINE_EXALLC	pancreas_neuroendocrine neoplasms	rs141117375	T	C	T	C	-0.1519	-0.777756	0.0364	0.0157156	62526837	0.118673	0.498444	0.0331	4.45e-06	14286	0.001472	21.0571	35.7414
GCST90274791	FIt3L	C3_PANCREAS_NEUROENDOCRINE_EXALLC	pancreas_neuroendocrine neoplasms	rs142870956	T	C	T	C	-0.4307	-0.162171	0.0075	0.000426994	4281065	0.959919	3.22692	0.0883	1.07e-06	11952	0.00198666	23.7879	35.7414
GCST90274791	FIt3L	C3_PANCREAS_NEUROENDOCRINE_EXALLC	pancreas_neuroendocrine neoplasms	rs144317085	A	T	A	T	0.2206	0.483741	0.9647	0.942924	104884951	0.0750689	0.271758	0.0324	9.85e-12	14722	0.00313898	46.3513	35.7414
GCST90274791	FIt3L	C3_PANCREAS_NEUROENDOCRINE_EXALLC	pancreas_neuroendocrine neoplasms	rs17272847	A	G	A	G	0.1179	-0.167832	0.0907	0.122062	49476141	0.381163	0.191643	0.022	8.36e-08	13222	0.00216742	28.7155	35.7414
GCST90274791	FIt3L	C3_PANCREAS_NEUROENDOCRINE_EXALLC	pancreas_neuroendocrine neoplasms	rs184038883	A	C	A	C	-0.2276	-1.03122	0.0242	0.00664189	185068451	0.190191	0.78718	0.0504	6.31e-06	12790	0.00159192	20.3899	35.7414
GCST90274791	FIt3L	C3_PANCREAS_NEUROENDOCRINE_EXALLC	pancreas_neuroendocrine neoplasms	rs185979634	T	C	T	C	0.1483	-0.59048	0.9513	0.983894	99643566	0.219677	0.481086	0.0306	1.26e-06	12847	0.00182492	23.484	35.7414
GCST90274791	FIt3L	C3_PANCREAS_NEUROENDOCRINE_EXALLC	pancreas_neuroendocrine neoplasms	rs1866051	T	C	T	C	-0.0746	-0.00166608	0.4771	0.442293	65375015	0.989465	0.126183	0.0115	8.76e-11	14732	0.00284827	42.0749	35.7414
GCST90274791	FIt3L	C3_PANCREAS_NEUROENDOCRINE_EXALLC	pancreas_neuroendocrine neoplasms	rs186975	C	G	C	G	0.0554	-0.204427	0.382	0.35655	8302606	0.116473	0.130229	0.0119	3.23e-06	14703	0.00147191	21.6704	35.7414
GCST90274791	FIt3L	C3_PANCREAS_NEUROENDOCRINE_EXALLC	pancreas_neuroendocrine neoplasms	rs192857133	T	C	T	C	0.1812	0.0238699	0.026	0.0174484	243950	0.959537	0.470481	0.0386	2.68e-06	14727	0.00149409	22.0335	35.7414
GCST90274791	FIt3L	C3_PANCREAS_NEUROENDOCRINE_EXALLC	pancreas_neuroendocrine neoplasms	rs218265	T	C	T	C	0.0833	-0.184231	0.8361	0.834985	54542832	0.275004	0.16877	0.016	1.93e-07	14731	0.00183662	27.1014	35.7414
GCST90274791	FIt3L	C3_PANCREAS_NEUROENDOCRINE_EXALLC	pancreas_neuroendocrine neoplasms	rs2325555	A	G	A	G	-0.0653	0.318875	0.8002	0.855984	73737876	0.0705066	0.176306	0.0146	7.73e-06	14720	0.00135713	20.0015	35.7414
GCST90274791	FIt3L	C3_PANCREAS_NEUROENDOCRINE_EXALLC	pancreas_neuroendocrine neoplasms	rs28533776	A	G	A	G	-0.0749	0.239864	0.1924	0.163445	3875124	0.154626	0.168517	0.0147	3.48e-07	14731	0.00175927	25.9579	35.7414
GCST90274791	FIt3L	C3_PANCREAS_NEUROENDOCRINE_EXALLC	pancreas_neuroendocrine neoplasms	rs35340580	A	G	A	G	-0.1383	-0.0369742	0.0449	0.0273208	1476819	0.922442	0.379774	0.0303	5.01e-06	13653	0.00152359	20.8303	35.7414
GCST90274791	FIt3L	C3_PANCREAS_NEUROENDOCRINE_EXALLC	pancreas_neuroendocrine neoplasms	rs35977476	C	G	C	G	0.1102	-0.245915	0.0668	0.0243438	9191493	0.539143	0.400442	0.0244	6.29e-06	14725	0.00138333	20.395	35.7414
GCST90274791	FIt3L	C3_PANCREAS_NEUROENDOCRINE_EXALLC	pancreas_neuroendocrine neoplasms	rs374309	A	G	A	G	0.0786	-0.382826	0.8629	0.901434	22149496	0.0643443	0.206956	0.0174	6.27e-06	14286	0.00142632	20.4026	35.7414
GCST90274791	FIt3L	C3_PANCREAS_NEUROENDOCRINE_EXALLC	pancreas_neuroendocrine neoplasms	rs4919613	A	G	A	G	-0.0662	0.0137355	0.1973	0.123118	102146022	0.94229	0.189738	0.0148	7.71e-06	14286	0.00139854	20.0047	35.7414
GCST90274791	FIt3L	C3_PANCREAS_NEUROENDOCRINE_EXALLC	pancreas_neuroendocrine neoplasms	rs55633025	A	G	A	G	0.0725	-0.102722	0.4738	0.455304	159921179	0.411956	0.125202	0.0129	1.91e-08	12404	0.00253998	31.581	35.7414
GCST90274791	FIt3L	C3_PANCREAS_NEUROENDOCRINE_EXALLC	pancreas_neuroendocrine neoplasms	rs55646869	A	G	A	G	0.0529	-0.170605	0.4437	0.559077	126990731	0.175272	0.125865	0.0116	5.11e-06	14703	0.00141246	20.7939	35.7414
GCST90274791	FIt3L	C3_PANCREAS_NEUROENDOCRINE_EXALLC	pancreas_neuroendocrine neoplasms	rs57191857	A	G	A	G	-0.1429	0.169497	0.9571	0.972245	10640144	0.655105	0.379458	0.0299	1.76e-06	14734	0.00154785	22.8383	35.7414
GCST90274791	FIt3L	C3_PANCREAS_NEUROENDOCRINE_EXALLC	pancreas_neuroendocrine neoplasms	rs61792394	A	G	A	G	-0.1569	-0.0439169	0.9624	0.961709	171133263	0.89582	0.335389	0.0338	3.45e-06	14286	0.00150608	21.5453	35.7414
GCST90274791	FIt3L	C3_PANCREAS_NEUROENDOCRINE_EXALLC	pancreas_neuroendocrine neoplasms	rs6453962	T	C	T	C	-0.0559	-0.0675465	0.4699	0.523561	77197638	0.58862	0.124893	0.0117	1.77e-06	14732	0.0015471	22.8241	35.7414
GCST90274791	FIt3L	C3_PANCREAS_NEUROENDOCRINE_EXALLC	pancreas_neuroendocrine neoplasms	rs67811337	A	C	A	C	0.1083	0.480732	0.081	0.055241	6486358	0.0784675	0.273199	0.024	6.41e-06	13222	0.00153769	20.3596	35.7414
GCST90274791	FIt3L	C3_PANCREAS_NEUROENDOCRINE_EXALLC	pancreas_neuroendocrine neoplasms	rs6925032	A	C	A	C	0.0676	-0.0271488	0.326	0.239388	90298308	0.85253	0.146047	0.0128	1.28e-07	14286	0.00194857	27.8877	35.7414
GCST90274791	FIt3L	C3_PANCREAS_NEUROENDOCRINE_EXALLC	pancreas_neuroendocrine neoplasms	rs72681653	A	G	A	G	0.1302	0.206233	0.9447	0.964839	50690016	0.549284	0.344391	0.0266	9.84e-07	14734	0.00162343	23.9552	35.7414
GCST90274791	FIt3L	C3_PANCREAS_NEUROENDOCRINE_EXALLC	pancreas_neuroendocrine neoplasms	rs73000965	A	T	A	T	0.0588	0.059418	0.3111	0.378445	114111599	0.648248	0.130246	0.0125	2.55e-06	14731	0.00149986	22.1246	35.7414
GCST90274791	FIt3L	C3_PANCREAS_NEUROENDOCRINE_EXALLC	pancreas_neuroendocrine neoplasms	rs74722523	T	C	T	C	0.3529	-0.900952	0.9914	0.998132	103591256	0.515225	1.38454	0.076	3.43e-06	11437	0.00188168	21.5576	35.7414
GCST90274791	FIt3L	C3_PANCREAS_NEUROENDOCRINE_EXALLC	pancreas_neuroendocrine neoplasms	rs7624160	T	G	T	G	-0.1061	0.204951	0.6093	0.614192	128663043	0.110273	0.128338	0.0119	4.84e-19	14719	0.00537179	79.4837	35.7414
GCST90274791	FIt3L	C3_PANCREAS_NEUROENDOCRINE_EXALLC	pancreas_neuroendocrine neoplasms	rs7625643	A	G	A	G	0.0611	-0.198177	0.5605	0.541197	141431184	0.111924	0.12467	0.0129	2.18e-06	12404	0.00180533	22.4302	35.7414
GCST90274791	FIt3L	C3_PANCREAS_NEUROENDOCRINE_EXALLC	pancreas_neuroendocrine neoplasms	rs76428106	T	C	T	C	-1.1019	1.03508	0.9832	0.987265	28029870	0.0722537	0.57584	0.0524	3.59e-98	13799	0.031051	442.139	35.7414
GCST90274791	FIt3L	C3_PANCREAS_NEUROENDOCRINE_EXALLC	pancreas_neuroendocrine neoplasms	rs7726159	A	C	A	C	-0.1191	0.114464	0.3326	0.323781	1282204	0.391164	0.133484	0.0128	1.34e-20	14733	0.00584208	86.5655	35.7414
GCST90274791	FIt3L	C3_PANCREAS_NEUROENDOCRINE_EXALLC	pancreas_neuroendocrine neoplasms	rs77584520	A	T	A	T	0.1313	-0.157729	0.9568	0.983142	78029133	0.745683	0.486314	0.0293	7.42e-06	14731	0.00136135	20.0787	35.7414
GCST90274791	FIt3L	C3_PANCREAS_NEUROENDOCRINE_EXALLC	pancreas_neuroendocrine neoplasms	rs78154669	T	G	T	G	0.0923	-0.325606	0.0938	0.101465	81557638	0.118293	0.208457	0.0207	8.24e-06	14721	0.00134877	19.8794	35.7414
GCST90274791	FIt3L	C3_PANCREAS_NEUROENDOCRINE_EXALLC	pancreas_neuroendocrine neoplasms	rs78723322	T	C	T	C	-0.1487	-0.0010418	0.0403	0.0447856	87405394	0.997235	0.300588	0.0329	6.19e-06	14734	0.00138455	20.4254	35.7414
GCST90274791	FIt3L	C3_PANCREAS_NEUROENDOCRINE_EXALLC	pancreas_neuroendocrine neoplasms	rs871051	T	G	T	G	0.1342	0.113974	0.0401	0.044807	95297956	0.70227	0.298161	0.0301	8.25e-06	14726	0.00134804	19.8753	35.7414
GCST90274791	FIt3L	C3_PANCREAS_NEUROENDOCRINE_EXALLC	pancreas_neuroendocrine neoplasms	rs9381118	T	C	T	C	0.0643	-0.373583	0.2577	0.225638	42017698	0.0126049	0.149748	0.0136	2.27e-06	14285	0.00156237	22.3503	35.7414
GCST90274791	FIt3L	C3_PANCREAS_NEUROENDOCRINE_EXALLC	pancreas_neuroendocrine neoplasms	rs9554186	A	T	A	T	0.0821	0.0875525	0.3602	0.405481	27881129	0.49351	0.127863	0.0128	1.42e-10	14286	0.00287149	41.1344	35.7414
GCST90274766	CCL20	C3_SMALL_INTESTINE_NEUROENDOCRINE_EXALLC	small_intestine_neuroendocrine neoplasms	rs10207134	T	C	T	C	-0.0996	0.0722429	0.326	0.22862	227797112	0.441425	0.0938477	0.0128	7.18e-15	14287	0.00422008	60.5394	24.1731
GCST90274766	CCL20	C3_SMALL_INTESTINE_NEUROENDOCRINE_EXALLC	small_intestine_neuroendocrine neoplasms	rs1027232	A	C	A	C	0.1072	0.121795	0.0762	0.152034	39785747	0.274976	0.111567	0.0238	6.66e-06	14730	0.00137542	20.2851	24.1731
GCST90274766	CCL20	C3_SMALL_INTESTINE_NEUROENDOCRINE_EXALLC	small_intestine_neuroendocrine neoplasms	rs10837780	T	C	T	C	0.1191	-0.223247	0.9413	0.944341	42121237	0.198939	0.173789	0.026	4.63e-06	14288	0.00146645	20.9805	24.1731
GCST90274766	CCL20	C3_SMALL_INTESTINE_NEUROENDOCRINE_EXALLC	small_intestine_neuroendocrine neoplasms	rs111674022	T	C	T	C	-0.0953	-0.23915	0.0967	0.0906982	238442722	0.0851667	0.138923	0.0208	4.61e-06	14288	0.00146707	20.9893	24.1731
GCST90274766	CCL20	C3_SMALL_INTESTINE_NEUROENDOCRINE_EXALLC	small_intestine_neuroendocrine neoplasms	rs11242693	T	C	T	C	0.0637	0.14288	0.3674	0.433381	1447955	0.0737055	0.079891	0.0135	2.38e-06	12404	0.00179172	22.2608	24.1731
GCST90274766	CCL20	C3_SMALL_INTESTINE_NEUROENDOCRINE_EXALLC	small_intestine_neuroendocrine neoplasms	rs1129474	T	C	T	C	0.0573	-0.00861737	0.5396	0.548527	22727205	0.913742	0.0795549	0.012	1.8e-06	14288	0.00159325	22.7974	24.1731
GCST90274766	CCL20	C3_SMALL_INTESTINE_NEUROENDOCRINE_EXALLC	small_intestine_neuroendocrine neoplasms	rs11582772	T	C	T	C	0.2585	-0.0071518	0.9859	0.995576	31794961	0.990378	0.593015	0.0548	2.39e-06	14243	0.00155984	22.2484	24.1731
GCST90274766	CCL20	C3_SMALL_INTESTINE_NEUROENDOCRINE_EXALLC	small_intestine_neuroendocrine neoplasms	rs117753190	C	G	C	G	-0.185	-0.0908811	0.9688	0.989333	69140184	0.808138	0.374261	0.0359	2.56e-07	14243	0.00186099	26.5518	24.1731
GCST90274766	CCL20	C3_SMALL_INTESTINE_NEUROENDOCRINE_EXALLC	small_intestine_neuroendocrine neoplasms	rs117900576	C	G	C	G	-0.2256	-0.209443	0.9694	0.989891	74765056	0.595691	0.394723	0.0429	1.45e-07	13224	0.00208686	27.6502	24.1731
GCST90274766	CCL20	C3_SMALL_INTESTINE_NEUROENDOCRINE_EXALLC	small_intestine_neuroendocrine neoplasms	rs118164045	T	C	T	C	0.1297	-0.14414	0.9526	0.959161	92326295	0.464709	0.197151	0.0289	7.19e-06	14288	0.00140767	20.1383	24.1731
GCST90274766	CCL20	C3_SMALL_INTESTINE_NEUROENDOCRINE_EXALLC	small_intestine_neuroendocrine neoplasms	rs13049624	A	G	A	G	-0.1315	-0.0403218	0.9476	0.928485	42584892	0.792726	0.153447	0.0276	1.89e-06	14288	0.00158625	22.6972	24.1731
GCST90274766	CCL20	C3_SMALL_INTESTINE_NEUROENDOCRINE_EXALLC	small_intestine_neuroendocrine neoplasms	rs13185268	T	C	T	C	0.1091	0.174038	0.9296	0.917234	133683851	0.2301	0.145019	0.0239	5e-06	14724	0.00141323	20.8351	24.1731
GCST90274766	CCL20	C3_SMALL_INTESTINE_NEUROENDOCRINE_EXALLC	small_intestine_neuroendocrine neoplasms	rs151092565	T	C	T	C	-0.1512	-0.444572	0.0376	0.0246492	94159206	0.0844326	0.257644	0.0328	4.03e-06	14728	0.00144074	21.247	24.1731
GCST90274766	CCL20	C3_SMALL_INTESTINE_NEUROENDOCRINE_EXALLC	small_intestine_neuroendocrine neoplasms	rs2003431	A	T	A	T	-0.1602	0.304916	0.0632	0.0480738	106326275	0.118218	0.195171	0.0344	3.21e-06	9786	0.00221127	21.683	24.1731
GCST90274766	CCL20	C3_SMALL_INTESTINE_NEUROENDOCRINE_EXALLC	small_intestine_neuroendocrine neoplasms	rs2796032	T	C	T	C	0.0636	0.205791	0.3159	0.320237	112757624	0.0149792	0.0845875	0.0127	5.5e-07	14718	0.00170106	25.0754	24.1731
GCST90274766	CCL20	C3_SMALL_INTESTINE_NEUROENDOCRINE_EXALLC	small_intestine_neuroendocrine neoplasms	rs34729167	T	C	T	C	0.0801	-0.0982056	0.136	0.198071	162522101	0.325374	0.0998558	0.0179	7.65e-06	14288	0.00139952	20.0216	24.1731
GCST90274766	CCL20	C3_SMALL_INTESTINE_NEUROENDOCRINE_EXALLC	small_intestine_neuroendocrine neoplasms	rs348389	T	C	T	C	-0.055	0.147315	0.3574	0.35279	6535626	0.0778019	0.0835314	0.0124	9.19e-06	14288	0.00137503	19.6708	24.1731
GCST90274766	CCL20	C3_SMALL_INTESTINE_NEUROENDOCRINE_EXALLC	small_intestine_neuroendocrine neoplasms	rs35757792	A	T	A	T	-0.053	0.158155	0.4995	0.497245	45115711	0.0477189	0.0798814	0.0119	8.44e-06	14720	0.00134575	19.8335	24.1731
GCST90274766	CCL20	C3_SMALL_INTESTINE_NEUROENDOCRINE_EXALLC	small_intestine_neuroendocrine neoplasms	rs35833676	T	C	T	C	0.0804	0.115564	0.1452	0.124598	31588943	0.333429	0.119479	0.0166	1.28e-06	14732	0.0015898	23.4551	24.1731
GCST90274766	CCL20	C3_SMALL_INTESTINE_NEUROENDOCRINE_EXALLC	small_intestine_neuroendocrine neoplasms	rs3798304	C	G	C	G	-0.0624	0.0433082	0.7473	0.76019	166949946	0.642134	0.0931927	0.0138	6.13e-06	14287	0.00142905	20.4433	24.1731
GCST90274766	CCL20	C3_SMALL_INTESTINE_NEUROENDOCRINE_EXALLC	small_intestine_neuroendocrine neoplasms	rs41302923	A	G	A	G	0.1939	0.436585	0.9774	0.972845	126004910	0.0752298	0.245402	0.0414	2.82e-06	14726	0.00148739	21.9329	24.1731
GCST90274766	CCL20	C3_SMALL_INTESTINE_NEUROENDOCRINE_EXALLC	small_intestine_neuroendocrine neoplasms	rs4981022	A	G	A	G	0.0635	0.0180101	0.6933	0.681953	103756096	0.832864	0.0853441	0.0128	7.02e-07	14721	0.00166903	24.6076	24.1731
GCST90274766	CCL20	C3_SMALL_INTESTINE_NEUROENDOCRINE_EXALLC	small_intestine_neuroendocrine neoplasms	rs55891514	T	C	T	C	0.0955	0.114852	0.9122	0.956584	40408837	0.554401	0.194277	0.0213	7.34e-06	14735	0.0013624	20.0997	24.1731
GCST90274766	CCL20	C3_SMALL_INTESTINE_NEUROENDOCRINE_EXALLC	small_intestine_neuroendocrine neoplasms	rs5769672	T	G	T	G	-0.1184	-0.380791	0.9406	0.98039	49484105	0.179156	0.283462	0.0257	4.09e-06	14732	0.00143863	21.2216	24.1731
GCST90274766	CCL20	C3_SMALL_INTESTINE_NEUROENDOCRINE_EXALLC	small_intestine_neuroendocrine neoplasms	rs61945278	T	C	T	C	-0.2	-0.33267	0.028	0.0231558	23950198	0.220434	0.271484	0.0451	9.22e-06	13386	0.00146696	19.6626	24.1731
GCST90274766	CCL20	C3_SMALL_INTESTINE_NEUROENDOCRINE_EXALLC	small_intestine_neuroendocrine neoplasms	rs62456601	T	C	T	C	0.0611	-0.00834306	0.6697	0.599423	55723460	0.917984	0.0810219	0.0137	8.2e-06	12836	0.00154717	19.8872	24.1731
GCST90274766	CCL20	C3_SMALL_INTESTINE_NEUROENDOCRINE_EXALLC	small_intestine_neuroendocrine neoplasms	rs6420556	T	C	T	C	-0.0736	-0.131195	0.1755	0.178443	58820374	0.202784	0.103006	0.0158	3.19e-06	14288	0.00151639	21.696	24.1731
GCST90274766	CCL20	C3_SMALL_INTESTINE_NEUROENDOCRINE_EXALLC	small_intestine_neuroendocrine neoplasms	rs6498925	A	T	A	T	-0.0568	-0.123136	0.6585	0.64506	63761917	0.136797	0.0827625	0.0125	5.52e-06	14729	0.00139989	20.6451	24.1731
GCST90274766	CCL20	C3_SMALL_INTESTINE_NEUROENDOCRINE_EXALLC	small_intestine_neuroendocrine neoplasms	rs73072893	A	G	A	G	0.2057	0.049253	0.9739	0.965857	19504606	0.817406	0.213325	0.0422	1.09e-06	13230	0.00179269	23.7563	24.1731
GCST90274766	CCL20	C3_SMALL_INTESTINE_NEUROENDOCRINE_EXALLC	small_intestine_neuroendocrine neoplasms	rs742493	T	C	T	C	0.1459	0.148014	0.883	0.903592	41030428	0.268757	0.133837	0.0185	3.11e-15	14735	0.00420327	62.1882	24.1731
GCST90274766	CCL20	C3_SMALL_INTESTINE_NEUROENDOCRINE_EXALLC	small_intestine_neuroendocrine neoplasms	rs748503	T	C	T	C	-0.0722	-0.188579	0.1993	0.288092	71749708	0.0341193	0.0890088	0.0162	8.32e-06	14288	0.00138826	19.8602	24.1731
GCST90274766	CCL20	C3_SMALL_INTESTINE_NEUROENDOCRINE_EXALLC	small_intestine_neuroendocrine neoplasms	rs7749768	T	G	T	G	-0.0622	-0.0146656	0.754	0.807126	107156397	0.884609	0.101052	0.0138	6.57e-06	14709	0.00137924	20.3125	24.1731
GCST90274766	CCL20	C3_SMALL_INTESTINE_NEUROENDOCRINE_EXALLC	small_intestine_neuroendocrine neoplasms	rs9274623	T	G	T	G	-0.076	-0.214109	0.215	0.141208	32668221	0.0593253	0.113539	0.0148	2.82e-07	14288	0.00184218	26.3659	24.1731
GCST90274766	CCL20	C3_SMALL_INTESTINE_NEUROENDOCRINE_EXALLC	small_intestine_neuroendocrine neoplasms	rs9357723	A	G	A	G	0.0522	0.00849694	0.4744	0.459538	52088299	0.91533	0.0799204	0.0116	6.8e-06	14735	0.00137239	20.2473	24.1731
GCST90274785	DNER	C3_SMALL_INTESTINE_NEUROENDOCRINE_EXALLC	small_intestine_neuroendocrine neoplasms	rs10191831	T	C	T	C	-0.0591	0.0655367	0.4361	0.552719	41637268	0.410072	0.0795573	0.0125	2.27e-06	12403	0.00179906	22.3504	36.3779
GCST90274785	DNER	C3_SMALL_INTESTINE_NEUROENDOCRINE_EXALLC	small_intestine_neuroendocrine neoplasms	rs10892466	C	G	C	G	0.0808	-0.000760372	0.1236	0.115039	119790608	0.995098	0.123757	0.0175	3.89e-06	14732	0.00144496	21.3151	36.3779
GCST90274785	DNER	C3_SMALL_INTESTINE_NEUROENDOCRINE_EXALLC	small_intestine_neuroendocrine neoplasms	rs1133851	A	G	A	G	-0.0664	0.0711457	0.2533	0.231304	3722038	0.45356	0.0949251	0.0142	2.92e-06	14286	0.00152822	21.8624	36.3779
GCST90274785	DNER	C3_SMALL_INTESTINE_NEUROENDOCRINE_EXALLC	small_intestine_neuroendocrine neoplasms	rs116179073	T	C	T	C	-0.2481	0.213375	0.0138	0.00497149	31305681	0.711708	0.577372	0.0537	3.84e-06	13800	0.00154438	21.3423	36.3779
GCST90274785	DNER	C3_SMALL_INTESTINE_NEUROENDOCRINE_EXALLC	small_intestine_neuroendocrine neoplasms	rs116540722	A	G	A	G	-0.1726	0.0310605	0.0313	0.0575305	167456015	0.856758	0.172078	0.0381	5.89e-06	14735	0.00139084	20.5198	36.3779
GCST90274785	DNER	C3_SMALL_INTESTINE_NEUROENDOCRINE_EXALLC	small_intestine_neuroendocrine neoplasms	rs116794986	A	G	A	G	0.2476	0.00221171	0.9884	0.974771	99587194	0.993058	0.254192	0.0554	7.85e-06	14735	0.00135376	19.9721	36.3779
GCST90274785	DNER	C3_SMALL_INTESTINE_NEUROENDOCRINE_EXALLC	small_intestine_neuroendocrine neoplasms	rs116927267	A	G	A	G	-0.1742	0.218492	0.0257	0.0235451	4073726	0.401542	0.26046	0.0389	7.53e-06	14734	0.00135921	20.0511	36.3779
GCST90274785	DNER	C3_SMALL_INTESTINE_NEUROENDOCRINE_EXALLC	small_intestine_neuroendocrine neoplasms	rs11725578	C	G	C	G	-0.0584	0.0558613	0.697	0.714953	159545673	0.523859	0.0876382	0.0128	5.05e-06	14287	0.0014549	20.8135	36.3779
GCST90274785	DNER	C3_SMALL_INTESTINE_NEUROENDOCRINE_EXALLC	small_intestine_neuroendocrine neoplasms	rs117343254	C	G	C	G	-0.1281	0.296506	0.942	0.92448	152688584	0.0536414	0.153652	0.0274	2.94e-06	14287	0.00152754	21.8543	36.3779
GCST90274785	DNER	C3_SMALL_INTESTINE_NEUROENDOCRINE_EXALLC	small_intestine_neuroendocrine neoplasms	rs13107325	T	C	T	C	0.1066	-0.265213	0.0697	0.013915	102267552	0.422398	0.330579	0.0233	4.76e-06	14732	0.00141881	20.9288	36.3779
GCST90274785	DNER	C3_SMALL_INTESTINE_NEUROENDOCRINE_EXALLC	small_intestine_neuroendocrine neoplasms	rs194746	T	C	T	C	0.0528	-0.100226	0.4849	0.510483	68816170	0.203822	0.0788723	0.0112	2.43e-06	14723	0.00150723	22.2215	36.3779
GCST90274785	DNER	C3_SMALL_INTESTINE_NEUROENDOCRINE_EXALLC	small_intestine_neuroendocrine neoplasms	rs207671	A	G	A	G	0.1016	-0.0525502	0.5359	0.578128	229391870	0.512979	0.0803266	0.0117	3.83e-18	14287	0.00525035	75.3971	36.3779
GCST90274785	DNER	C3_SMALL_INTESTINE_NEUROENDOCRINE_EXALLC	small_intestine_neuroendocrine neoplasms	rs2837988	A	C	A	C	0.0576	0.0458448	0.3578	0.323919	41247617	0.587649	0.0845461	0.0118	1.05e-06	14733	0.00161469	23.8244	36.3779
GCST90274785	DNER	C3_SMALL_INTESTINE_NEUROENDOCRINE_EXALLC	small_intestine_neuroendocrine neoplasms	rs28689968	T	C	T	C	0.0918	-0.155276	0.1074	0.164467	49169895	0.147495	0.107202	0.0184	6.07e-07	14733	0.00168665	24.888	36.3779
GCST90274785	DNER	C3_SMALL_INTESTINE_NEUROENDOCRINE_EXALLC	small_intestine_neuroendocrine neoplasms	rs35032874	T	G	T	G	0.132	-0.0266918	0.7027	0.67469	229444644	0.752078	0.0844943	0.0132	1.52e-23	14287	0.00695072	99.986	36.3779
GCST90274785	DNER	C3_SMALL_INTESTINE_NEUROENDOCRINE_EXALLC	small_intestine_neuroendocrine neoplasms	rs35107184	T	G	T	G	0.0586	-0.115405	0.4047	0.426919	113076882	0.151321	0.080428	0.013	6.55e-06	11759	0.001725	20.3158	36.3779
GCST90274785	DNER	C3_SMALL_INTESTINE_NEUROENDOCRINE_EXALLC	small_intestine_neuroendocrine neoplasms	rs62193248	A	T	A	T	0.213	-0.0197373	0.6507	0.715755	229732201	0.821528	0.0874959	0.0123	3.5e-67	14287	0.0205583	299.839	36.3779
GCST90274785	DNER	C3_SMALL_INTESTINE_NEUROENDOCRINE_EXALLC	small_intestine_neuroendocrine neoplasms	rs62253189	A	G	A	G	-0.108	-0.127728	0.9404	0.93957	69910529	0.442151	0.16619	0.0244	9.59e-06	14718	0.00132936	19.5888	36.3779
GCST90274785	DNER	C3_SMALL_INTESTINE_NEUROENDOCRINE_EXALLC	small_intestine_neuroendocrine neoplasms	rs6517655	C	G	C	G	0.0757	-0.00715442	0.289	0.280343	41164319	0.934996	0.0877194	0.0129	4.41e-09	14287	0.00240451	34.4312	36.3779
GCST90274785	DNER	C3_SMALL_INTESTINE_NEUROENDOCRINE_EXALLC	small_intestine_neuroendocrine neoplasms	rs7123587	A	C	A	C	-0.0552	0.060869	0.6266	0.671441	1660692	0.471573	0.0845494	0.0124	8.52e-06	13222	0.00149654	19.8139	36.3779
GCST90274785	DNER	C3_SMALL_INTESTINE_NEUROENDOCRINE_EXALLC	small_intestine_neuroendocrine neoplasms	rs74890918	A	G	A	G	0.2266	0.0989059	0.0157	0.00838356	32985371	0.818743	0.431598	0.0502	6.36e-06	14287	0.00142414	20.3728	36.3779
GCST90274785	DNER	C3_SMALL_INTESTINE_NEUROENDOCRINE_EXALLC	small_intestine_neuroendocrine neoplasms	rs75685422	T	C	T	C	0.0879	-0.436496	0.1139	0.0867378	95286329	0.00366075	0.150205	0.0186	2.29e-06	14287	0.00156075	22.3301	36.3779
GCST90274785	DNER	C3_SMALL_INTESTINE_NEUROENDOCRINE_EXALLC	small_intestine_neuroendocrine neoplasms	rs77209370	A	C	A	C	0.1346	0.0120099	0.9589	0.980184	110568554	0.966086	0.282473	0.0298	6.28e-06	14231	0.00143153	20.3984	36.3779
GCST90274785	DNER	C3_SMALL_INTESTINE_NEUROENDOCRINE_EXALLC	small_intestine_neuroendocrine neoplasms	rs773112	T	C	T	C	0.0566	-0.0912739	0.3128	0.302346	55982097	0.288787	0.0860435	0.0125	5.95e-06	14287	0.00143301	20.4999	36.3779
GCST90274785	DNER	C3_SMALL_INTESTINE_NEUROENDOCRINE_EXALLC	small_intestine_neuroendocrine neoplasms	rs7809355	A	C	A	C	-0.0734	-0.12003	0.1553	0.141175	25346619	0.29315	0.11418	0.0164	7.62e-06	14287	0.00140009	20.0283	36.3779
GCST90274785	DNER	C3_SMALL_INTESTINE_NEUROENDOCRINE_EXALLC	small_intestine_neuroendocrine neoplasms	rs9289590	T	C	T	C	-0.0652	0.0673762	0.7033	0.75505	139920275	0.461637	0.0915246	0.0142	4.4e-06	12404	0.00169676	21.0789	36.3779
GCST90274785	DNER	C3_SMALL_INTESTINE_NEUROENDOCRINE_EXALLC	small_intestine_neuroendocrine neoplasms	rs9597690	A	G	A	G	-0.0531	-0.0615728	0.646	0.674068	58214001	0.464437	0.0841664	0.0118	6.8e-06	14720	0.00137379	20.2472	36.3779
GCST90274785	DNER	C3_SMALL_INTESTINE_NEUROENDOCRINE_EXALLC	small_intestine_neuroendocrine neoplasms	rs9967959	T	G	T	G	0.0718	0.021123	0.1718	0.160557	26729660	0.845794	0.108608	0.0152	2.32e-06	14731	0.00151242	22.3102	36.3779
GCST90274795	IL-1 alpha	C3_SMALL_INTESTINE_NEUROENDOCRINE_EXALLC	small_intestine_neuroendocrine neoplasms	rs10067443	T	C	T	C	-0.0753	-0.094189	0.8011	0.816467	19244223	0.358096	0.102491	0.0149	4.33e-07	14296	0.00178331	25.5362	27.1793
GCST90274795	IL-1 alpha	C3_SMALL_INTESTINE_NEUROENDOCRINE_EXALLC	small_intestine_neuroendocrine neoplasms	rs11443190	A	AG	A	AG	0.0622	0.114744	0.5045	0.519631	32448866	0.147809	0.0792807	0.0133	2.92e-06	11326	0.00192736	21.8676	27.1793
GCST90274795	IL-1 alpha	C3_SMALL_INTESTINE_NEUROENDOCRINE_EXALLC	small_intestine_neuroendocrine neoplasms	rs116018601	T	C	T	C	0.1763	-0.419879	0.9715	0.984264	132687283	0.194743	0.323812	0.0398	9.44e-06	14727	0.0013306	19.6191	27.1793
GCST90274795	IL-1 alpha	C3_SMALL_INTESTINE_NEUROENDOCRINE_EXALLC	small_intestine_neuroendocrine neoplasms	rs12123181	A	G	A	G	-0.0996	-0.083017	0.2042	0.212732	206781221	0.398034	0.0982289	0.0151	4.22e-11	14296	0.0030341	43.5015	27.1793
GCST90274795	IL-1 alpha	C3_SMALL_INTESTINE_NEUROENDOCRINE_EXALLC	small_intestine_neuroendocrine neoplasms	rs1370717	A	G	A	G	-0.0534	-0.180759	0.4388	0.416863	32312895	0.02712	0.0817997	0.0118	6.03e-06	14730	0.00138839	20.4767	27.1793
GCST90274795	IL-1 alpha	C3_SMALL_INTESTINE_NEUROENDOCRINE_EXALLC	small_intestine_neuroendocrine neoplasms	rs138203589	T	G	T	G	0.1937	-0.317222	0.0455	0.0254606	125181697	0.214628	0.25563	0.0418	3.59e-06	14730	0.0014557	21.4708	27.1793
GCST90274795	IL-1 alpha	C3_SMALL_INTESTINE_NEUROENDOCRINE_EXALLC	small_intestine_neuroendocrine neoplasms	rs145770642	G	GA	G	GA	0.2422	0.0115551	0.981	0.966643	463746	0.959572	0.227952	0.0534	5.74e-06	11337	0.00181126	20.5679	27.1793
GCST90274795	IL-1 alpha	C3_SMALL_INTESTINE_NEUROENDOCRINE_EXALLC	small_intestine_neuroendocrine neoplasms	rs147027610	T	C	T	C	0.1876	0.176599	0.9747	0.98496	51992441	0.587955	0.325948	0.0416	6.49e-06	14250	0.0014251	20.3338	27.1793
GCST90274795	IL-1 alpha	C3_SMALL_INTESTINE_NEUROENDOCRINE_EXALLC	small_intestine_neuroendocrine neoplasms	rs148332061	C	G	C	G	0.1112	-0.00254661	0.1005	0.143722	551120	0.982274	0.114619	0.0239	3.28e-06	13232	0.00163335	21.6445	27.1793
GCST90274795	IL-1 alpha	C3_SMALL_INTESTINE_NEUROENDOCRINE_EXALLC	small_intestine_neuroendocrine neoplasms	rs150408090	A	G	A	G	0.3666	0.21886	0.9898	0.971092	122388363	0.365051	0.241626	0.0761	1.45e-06	12313	0.0018812	23.203	27.1793
GCST90274795	IL-1 alpha	C3_SMALL_INTESTINE_NEUROENDOCRINE_EXALLC	small_intestine_neuroendocrine neoplasms	rs17632797	A	G	A	G	-0.0772	0.0814416	0.8561	0.863269	94664603	0.479035	0.115054	0.0173	8.1e-06	14296	0.00139099	19.9105	27.1793
GCST90274795	IL-1 alpha	C3_SMALL_INTESTINE_NEUROENDOCRINE_EXALLC	small_intestine_neuroendocrine neoplasms	rs17654493	T	C	T	C	0.2951	0.0534439	0.014	0.0110977	18825648	0.884616	0.368275	0.0626	2.43e-06	12313	0.00180154	22.2187	27.1793
GCST90274795	IL-1 alpha	C3_SMALL_INTESTINE_NEUROENDOCRINE_EXALLC	small_intestine_neuroendocrine neoplasms	rs17747934	A	G	A	G	-0.1551	-0.23313	0.9375	0.958968	61697140	0.242996	0.199678	0.0342	5.76e-06	13232	0.00155193	20.5639	27.1793
GCST90274795	IL-1 alpha	C3_SMALL_INTESTINE_NEUROENDOCRINE_EXALLC	small_intestine_neuroendocrine neoplasms	rs188535859	T	C	T	C	-0.2351	-0.74466	0.0174	0.0147221	200863660	0.0220673	0.325292	0.0486	1.32e-06	14741	0.00158495	23.3977	27.1793
GCST90274795	IL-1 alpha	C3_SMALL_INTESTINE_NEUROENDOCRINE_EXALLC	small_intestine_neuroendocrine neoplasms	rs202092984	A	G	A	G	0.1563	-0.0471191	0.0498	0.0449749	87049606	0.805745	0.191604	0.0341	4.57e-06	11768	0.0017821	21.0056	27.1793
GCST90274795	IL-1 alpha	C3_SMALL_INTESTINE_NEUROENDOCRINE_EXALLC	small_intestine_neuroendocrine neoplasms	rs28377109	A	C	A	C	0.1586	0.121163	0.1118	0.191174	32466939	0.234456	0.101907	0.02	2.19e-15	13383	0.00467689	62.8755	27.1793
GCST90274795	IL-1 alpha	C3_SMALL_INTESTINE_NEUROENDOCRINE_EXALLC	small_intestine_neuroendocrine neoplasms	rs28651780	T	C	T	C	-0.0746	-0.105555	0.8437	0.813215	67192514	0.301282	0.102115	0.0167	7.93e-06	14296	0.00139388	19.9519	27.1793
GCST90274795	IL-1 alpha	C3_SMALL_INTESTINE_NEUROENDOCRINE_EXALLC	small_intestine_neuroendocrine neoplasms	rs28929474	T	C	T	C	0.2027	-0.307126	0.0203	0.0197854	94378610	0.275614	0.281709	0.0451	6.97e-06	14744	0.00136818	20.1974	27.1793
GCST90274795	IL-1 alpha	C3_SMALL_INTESTINE_NEUROENDOCRINE_EXALLC	small_intestine_neuroendocrine neoplasms	rs3135932	A	G	A	G	-0.1597	-0.078869	0.823	0.797952	117993348	0.422667	0.0983645	0.0154	3.39e-25	14744	0.00724097	107.525	27.1793
GCST90274795	IL-1 alpha	C3_SMALL_INTESTINE_NEUROENDOCRINE_EXALLC	small_intestine_neuroendocrine neoplasms	rs34059323	A	G	A	G	-0.1789	0.0988717	0.0275	0.0441892	148799527	0.6042	0.190736	0.0401	8.14e-06	14744	0.00134813	19.9009	27.1793
GCST90274795	IL-1 alpha	C3_SMALL_INTESTINE_NEUROENDOCRINE_EXALLC	small_intestine_neuroendocrine neoplasms	rs35898626	C	G	C	G	-0.0519	0.0451718	0.4552	0.436891	83043062	0.571521	0.0798353	0.0117	9.17e-06	14729	0.00133417	19.6745	27.1793
GCST90274795	IL-1 alpha	C3_SMALL_INTESTINE_NEUROENDOCRINE_EXALLC	small_intestine_neuroendocrine neoplasms	rs3769274	A	G	A	G	0.0771	0.0603774	0.8403	0.853342	172893258	0.588245	0.111525	0.0162	1.94e-06	14742	0.00153411	22.6475	27.1793
GCST90274795	IL-1 alpha	C3_SMALL_INTESTINE_NEUROENDOCRINE_EXALLC	small_intestine_neuroendocrine neoplasms	rs385697	T	C	T	C	0.0555	-0.173513	0.6126	0.576808	7879794	0.0305886	0.0802414	0.0119	3.1e-06	14727	0.00147481	21.7487	27.1793
GCST90274795	IL-1 alpha	C3_SMALL_INTESTINE_NEUROENDOCRINE_EXALLC	small_intestine_neuroendocrine neoplasms	rs389239	A	G	A	G	-0.0574	-0.127119	0.6162	0.624366	169064980	0.124151	0.0826746	0.0125	4.39e-06	14296	0.00147282	21.0835	27.1793
GCST90274795	IL-1 alpha	C3_SMALL_INTESTINE_NEUROENDOCRINE_EXALLC	small_intestine_neuroendocrine neoplasms	rs398518	A	G	A	G	-0.1293	0.0478143	0.9146	0.913958	8913275	0.738037	0.142963	0.0218	3.01e-09	14296	0.00245472	35.1741	27.1793
GCST90274795	IL-1 alpha	C3_SMALL_INTESTINE_NEUROENDOCRINE_EXALLC	small_intestine_neuroendocrine neoplasms	rs4655953	A	G	A	G	0.0565	-0.0077229	0.3683	0.376219	87367012	0.924819	0.0818407	0.0121	3.02e-06	14722	0.00147882	21.8005	27.1793
GCST90274795	IL-1 alpha	C3_SMALL_INTESTINE_NEUROENDOCRINE_EXALLC	small_intestine_neuroendocrine neoplasms	rs66624860	T	C	T	C	0.0681	0.0633659	0.2791	0.391537	60948480	0.43719	0.0815576	0.0143	1.91e-06	12799	0.00176879	22.6754	27.1793
GCST90274795	IL-1 alpha	C3_SMALL_INTESTINE_NEUROENDOCRINE_EXALLC	small_intestine_neuroendocrine neoplasms	rs67037615	T	C	T	C	-0.1528	-0.125542	0.8893	0.810407	32485386	0.22261	0.102936	0.0196	6.39e-15	14296	0.00423329	60.7678	27.1793
GCST90274795	IL-1 alpha	C3_SMALL_INTESTINE_NEUROENDOCRINE_EXALLC	small_intestine_neuroendocrine neoplasms	rs72661933	A	C	A	C	-0.2388	-0.170954	0.9811	0.994013	112957840	0.738724	0.512538	0.0535	8.06e-06	13809	0.0014407	19.9204	27.1793
GCST90274795	IL-1 alpha	C3_SMALL_INTESTINE_NEUROENDOCRINE_EXALLC	small_intestine_neuroendocrine neoplasms	rs72701782	A	G	A	G	0.0981	0.179906	0.0999	0.126316	184383718	0.139671	0.121804	0.0211	3.33e-06	14296	0.00150974	21.6129	27.1793
GCST90274795	IL-1 alpha	C3_SMALL_INTESTINE_NEUROENDOCRINE_EXALLC	small_intestine_neuroendocrine neoplasms	rs73226323	T	C	T	C	0.1847	0.141422	0.9755	0.970536	111812411	0.551799	0.237657	0.0415	8.56e-06	14738	0.0013422	19.8052	27.1793
GCST90274795	IL-1 alpha	C3_SMALL_INTESTINE_NEUROENDOCRINE_EXALLC	small_intestine_neuroendocrine neoplasms	rs7500869	A	C	A	C	-0.0714	-0.195024	0.1848	0.137798	10915730	0.0939853	0.11645	0.0159	7.1e-06	14743	0.00136591	20.1624	27.1793
GCST90274795	IL-1 alpha	C3_SMALL_INTESTINE_NEUROENDOCRINE_EXALLC	small_intestine_neuroendocrine neoplasms	rs79438518	A	T	A	T	-0.2845	-0.735043	0.0122	0.00150665	18625668	0.470485	1.0185	0.0618	4.15e-06	13809	0.00153235	21.1897	27.1793
GCST90274795	IL-1 alpha	C3_SMALL_INTESTINE_NEUROENDOCRINE_EXALLC	small_intestine_neuroendocrine neoplasms	rs9975090	A	G	A	G	0.0551	0.0645304	0.5972	0.745921	41604180	0.476951	0.0907327	0.0123	7.48e-06	14296	0.00140175	20.0647	27.1793
GCST90274813	IL-4	C3_SMALL_INTESTINE_NEUROENDOCRINE_EXALLC	small_intestine_neuroendocrine neoplasms	rs10152568	T	C	T	C	-0.0682	0.0941264	0.6072	0.735924	38867868	0.298949	0.0906203	0.0154	9.49e-06	11784	0.00166155	19.6089	21.3181
GCST90274813	IL-4	C3_SMALL_INTESTINE_NEUROENDOCRINE_EXALLC	small_intestine_neuroendocrine neoplasms	rs116963481	A	G	A	G	0.2805	0.262141	0.9846	0.9761	33995478	0.317445	0.262214	0.0592	2.16e-06	11793	0.00190008	22.4465	21.3181
GCST90274813	IL-4	C3_SMALL_INTESTINE_NEUROENDOCRINE_EXALLC	small_intestine_neuroendocrine neoplasms	rs11989681	A	G	A	G	0.0678	0.210115	0.5982	0.660027	22792399	0.0117106	0.0833544	0.0136	6.19e-07	11345	0.00218588	24.8488	21.3181
GCST90274813	IL-4	C3_SMALL_INTESTINE_NEUROENDOCRINE_EXALLC	small_intestine_neuroendocrine neoplasms	rs12481726	T	C	T	C	-0.313	0.287069	0.0162	0.0112047	53034951	0.436973	0.369309	0.0706	9.27e-06	9849	0.00199169	19.6513	21.3181
GCST90274813	IL-4	C3_SMALL_INTESTINE_NEUROENDOCRINE_EXALLC	small_intestine_neuroendocrine neoplasms	rs13130198	A	G	A	G	-0.0773	-0.146198	0.2374	0.239881	40155261	0.115207	0.0928114	0.0159	1.16e-06	11345	0.00207901	23.6313	21.3181
GCST90274813	IL-4	C3_SMALL_INTESTINE_NEUROENDOCRINE_EXALLC	small_intestine_neuroendocrine neoplasms	rs13418255	A	G	A	G	0.0701	-0.000120152	0.7233	0.623675	107051719	0.99884	0.0826354	0.0153	4.61e-06	11345	0.00184691	20.9883	21.3181
GCST90274813	IL-4	C3_SMALL_INTESTINE_NEUROENDOCRINE_EXALLC	small_intestine_neuroendocrine neoplasms	rs139570187	A	AT	A	AT	-0.2154	0.125509	0.9648	0.980634	59449063	0.661215	0.286397	0.0486	9.33e-06	7943	0.00246696	19.6386	21.3181
GCST90274813	IL-4	C3_SMALL_INTESTINE_NEUROENDOCRINE_EXALLC	small_intestine_neuroendocrine neoplasms	rs1490743	T	G	T	G	-0.1338	-0.414699	0.0752	0.0552992	114273767	0.0154974	0.171325	0.0278	1.49e-06	10281	0.00224807	23.16	21.3181
GCST90274813	IL-4	C3_SMALL_INTESTINE_NEUROENDOCRINE_EXALLC	small_intestine_neuroendocrine neoplasms	rs2502347	T	C	T	C	-0.077	-0.0731462	0.2195	0.248537	242908088	0.427734	0.0922312	0.0167	4.01e-06	11345	0.00187038	21.2555	21.3181
GCST90274813	IL-4	C3_SMALL_INTESTINE_NEUROENDOCRINE_EXALLC	small_intestine_neuroendocrine neoplasms	rs371539	T	G	T	G	0.0797	0.131577	0.8324	0.885517	131536214	0.291903	0.124841	0.0177	6.71e-06	11775	0.00171895	20.272	21.3181
GCST90274813	IL-4	C3_SMALL_INTESTINE_NEUROENDOCRINE_EXALLC	small_intestine_neuroendocrine neoplasms	rs4876407	T	G	T	G	-0.1391	-0.125681	0.9451	0.940145	118262010	0.439937	0.162736	0.0299	3.28e-06	11788	0.00183263	21.6391	21.3181
GCST90274813	IL-4	C3_SMALL_INTESTINE_NEUROENDOCRINE_EXALLC	small_intestine_neuroendocrine neoplasms	rs61984458	T	C	T	C	-0.1955	0.338815	0.0285	0.0275128	64394761	0.154054	0.237706	0.043	5.45e-06	11345	0.0018187	20.6671	21.3181
GCST90274813	IL-4	C3_SMALL_INTESTINE_NEUROENDOCRINE_EXALLC	small_intestine_neuroendocrine neoplasms	rs6552795	T	G	T	G	0.0753	0.00148138	0.482	0.426046	184613931	0.98527	0.0802368	0.0157	1.62e-06	8100	0.00283187	22.9976	21.3181
GCST90274813	IL-4	C3_SMALL_INTESTINE_NEUROENDOCRINE_EXALLC	small_intestine_neuroendocrine neoplasms	rs669029	A	G	A	G	-0.0699	-0.0769218	0.7524	0.749746	10579317	0.403431	0.0920656	0.0158	9.69e-06	11345	0.00172221	19.5688	21.3181
GCST90274813	IL-4	C3_SMALL_INTESTINE_NEUROENDOCRINE_EXALLC	small_intestine_neuroendocrine neoplasms	rs6712163	T	C	T	C	0.0609	0.0714194	0.546	0.543931	43274831	0.37246	0.0800778	0.0136	7.54e-06	11344	0.00176451	20.0484	21.3181
GCST90274813	IL-4	C3_SMALL_INTESTINE_NEUROENDOCRINE_EXALLC	small_intestine_neuroendocrine neoplasms	rs75610895	T	C	T	C	-0.2354	0.277638	0.0253	0.00873079	6758847	0.508724	0.420138	0.045	1.68e-07	11787	0.00231621	27.3599	21.3181
GCST90274813	IL-4	C3_SMALL_INTESTINE_NEUROENDOCRINE_EXALLC	small_intestine_neuroendocrine neoplasms	rs7587695	A	C	A	C	0.0598	0.0709904	0.6086	0.552116	171657129	0.373783	0.0798174	0.0134	8.09e-06	11793	0.00168591	19.9122	21.3181
GCST90274813	IL-4	C3_SMALL_INTESTINE_NEUROENDOCRINE_EXALLC	small_intestine_neuroendocrine neoplasms	rs76678067	T	G	T	G	0.1045	0.0559496	0.9046	0.896217	79305575	0.667956	0.130432	0.0231	6.07e-06	11345	0.00180062	20.4612	21.3181
GCST90274813	IL-4	C3_SMALL_INTESTINE_NEUROENDOCRINE_EXALLC	small_intestine_neuroendocrine neoplasms	rs79359966	A	C	A	C	-0.1552	-0.223156	0.9596	0.973818	70458157	0.375457	0.251784	0.0345	6.84e-06	11775	0.00171569	20.2335	21.3181
GCST90274813	IL-4	C3_SMALL_INTESTINE_NEUROENDOCRINE_EXALLC	small_intestine_neuroendocrine neoplasms	rs802281	T	G	T	G	-0.1305	-0.13871	0.9368	0.956671	124195845	0.478637	0.195781	0.0294	9.05e-06	11786	0.00166892	19.6994	21.3181
GCST90274813	IL-4	C3_SMALL_INTESTINE_NEUROENDOCRINE_EXALLC	small_intestine_neuroendocrine neoplasms	rs9425728	T	G	T	G	0.0664	0.0758293	0.2727	0.268599	173523090	0.395912	0.0893219	0.015	9.57e-06	11345	0.00172425	19.5919	21.3181
GCST90274847	uPA	C3_SMALL_INTESTINE_NEUROENDOCRINE_EXALLC	small_intestine_neuroendocrine neoplasms	rs10746571	C	G	C	G	0.0643	0.0613231	0.2342	0.232096	78297481	0.513885	0.0939386	0.0143	6.91e-06	14285	0.00141337	20.2157	30.7493
GCST90274847	uPA	C3_SMALL_INTESTINE_NEUROENDOCRINE_EXALLC	small_intestine_neuroendocrine neoplasms	rs1074669	A	G	A	G	-0.0548	-0.0352922	0.5246	0.537184	35015082	0.656068	0.0792462	0.0119	4.12e-06	14286	0.00148222	21.2034	30.7493
GCST90274847	uPA	C3_SMALL_INTESTINE_NEUROENDOCRINE_EXALLC	small_intestine_neuroendocrine neoplasms	rs10840566	A	G	A	G	0.0784	0.195985	0.1671	0.122045	11120540	0.101821	0.119789	0.0154	3.56e-07	14733	0.00175605	25.9138	30.7493
GCST90274847	uPA	C3_SMALL_INTESTINE_NEUROENDOCRINE_EXALLC	small_intestine_neuroendocrine neoplasms	rs10992204	A	G	A	G	0.1061	-0.110079	0.1034	0.134924	92022684	0.347752	0.117235	0.0217	1.01e-06	14286	0.00167061	23.9029	30.7493
GCST90274847	uPA	C3_SMALL_INTESTINE_NEUROENDOCRINE_EXALLC	small_intestine_neuroendocrine neoplasms	rs11220462	A	G	A	G	-0.1024	0.0688747	0.1509	0.189475	126374057	0.497844	0.101602	0.0161	2.01e-10	14731	0.00273858	40.4473	30.7493
GCST90274847	uPA	C3_SMALL_INTESTINE_NEUROENDOCRINE_EXALLC	small_intestine_neuroendocrine neoplasms	rs115346716	A	G	A	G	-0.0962	0.190615	0.1038	0.0557049	130186383	0.269358	0.172574	0.0212	5.69e-06	14286	0.00143927	20.5882	30.7493
GCST90274847	uPA	C3_SMALL_INTESTINE_NEUROENDOCRINE_EXALLC	small_intestine_neuroendocrine neoplasms	rs12428473	T	C	T	C	-0.0633	-0.110209	0.207	0.138606	34847653	0.330427	0.113237	0.0141	7.14e-06	14734	0.00136601	20.1516	30.7493
GCST90274847	uPA	C3_SMALL_INTESTINE_NEUROENDOCRINE_EXALLC	small_intestine_neuroendocrine neoplasms	rs12510249	T	C	T	C	-0.1375	0.160137	0.0414	0.0523571	130176277	0.373268	0.179855	0.0308	8.03e-06	14729	0.00135127	19.9271	30.7493
GCST90274847	uPA	C3_SMALL_INTESTINE_NEUROENDOCRINE_EXALLC	small_intestine_neuroendocrine neoplasms	rs13075658	T	C	T	C	0.051	-0.107771	0.4491	0.389239	120317018	0.184067	0.081132	0.0115	9.22e-06	14725	0.00133386	19.6646	30.7493
GCST90274847	uPA	C3_SMALL_INTESTINE_NEUROENDOCRINE_EXALLC	small_intestine_neuroendocrine neoplasms	rs144159840	A	C	A	C	-0.3959	-0.0754499	0.0081	0.0202276	76516485	0.799542	0.297117	0.0896	9.94e-06	10848	0.00179649	19.5198	30.7493
GCST90274847	uPA	C3_SMALL_INTESTINE_NEUROENDOCRINE_EXALLC	small_intestine_neuroendocrine neoplasms	rs144470316	C	G	C	G	0.3395	-0.389545	0.0119	0.00467582	105340586	0.487881	0.56156	0.0656	2.28e-07	12303	0.00217228	26.7794	30.7493
GCST90274847	uPA	C3_SMALL_INTESTINE_NEUROENDOCRINE_EXALLC	small_intestine_neuroendocrine neoplasms	rs148356738	C	G	C	G	-0.2374	-0.118735	0.9849	0.98654	189012096	0.724298	0.336627	0.0528	6.92e-06	14728	0.00137074	20.2132	30.7493
GCST90274847	uPA	C3_SMALL_INTESTINE_NEUROENDOCRINE_EXALLC	small_intestine_neuroendocrine neoplasms	rs154972	A	G	A	G	-0.0625	0.091416	0.6344	0.745392	32932874	0.313292	0.0906601	0.012	1.91e-07	14724	0.00183896	27.1231	30.7493
GCST90274847	uPA	C3_SMALL_INTESTINE_NEUROENDOCRINE_EXALLC	small_intestine_neuroendocrine neoplasms	rs17882125	T	C	T	C	0.1092	-0.10579	0.0649	0.0300091	4956983	0.645693	0.2301	0.0247	9.82e-06	14712	0.00132679	19.543	30.7493
GCST90274847	uPA	C3_SMALL_INTESTINE_NEUROENDOCRINE_EXALLC	small_intestine_neuroendocrine neoplasms	rs2227575	A	C	A	C	-0.0946	0.203288	0.5624	0.469483	73918082	0.0104287	0.0793697	0.0115	1.93e-16	14729	0.00457323	67.6593	30.7493
GCST90274847	uPA	C3_SMALL_INTESTINE_NEUROENDOCRINE_EXALLC	small_intestine_neuroendocrine neoplasms	rs2579643	T	C	T	C	-0.0991	0.252158	0.0812	0.095316	119459880	0.0637632	0.13602	0.0223	8.83e-06	14285	0.00138057	19.7459	30.7493
GCST90274847	uPA	C3_SMALL_INTESTINE_NEUROENDOCRINE_EXALLC	small_intestine_neuroendocrine neoplasms	rs3021477	T	C	T	C	-0.0534	-0.0118538	0.4143	0.398213	158177156	0.883616	0.0809761	0.0119	7.21e-06	14730	0.00136519	20.134	30.7493
GCST90274847	uPA	C3_SMALL_INTESTINE_NEUROENDOCRINE_EXALLC	small_intestine_neuroendocrine neoplasms	rs333947	A	G	A	G	-0.0785	0.114985	0.1578	0.166652	109928142	0.282526	0.106996	0.0166	2.26e-06	14286	0.00156291	22.3595	30.7493
GCST90274847	uPA	C3_SMALL_INTESTINE_NEUROENDOCRINE_EXALLC	small_intestine_neuroendocrine neoplasms	rs35739738	T	C	T	C	-0.0955	0.100771	0.0848	0.0702109	1120536	0.514008	0.154412	0.0216	9.81e-06	14721	0.00132613	19.5452	30.7493
GCST90274847	uPA	C3_SMALL_INTESTINE_NEUROENDOCRINE_EXALLC	small_intestine_neuroendocrine neoplasms	rs3827385	T	C	T	C	-0.0661	-0.0261979	0.8065	0.753578	43992937	0.774806	0.0915712	0.0146	5.97e-06	14727	0.00138989	20.4945	30.7493
GCST90274847	uPA	C3_SMALL_INTESTINE_NEUROENDOCRINE_EXALLC	small_intestine_neuroendocrine neoplasms	rs4078183	T	C	T	C	-0.0549	-0.0744282	0.3046	0.251271	27240732	0.416041	0.0915128	0.0124	9.54e-06	14722	0.00132971	19.5994	30.7493
GCST90274847	uPA	C3_SMALL_INTESTINE_NEUROENDOCRINE_EXALLC	small_intestine_neuroendocrine neoplasms	rs4251805	T	C	T	C	-0.422	0.00336381	0.0405	0.0361093	43670289	0.987245	0.210419	0.0311	6.1e-42	14734	0.0123421	184.096	30.7493
GCST90274847	uPA	C3_SMALL_INTESTINE_NEUROENDOCRINE_EXALLC	small_intestine_neuroendocrine neoplasms	rs4272091	T	C	T	C	-0.068	0.0722046	0.8015	0.786876	54430186	0.451809	0.0959655	0.0149	5.02e-06	14286	0.0014558	20.825	30.7493
GCST90274847	uPA	C3_SMALL_INTESTINE_NEUROENDOCRINE_EXALLC	small_intestine_neuroendocrine neoplasms	rs4760	A	G	A	G	0.1408	-0.0217117	0.8426	0.832188	43648948	0.838854	0.106765	0.0165	1.42e-17	14286	0.00507129	72.8076	30.7493
GCST90274847	uPA	C3_SMALL_INTESTINE_NEUROENDOCRINE_EXALLC	small_intestine_neuroendocrine neoplasms	rs4800787	T	C	T	C	-0.094	-0.0573251	0.3008	0.378132	27106401	0.483947	0.0818967	0.0125	5.48e-14	14730	0.00382445	56.5427	30.7493
GCST90274847	uPA	C3_SMALL_INTESTINE_NEUROENDOCRINE_EXALLC	small_intestine_neuroendocrine neoplasms	rs59594243	A	G	A	G	0.2821	-1.01995	0.0124	0.00191876	67578174	0.214063	0.820904	0.0634	8.61e-06	13799	0.00143271	19.7954	30.7493
GCST90274847	uPA	C3_SMALL_INTESTINE_NEUROENDOCRINE_EXALLC	small_intestine_neuroendocrine neoplasms	rs59772299	T	G	T	G	0.0627	-0.0304436	0.7552	0.792931	127585845	0.756786	0.0982992	0.0133	2.43e-06	14730	0.00150652	22.2215	30.7493
GCST90274847	uPA	C3_SMALL_INTESTINE_NEUROENDOCRINE_EXALLC	small_intestine_neuroendocrine neoplasms	rs597808	A	G	A	G	0.0662	-0.112868	0.478	0.414261	111535554	0.158674	0.0800736	0.0134	7.8e-07	11334	0.00214877	24.4022	30.7493
GCST90274847	uPA	C3_SMALL_INTESTINE_NEUROENDOCRINE_EXALLC	small_intestine_neuroendocrine neoplasms	rs62004911	C	G	C	G	-0.106	0.400794	0.0878	0.0581753	73651621	0.0165657	0.167262	0.0238	8.44e-06	11758	0.00168419	19.8328	30.7493
GCST90274847	uPA	C3_SMALL_INTESTINE_NEUROENDOCRINE_EXALLC	small_intestine_neuroendocrine neoplasms	rs62031354	T	C	T	C	0.1034	0.142132	0.1078	0.148241	9017598	0.205235	0.1122	0.023	6.94e-06	11335	0.00177988	20.2073	30.7493
GCST90274847	uPA	C3_SMALL_INTESTINE_NEUROENDOCRINE_EXALLC	small_intestine_neuroendocrine neoplasms	rs62286554	T	C	T	C	-0.091	0.25942	0.8498	0.816554	193947214	0.0117758	0.102994	0.019	1.67e-06	11335	0.00201965	22.935	30.7493
GCST90274847	uPA	C3_SMALL_INTESTINE_NEUROENDOCRINE_EXALLC	small_intestine_neuroendocrine neoplasms	rs62560864	C	G	C	G	-0.1607	0.0259648	0.0328	0.0112298	34105058	0.942916	0.362608	0.0358	7.16e-06	13657	0.00147323	20.1466	30.7493
GCST90274847	uPA	C3_SMALL_INTESTINE_NEUROENDOCRINE_EXALLC	small_intestine_neuroendocrine neoplasms	rs6805474	A	G	A	G	0.0952	-0.0850776	0.1456	0.162438	56597230	0.43036	0.107888	0.0176	6.33e-08	14285	0.00204399	29.2542	30.7493
GCST90274847	uPA	C3_SMALL_INTESTINE_NEUROENDOCRINE_EXALLC	small_intestine_neuroendocrine neoplasms	rs704	A	G	A	G	0.0567	0.112571	0.4758	0.419772	28367840	0.158582	0.0798456	0.0115	8.2e-07	14734	0.00164715	24.3059	30.7493
GCST90274847	uPA	C3_SMALL_INTESTINE_NEUROENDOCRINE_EXALLC	small_intestine_neuroendocrine neoplasms	rs72727847	C	G	C	G	0.1968	-0.258689	0.0253	0.0331784	138650725	0.25046	0.225097	0.0417	2.37e-06	14729	0.0015099	22.2699	30.7493
GCST90274847	uPA	C3_SMALL_INTESTINE_NEUROENDOCRINE_EXALLC	small_intestine_neuroendocrine neoplasms	rs7406661	T	C	T	C	-0.1107	-0.0640447	0.7855	0.717634	7160348	0.473505	0.0893495	0.0156	1.28e-12	14286	0.00351243	50.3483	30.7493
GCST90274847	uPA	C3_SMALL_INTESTINE_NEUROENDOCRINE_EXALLC	small_intestine_neuroendocrine neoplasms	rs7564243	A	G	A	G	-0.0852	0.185239	0.5375	0.582477	159870357	0.0209243	0.0802126	0.0114	7.8e-14	14729	0.00377792	55.8484	30.7493
GCST90274847	uPA	C3_SMALL_INTESTINE_NEUROENDOCRINE_EXALLC	small_intestine_neuroendocrine neoplasms	rs77076952	A	G	A	G	-0.2016	-0.039808	0.0227	0.0127926	29595989	0.909544	0.350379	0.0454	8.97e-06	14734	0.0013365	19.7156	30.7493
GCST90274847	uPA	C3_SMALL_INTESTINE_NEUROENDOCRINE_EXALLC	small_intestine_neuroendocrine neoplasms	rs79858331	T	C	T	C	0.1425	0.0992153	0.0429	0.0389169	137501600	0.638972	0.211485	0.0316	6.5e-06	14722	0.0013794	20.3328	30.7493
GCST90274847	uPA	C3_SMALL_INTESTINE_NEUROENDOCRINE_EXALLC	small_intestine_neuroendocrine neoplasms	rs8081644	A	C	A	C	-0.101	0.0870957	0.9181	0.879076	65480768	0.47774	0.12268	0.0223	5.92e-06	14286	0.00143384	20.5103	30.7493
GCST90274847	uPA	C3_SMALL_INTESTINE_NEUROENDOCRINE_EXALLC	small_intestine_neuroendocrine neoplasms	rs9385692	T	C	T	C	-0.0934	0.265537	0.903	0.947337	134498125	0.132621	0.176572	0.0211	9.58e-06	14286	0.00136969	19.5915	30.7493
GCST90274770	CCL4	C3_COLORECTAL_NEUROENDO_EXALLC	colorectal_neuroendocrine neoplasms	rs10990301	A	T	A	T	0.085	0.175635	0.8839	0.890436	102765765	0.15152	0.122464	0.0186	4.88e-06	14296	0.00145869	20.881	72.1398
GCST90274770	CCL4	C3_COLORECTAL_NEUROENDO_EXALLC	colorectal_neuroendocrine neoplasms	rs111476793	A	G	A	G	0.0869	0.0461293	0.1344	0.104708	53085329	0.711594	0.124769	0.019	4.79e-06	12800	0.0016316	20.9153	72.1398
GCST90274770	CCL4	C3_COLORECTAL_NEUROENDO_EXALLC	colorectal_neuroendocrine neoplasms	rs112315344	T	G	T	G	0.2123	0.187918	0.0284	0.0122537	33775688	0.590211	0.348946	0.0455	3.07e-06	14255	0.00152492	21.7679	72.1398
GCST90274770	CCL4	C3_COLORECTAL_NEUROENDO_EXALLC	colorectal_neuroendocrine neoplasms	rs112356872	T	C	T	C	-0.2165	0.0758792	0.9805	0.977107	22172491	0.766627	0.255666	0.0478	5.92e-06	14743	0.00138954	20.5117	72.1398
GCST90274770	CCL4	C3_COLORECTAL_NEUROENDO_EXALLC	colorectal_neuroendocrine neoplasms	rs112846979	T	C	T	C	-0.188	-0.479033	0.0228	0.00826008	191115053	0.26181	0.426899	0.0414	5.6e-06	14296	0.00144037	20.6184	72.1398
GCST90274770	CCL4	C3_COLORECTAL_NEUROENDO_EXALLC	colorectal_neuroendocrine neoplasms	rs113010081	T	C	T	C	-0.5767	-0.154433	0.8759	0.871405	46415921	0.172807	0.113284	0.0184	1e-200	14296	0.0642966	982.208	72.1398
GCST90274770	CCL4	C3_COLORECTAL_NEUROENDO_EXALLC	colorectal_neuroendocrine neoplasms	rs1161092	A	G	A	G	-0.0635	-0.0198881	0.6742	0.63044	67328232	0.798951	0.0780828	0.0125	3.77e-07	14296	0.0018019	25.8028	72.1398
GCST90274770	CCL4	C3_COLORECTAL_NEUROENDO_EXALLC	colorectal_neuroendocrine neoplasms	rs116193969	A	T	A	T	0.2915	0.061072	0.0134	0.0169597	236065768	0.834153	0.291683	0.0617	2.31e-06	14296	0.00155889	22.3175	72.1398
GCST90274770	CCL4	C3_COLORECTAL_NEUROENDO_EXALLC	colorectal_neuroendocrine neoplasms	rs11619402	A	G	A	G	0.0672	-0.012523	0.7907	0.850762	42981551	0.906303	0.106395	0.015	7.46e-06	14296	0.00140195	20.0676	72.1398
GCST90274770	CCL4	C3_COLORECTAL_NEUROENDO_EXALLC	colorectal_neuroendocrine neoplasms	rs116309267	C	G	C	G	0.1956	0.0270183	0.0299	0.0414658	714433	0.886738	0.189692	0.0405	1.37e-06	14723	0.00158177	23.3222	72.1398
GCST90274770	CCL4	C3_COLORECTAL_NEUROENDO_EXALLC	colorectal_neuroendocrine neoplasms	rs13100427	A	G	A	G	0.0533	-0.0794609	0.56	0.561505	22417149	0.298048	0.0763586	0.012	8.93e-06	14296	0.00137809	19.7256	72.1398
GCST90274770	CCL4	C3_COLORECTAL_NEUROENDO_EXALLC	colorectal_neuroendocrine neoplasms	rs137896358	T	C	T	C	0.2797	0.672515	0.0186	0.0173116	18807099	0.0225232	0.294779	0.0551	3.85e-07	12745	0.00201774	25.764	72.1398
GCST90274770	CCL4	C3_COLORECTAL_NEUROENDO_EXALLC	colorectal_neuroendocrine neoplasms	rs140505982	T	C	T	C	-0.2294	-0.324922	0.0248	0.00950239	46418258	0.399487	0.385647	0.0415	3.24e-08	13865	0.00219895	30.5512	72.1398
GCST90274770	CCL4	C3_COLORECTAL_NEUROENDO_EXALLC	colorectal_neuroendocrine neoplasms	rs143922263	A	G	A	G	0.2198	-0.345152	0.0203	0.0172957	161383711	0.243128	0.295708	0.0497	9.75e-06	14296	0.00136626	19.5561	72.1398
GCST90274770	CCL4	C3_COLORECTAL_NEUROENDO_EXALLC	colorectal_neuroendocrine neoplasms	rs143960014	A	G	A	G	0.1953	-0.574943	0.0228	0.00349524	51891306	0.394678	0.675478	0.0416	2.67e-06	14257	0.00154354	22.0372	72.1398
GCST90274770	CCL4	C3_COLORECTAL_NEUROENDO_EXALLC	colorectal_neuroendocrine neoplasms	rs148518028	T	C	T	C	0.1989	-0.353832	0.0317	0.0231932	79241934	0.160169	0.251926	0.044	6.17e-06	14296	0.00142735	20.4317	72.1398
GCST90274770	CCL4	C3_COLORECTAL_NEUROENDO_EXALLC	colorectal_neuroendocrine neoplasms	rs1634503	A	G	A	G	-0.0745	-0.137612	0.2416	0.179258	36093791	0.166068	0.099363	0.0138	6.72e-08	14295	0.00203463	29.1403	72.1398
GCST90274770	CCL4	C3_COLORECTAL_NEUROENDO_EXALLC	colorectal_neuroendocrine neoplasms	rs17692864	T	C	T	C	0.2321	0.0771677	0.9406	0.952537	36588784	0.66977	0.180948	0.0283	2.38e-16	13662	0.00489926	67.2533	72.1398
GCST90274770	CCL4	C3_COLORECTAL_NEUROENDO_EXALLC	colorectal_neuroendocrine neoplasms	rs17792183	T	C	T	C	0.0763	0.0543557	0.8565	0.876443	22899319	0.636091	0.114875	0.017	7.18e-06	14296	0.0014071	20.1414	72.1398
GCST90274770	CCL4	C3_COLORECTAL_NEUROENDO_EXALLC	colorectal_neuroendocrine neoplasms	rs183450854	C	G	C	G	0.2133	0.00633176	0.9802	0.978552	51756208	0.980704	0.261784	0.0475	7.1e-06	14737	0.00136644	20.1621	72.1398
GCST90274770	CCL4	C3_COLORECTAL_NEUROENDO_EXALLC	colorectal_neuroendocrine neoplasms	rs200664920	T	TA	T	TA	0.1906	-0.250692	0.965	0.96936	30454604	0.248903	0.217422	0.0364	1.64e-07	11342	0.0024116	27.4136	72.1398
GCST90274770	CCL4	C3_COLORECTAL_NEUROENDO_EXALLC	colorectal_neuroendocrine neoplasms	rs3860989	A	C	A	C	-0.0631	-0.025203	0.6988	0.622531	33460143	0.747746	0.0783642	0.0142	8.84e-06	11984	0.001645	19.7428	72.1398
GCST90274770	CCL4	C3_COLORECTAL_NEUROENDO_EXALLC	colorectal_neuroendocrine neoplasms	rs42279	T	C	T	C	0.0743	-0.149474	0.1598	0.150557	11317586	0.161372	0.106731	0.0162	4.51e-06	14738	0.00142525	21.0324	72.1398
GCST90274770	CCL4	C3_COLORECTAL_NEUROENDO_EXALLC	colorectal_neuroendocrine neoplasms	rs56131468	A	G	A	G	0.0833	0.0524426	0.1323	0.176424	130917874	0.59929	0.0998103	0.0178	2.87e-06	14296	0.00152957	21.8972	72.1398
GCST90274770	CCL4	C3_COLORECTAL_NEUROENDO_EXALLC	colorectal_neuroendocrine neoplasms	rs5743614	T	C	T	C	0.0728	0.00867384	0.2565	0.129719	38797314	0.939229	0.113772	0.0143	3.56e-07	12859	0.00201145	25.9133	72.1398
GCST90274770	CCL4	C3_COLORECTAL_NEUROENDO_EXALLC	colorectal_neuroendocrine neoplasms	rs6100282	A	G	A	G	-0.0715	0.00258382	0.198	0.159565	58932830	0.980128	0.103735	0.0159	6.9e-06	12799	0.00157745	20.2185	72.1398
GCST90274770	CCL4	C3_COLORECTAL_NEUROENDO_EXALLC	colorectal_neuroendocrine neoplasms	rs66822987	T	C	T	C	0.0648	-0.0494151	0.2289	0.234642	63120741	0.578758	0.0890043	0.0146	9.06e-06	14296	0.00137604	19.6962	72.1398
GCST90274770	CCL4	C3_COLORECTAL_NEUROENDO_EXALLC	colorectal_neuroendocrine neoplasms	rs72800563	T	G	T	G	-0.1765	0.40905	0.9693	0.990576	79304562	0.299978	0.394653	0.0374	2.37e-06	14741	0.00150856	22.2683	72.1398
GCST90274770	CCL4	C3_COLORECTAL_NEUROENDO_EXALLC	colorectal_neuroendocrine neoplasms	rs78044056	A	G	A	G	-0.2607	-0.507936	0.0138	0.0081762	156134452	0.228174	0.421497	0.0552	2.33e-06	13809	0.00161265	22.3019	72.1398
GCST90274770	CCL4	C3_COLORECTAL_NEUROENDO_EXALLC	colorectal_neuroendocrine neoplasms	rs8064426	A	G	A	G	-0.4104	-0.137928	0.1459	0.217462	36463908	0.132348	0.0916521	0.0173	2.11e-124	14295	0.0378764	562.68	72.1398
GCST90274770	CCL4	C3_COLORECTAL_NEUROENDO_EXALLC	colorectal_neuroendocrine neoplasms	rs9818901	A	T	A	T	-0.1185	0.0222625	0.9445	0.945115	153059223	0.894894	0.168509	0.0265	7.76e-06	14742	0.00135457	19.9934	72.1398
GCST90274812	IL-33	C3_COLORECTAL_NEUROENDO_EXALLC	colorectal_neuroendocrine neoplasms	rs1013434	T	C	T	C	-0.0732	0.0161109	0.2201	0.235352	39112084	0.857785	0.0899072	0.0158	3.61e-06	11783	0.00181828	21.4602	21.0209
GCST90274812	IL-33	C3_COLORECTAL_NEUROENDO_EXALLC	colorectal_neuroendocrine neoplasms	rs10415966	A	C	A	C	-0.1184	-0.0204664	0.1177	0.0782024	14188927	0.885721	0.142404	0.0233	3.74e-07	10281	0.00250534	25.8171	21.0209
GCST90274812	IL-33	C3_COLORECTAL_NEUROENDO_EXALLC	colorectal_neuroendocrine neoplasms	rs10941408	T	C	T	C	-0.0666	-0.0853373	0.2923	0.252682	38788442	0.330173	0.0876363	0.0148	6.8e-06	11345	0.00178175	20.2464	21.0209
GCST90274812	IL-33	C3_COLORECTAL_NEUROENDO_EXALLC	colorectal_neuroendocrine neoplasms	rs112495884	A	G	A	G	0.3432	0.204292	0.0112	0.0188331	75647160	0.463973	0.278965	0.0748	4.47e-06	10858	0.00193509	21.048	21.0209
GCST90274812	IL-33	C3_COLORECTAL_NEUROENDO_EXALLC	colorectal_neuroendocrine neoplasms	rs112523022	A	ATG	A	ATG	-0.0903	0.00268061	0.6895	0.725247	13297759	0.975059	0.0857426	0.0203	8.66e-06	7456	0.00264683	19.7819	21.0209
GCST90274812	IL-33	C3_COLORECTAL_NEUROENDO_EXALLC	colorectal_neuroendocrine neoplasms	rs1273797	A	G	A	G	-0.0652	-0.0678572	0.4698	0.444713	226574171	0.373443	0.0762403	0.0144	5.96e-06	9252	0.00221092	20.4963	21.0209
GCST90274812	IL-33	C3_COLORECTAL_NEUROENDO_EXALLC	colorectal_neuroendocrine neoplasms	rs13336496	A	C	A	C	0.0936	-0.148534	0.8755	0.915774	79457679	0.278222	0.136984	0.0203	4.01e-06	11780	0.00180149	21.2562	21.0209
GCST90274812	IL-33	C3_COLORECTAL_NEUROENDO_EXALLC	colorectal_neuroendocrine neoplasms	rs1427438	T	C	T	C	0.3362	-0.119205	0.0144	0.0252965	69672348	0.617527	0.238716	0.0761	9.97e-06	10891	0.00178888	19.514	21.0209
GCST90274812	IL-33	C3_COLORECTAL_NEUROENDO_EXALLC	colorectal_neuroendocrine neoplasms	rs148213188	G	GGT	CCACA	C	-0.1366	-0.0391715	0.908	0.0353264	27438929	0.85072	0.208137	0.0303	6.54e-06	7456	0.00271849	20.3189	21.0209
GCST90274812	IL-33	C3_COLORECTAL_NEUROENDO_EXALLC	colorectal_neuroendocrine neoplasms	rs17147023	T	C	T	C	0.0689	0.0794494	0.7409	0.659281	130485623	0.320908	0.0800421	0.0154	7.68e-06	11344	0.00176143	20.0134	21.0209
GCST90274812	IL-33	C3_COLORECTAL_NEUROENDO_EXALLC	colorectal_neuroendocrine neoplasms	rs17149396	C	G	C	G	0.1833	-0.196956	0.0307	0.0104146	24383826	0.594999	0.370492	0.04	4.59e-06	11789	0.0017781	20.9957	21.0209
GCST90274812	IL-33	C3_COLORECTAL_NEUROENDO_EXALLC	colorectal_neuroendocrine neoplasms	rs28658099	A	T	A	T	0.0848	0.0844991	0.8568	0.865082	45837881	0.447104	0.111146	0.0188	6.46e-06	11773	0.0017252	20.3424	21.0209
GCST90274812	IL-33	C3_COLORECTAL_NEUROENDO_EXALLC	colorectal_neuroendocrine neoplasms	rs34648588	T	TA	ATT	A	-0.0863	-1.35011	0.2972	0.000493992	167662074	0.536118	2.1822	0.0187	3.93e-06	7943	0.00267418	21.2926	21.0209
GCST90274812	IL-33	C3_COLORECTAL_NEUROENDO_EXALLC	colorectal_neuroendocrine neoplasms	rs60781061	A	G	A	G	0.1773	0.257726	0.9431	0.960553	84576157	0.183915	0.193954	0.0398	8.4e-06	9265	0.00213736	19.8407	21.0209
GCST90274812	IL-33	C3_COLORECTAL_NEUROENDO_EXALLC	colorectal_neuroendocrine neoplasms	rs6099755	A	G	A	G	0.095	0.163367	0.1263	0.0884134	57789533	0.227035	0.135234	0.0212	7.42e-06	11345	0.00176686	20.077	21.0209
GCST90274812	IL-33	C3_COLORECTAL_NEUROENDO_EXALLC	colorectal_neuroendocrine neoplasms	rs62556318	C	G	C	G	0.1308	-0.0760598	0.9172	0.845689	21663052	0.479264	0.107507	0.0277	2.34e-06	11345	0.00196155	22.2936	21.0209
GCST90274812	IL-33	C3_COLORECTAL_NEUROENDO_EXALLC	colorectal_neuroendocrine neoplasms	rs66755903	A	G	A	G	-0.0752	-0.174489	0.2321	0.238942	86983693	0.0513228	0.089538	0.0162	3.45e-06	11345	0.00189573	21.5441	21.0209
GCST90274812	IL-33	C3_COLORECTAL_NEUROENDO_EXALLC	colorectal_neuroendocrine neoplasms	rs75671803	A	G	A	G	0.2055	-0.126264	0.9763	0.990521	83791853	0.757501	0.408932	0.0451	5.2e-06	11785	0.00175864	20.7585	21.0209
GCST90274812	IL-33	C3_COLORECTAL_NEUROENDO_EXALLC	colorectal_neuroendocrine neoplasms	rs77248338	T	G	T	G	0.2314	0.403207	0.9759	0.993143	97963062	0.373847	0.453403	0.0518	7.93e-06	10471	0.00190218	19.9519	21.0209
GCST90274812	IL-33	C3_COLORECTAL_NEUROENDO_EXALLC	colorectal_neuroendocrine neoplasms	rs7742625	C	G	C	G	0.0691	0.0102788	0.6997	0.664936	38752074	0.899246	0.0811816	0.0148	3.03e-06	11345	0.00191776	21.795	21.0209
GCST90274812	IL-33	C3_COLORECTAL_NEUROENDO_EXALLC	colorectal_neuroendocrine neoplasms	rs77792454	T	C	T	C	-0.1166	-0.207322	0.1064	0.111506	156551127	0.0886217	0.121759	0.0255	4.82e-06	8817	0.00236574	20.9035	21.0209
GCST90274812	IL-33	C3_COLORECTAL_NEUROENDO_EXALLC	colorectal_neuroendocrine neoplasms	rs78103000	T	C	T	C	-0.0889	-0.0696921	0.8647	0.834995	83269465	0.497507	0.102728	0.0201	9.74e-06	11345	0.00172131	19.5585	21.0209
GCST90274812	IL-33	C3_COLORECTAL_NEUROENDO_EXALLC	colorectal_neuroendocrine neoplasms	rs78455659	A	G	A	G	0.1259	-0.101197	0.9273	0.882493	96046036	0.39631	0.119304	0.0273	3.99e-06	11345	0.00187115	21.2642	21.0209
GCST90274812	IL-33	C3_COLORECTAL_NEUROENDO_EXALLC	colorectal_neuroendocrine neoplasms	rs79417946	T	C	T	C	-0.1259	-0.290304	0.0665	0.0627516	31779367	0.0680049	0.159073	0.0285	9.98e-06	11345	0.00171716	19.5113	21.0209
GCST90274812	IL-33	C3_COLORECTAL_NEUROENDO_EXALLC	colorectal_neuroendocrine neoplasms	rs8042883	T	C	T	C	-0.0681	-0.154427	0.5496	0.555079	66677933	0.0429556	0.0762924	0.0135	4.55e-07	11345	0.00223794	25.4419	21.0209
GCST90274816	IL-7	C3_COLORECTAL_NEUROENDO_EXALLC	colorectal_neuroendocrine neoplasms	rs10403201	A	G	A	G	-0.0584	-0.189872	0.2923	0.246477	14653998	0.281062	0.176143	0.0127	4.26e-06	14730	0.00143348	21.1426	21.8525
GCST90274816	IL-7	C3_COLORECTAL_NEUROENDO_EXALLC	colorectal_neuroendocrine neoplasms	rs1050152	T	C	T	C	-0.0651	0.00929797	0.4122	0.31592	132340627	0.955115	0.165195	0.0133	9.84e-07	11785	0.00202884	23.9544	21.8525
GCST90274816	IL-7	C3_COLORECTAL_NEUROENDO_EXALLC	colorectal_neuroendocrine neoplasms	rs10734292	A	G	A	G	0.1208	0.391916	0.067	0.048692	20464855	0.262137	0.349502	0.0267	6.06e-06	11776	0.00173524	20.4662	21.8525
GCST90274816	IL-7	C3_COLORECTAL_NEUROENDO_EXALLC	colorectal_neuroendocrine neoplasms	rs11158239	T	G	T	G	0.0965	-0.0109666	0.0814	0.0364736	58986227	0.978779	0.41229	0.0217	8.71e-06	14288	0.00138217	19.7731	21.8525
GCST90274816	IL-7	C3_COLORECTAL_NEUROENDO_EXALLC	colorectal_neuroendocrine neoplasms	rs11171132	T	C	T	C	-0.0724	-0.251092	0.8342	0.826574	54857601	0.214224	0.202162	0.0163	8.92e-06	14288	0.0013789	19.7261	21.8525
GCST90274816	IL-7	C3_COLORECTAL_NEUROENDO_EXALLC	colorectal_neuroendocrine neoplasms	rs116415547	T	G	T	G	0.2093	-1.01269	0.0198	0.00869324	109811571	0.229983	0.843629	0.046	5.36e-06	13870	0.00149039	20.6995	21.8525
GCST90274816	IL-7	C3_COLORECTAL_NEUROENDO_EXALLC	colorectal_neuroendocrine neoplasms	rs11742240	T	G	T	G	-0.0647	-0.0278943	0.2796	0.3302	35881274	0.86324	0.16194	0.0131	7.86e-07	14736	0.0016526	24.3897	21.8525
GCST90274816	IL-7	C3_COLORECTAL_NEUROENDO_EXALLC	colorectal_neuroendocrine neoplasms	rs12217463	T	C	T	C	-0.1374	0.28401	0.9572	0.970832	16276695	0.515663	0.436909	0.031	9.33e-06	14736	0.00133135	19.6422	21.8525
GCST90274816	IL-7	C3_COLORECTAL_NEUROENDO_EXALLC	colorectal_neuroendocrine neoplasms	rs12321566	A	G	A	G	0.0698	0.00128503	0.237	0.290053	97413637	0.993901	0.168122	0.0139	5.12e-07	14287	0.00176187	25.2128	21.8525
GCST90274816	IL-7	C3_COLORECTAL_NEUROENDO_EXALLC	colorectal_neuroendocrine neoplasms	rs12699881	A	G	A	G	0.068	0.100821	0.2517	0.34749	2361934	0.529484	0.16034	0.0138	8.33e-07	14288	0.00169649	24.2772	21.8525
GCST90274816	IL-7	C3_COLORECTAL_NEUROENDO_EXALLC	colorectal_neuroendocrine neoplasms	rs1375955	T	G	T	G	0.0613	0.380439	0.4013	0.389705	105542811	0.0146312	0.155829	0.0121	4.06e-07	14288	0.00179308	25.6619	21.8525
GCST90274816	IL-7	C3_COLORECTAL_NEUROENDO_EXALLC	colorectal_neuroendocrine neoplasms	rs139102025	C	G	C	G	-0.1493	-0.202343	0.0376	0.0428327	146893742	0.590719	0.376247	0.0337	9.41e-06	12846	0.00152556	19.6242	21.8525
GCST90274816	IL-7	C3_COLORECTAL_NEUROENDO_EXALLC	colorectal_neuroendocrine neoplasms	rs144728120	T	C	T	C	0.1495	0.430102	0.0436	0.0536566	35460912	0.20582	0.339963	0.0316	2.23e-06	14717	0.00151855	22.3794	21.8525
GCST90274816	IL-7	C3_COLORECTAL_NEUROENDO_EXALLC	colorectal_neuroendocrine neoplasms	rs17161952	T	C	T	C	0.0929	0.17051	0.9031	0.911308	223476536	0.526151	0.268989	0.0204	5.27e-06	14734	0.00140553	20.7354	21.8525
GCST90274816	IL-7	C3_COLORECTAL_NEUROENDO_EXALLC	colorectal_neuroendocrine neoplasms	rs62338232	A	G	A	G	-0.0813	0.0565153	0.1357	0.164298	184839031	0.78204	0.204276	0.018	6.28e-06	14288	0.00142576	20.3974	21.8525
GCST90274816	IL-7	C3_COLORECTAL_NEUROENDO_EXALLC	colorectal_neuroendocrine neoplasms	rs62387962	T	G	T	G	-0.078	-0.198396	0.1347	0.121994	157871822	0.390418	0.230999	0.0176	9.34e-06	14288	0.00137276	19.6383	21.8525
GCST90274816	IL-7	C3_COLORECTAL_NEUROENDO_EXALLC	colorectal_neuroendocrine neoplasms	rs7026771	A	G	A	G	0.0691	0.332255	0.5682	0.494029	130978949	0.03211	0.155039	0.0148	3.03e-06	12403	0.00175446	21.7953	21.8525
GCST90274816	IL-7	C3_COLORECTAL_NEUROENDO_EXALLC	colorectal_neuroendocrine neoplasms	rs74131483	A	G	A	G	0.1372	0.205094	0.9451	0.950117	194307086	0.554752	0.347232	0.0274	5.52e-07	13240	0.00189016	25.0693	21.8525
GCST90274816	IL-7	C3_COLORECTAL_NEUROENDO_EXALLC	colorectal_neuroendocrine neoplasms	rs76213792	T	G	T	G	-0.2791	0.428535	0.0113	0.0126767	17645180	0.537878	0.695645	0.0616	5.87e-06	14288	0.00143471	20.5257	21.8525
GCST90274816	IL-7	C3_COLORECTAL_NEUROENDO_EXALLC	colorectal_neuroendocrine neoplasms	rs77336315	A	C	A	C	0.2512	0.071103	0.9836	0.994263	96821962	0.942455	0.985017	0.0531	2.24e-06	13801	0.00161896	22.3762	21.8525
GCST90274816	IL-7	C3_COLORECTAL_NEUROENDO_EXALLC	colorectal_neuroendocrine neoplasms	rs78939185	C	G	C	G	0.2134	-0.798926	0.0211	0.00598123	129838359	0.472066	1.11098	0.0481	9.14e-06	11775	0.00166883	19.68	21.8525
GCST90274816	IL-7	C3_COLORECTAL_NEUROENDO_EXALLC	colorectal_neuroendocrine neoplasms	rs79072837	T	C	T	C	-0.136	-0.379442	0.0497	0.036819	81028915	0.361348	0.415691	0.028	1.19e-06	14715	0.00160068	23.5886	21.8525
GCST90274817	IL-8	C3_COLORECTAL_NEUROENDO_EXALLC	colorectal_neuroendocrine neoplasms	rs1065657	A	G	A	G	0.0655	-0.0580954	0.4536	0.41212	89337294	0.452837	0.0773889	0.0118	2.84e-08	14287	0.002152	30.8076	54.7541
GCST90274817	IL-8	C3_COLORECTAL_NEUROENDO_EXALLC	colorectal_neuroendocrine neoplasms	rs111257277	A	G	A	G	0.189	0.10744	0.9721	0.971876	163168915	0.639897	0.22965	0.037	3.25e-07	14729	0.00176839	26.0892	54.7541
GCST90274817	IL-8	C3_COLORECTAL_NEUROENDO_EXALLC	colorectal_neuroendocrine neoplasms	rs113805560	A	G	A	G	0.1173	0.142124	0.9438	0.936614	777415	0.362613	0.156112	0.0262	7.57e-06	14722	0.00135968	20.0417	54.7541
GCST90274817	IL-8	C3_COLORECTAL_NEUROENDO_EXALLC	colorectal_neuroendocrine neoplasms	rs114316325	A	G	A	G	0.1317	0.140189	0.0477	0.0432933	31681206	0.457099	0.18852	0.0292	6.47e-06	14287	0.00142183	20.3397	54.7541
GCST90274817	IL-8	C3_COLORECTAL_NEUROENDO_EXALLC	colorectal_neuroendocrine neoplasms	rs114597610	T	C	T	C	-0.26	-0.387534	0.0161	0.0128858	75721915	0.277404	0.35679	0.0564	4.03e-06	14735	0.00144017	21.2486	54.7541
GCST90274817	IL-8	C3_COLORECTAL_NEUROENDO_EXALLC	colorectal_neuroendocrine neoplasms	rs140862652	A	C	A	C	0.1342	-0.105921	0.063	0.136413	33724967	0.338769	0.110726	0.0265	4.1e-07	14287	0.00179182	25.642	54.7541
GCST90274817	IL-8	C3_COLORECTAL_NEUROENDO_EXALLC	colorectal_neuroendocrine neoplasms	rs141011299	A	G	A	G	-0.5024	-1.02709	0.0051	0.00125471	136167350	0.329399	1.05307	0.1076	3.02e-06	9812	0.00221694	21.7965	54.7541
GCST90274817	IL-8	C3_COLORECTAL_NEUROENDO_EXALLC	colorectal_neuroendocrine neoplasms	rs142889372	C	G	C	G	-0.2835	-0.00996682	0.0106	0.0173934	66883743	0.972774	0.292031	0.0606	2.89e-06	14238	0.00153478	21.8826	54.7541
GCST90274817	IL-8	C3_COLORECTAL_NEUROENDO_EXALLC	colorectal_neuroendocrine neoplasms	rs145386370	T	G	T	G	0.2641	0.00492812	0.019	0.0183591	68461403	0.986049	0.281826	0.0535	7.96e-07	13386	0.00181714	24.3649	54.7541
GCST90274817	IL-8	C3_COLORECTAL_NEUROENDO_EXALLC	colorectal_neuroendocrine neoplasms	rs146922303	T	C	T	C	0.1622	-0.0058325	0.0376	0.0326076	56837559	0.978086	0.212338	0.0347	2.95e-06	14727	0.00148144	21.8466	54.7541
GCST90274817	IL-8	C3_COLORECTAL_NEUROENDO_EXALLC	colorectal_neuroendocrine neoplasms	rs148390525	A	T	A	T	-0.2024	0.0782103	0.9793	0.92312	94126818	0.58714	0.144038	0.0457	9.47e-06	14720	0.00133077	19.6123	54.7541
GCST90274817	IL-8	C3_COLORECTAL_NEUROENDO_EXALLC	colorectal_neuroendocrine neoplasms	rs16840522	T	C	T	C	-0.1191	0.201851	0.8073	0.871283	196741786	0.0744526	0.113156	0.0147	5.4e-16	14725	0.00443815	65.6341	54.7541
GCST90274817	IL-8	C3_COLORECTAL_NEUROENDO_EXALLC	colorectal_neuroendocrine neoplasms	rs174533	A	G	A	G	0.0787	0.0782918	0.3509	0.415459	61781553	0.308	0.0767999	0.0121	7.81e-11	14732	0.00286333	42.298	54.7541
GCST90274817	IL-8	C3_COLORECTAL_NEUROENDO_EXALLC	colorectal_neuroendocrine neoplasms	rs17580	A	T	A	T	0.1402	-0.62318	0.0459	0.0092243	94380925	0.117158	0.397737	0.0316	9.13e-06	14287	0.00137589	19.6816	54.7541
GCST90274817	IL-8	C3_COLORECTAL_NEUROENDO_EXALLC	colorectal_neuroendocrine neoplasms	rs17779404	T	G	T	G	0.0674	-0.0972774	0.7733	0.799433	180350136	0.305218	0.0948763	0.0138	1.04e-06	14723	0.00161757	23.8508	54.7541
GCST90274817	IL-8	C3_COLORECTAL_NEUROENDO_EXALLC	colorectal_neuroendocrine neoplasms	rs180941492	A	G	A	G	-0.244	-0.0390461	0.0227	0.00893858	103293199	0.924582	0.41247	0.0491	6.71e-07	13800	0.00178633	24.6919	54.7541
GCST90274817	IL-8	C3_COLORECTAL_NEUROENDO_EXALLC	colorectal_neuroendocrine neoplasms	rs1892247	A	G	A	G	-0.0756	0.13926	0.1589	0.133453	25887429	0.21086	0.111301	0.0158	1.71e-06	14719	0.00155302	22.8913	54.7541
GCST90274817	IL-8	C3_COLORECTAL_NEUROENDO_EXALLC	colorectal_neuroendocrine neoplasms	rs2113173	T	C	T	C	0.0691	0.00953669	0.2543	0.25177	57311821	0.914447	0.08877	0.0145	1.88e-06	14287	0.00158705	22.707	54.7541
GCST90274817	IL-8	C3_COLORECTAL_NEUROENDO_EXALLC	colorectal_neuroendocrine neoplasms	rs2138380	A	G	A	G	0.0882	-0.0619515	0.8717	0.826395	202304501	0.537264	0.100415	0.0182	1.26e-06	13239	0.0017708	23.4817	54.7541
GCST90274817	IL-8	C3_COLORECTAL_NEUROENDO_EXALLC	colorectal_neuroendocrine neoplasms	rs2418781	T	G	T	G	-0.1452	-0.122344	0.0401	0.03635	105826909	0.543312	0.201286	0.0316	4.33e-06	14287	0.00147563	21.1105	54.7541
GCST90274817	IL-8	C3_COLORECTAL_NEUROENDO_EXALLC	colorectal_neuroendocrine neoplasms	rs28424593	A	T	A	T	-0.1311	0.113836	0.9501	0.938522	114231474	0.47381	0.158923	0.0279	2.62e-06	14722	0.00149754	22.0769	54.7541
GCST90274817	IL-8	C3_COLORECTAL_NEUROENDO_EXALLC	colorectal_neuroendocrine neoplasms	rs28929474	T	C	T	C	0.6692	0.528136	0.0205	0.0198027	94378610	0.0521891	0.272015	0.044	3.08e-52	14735	0.0154558	231.285	54.7541
GCST90274817	IL-8	C3_COLORECTAL_NEUROENDO_EXALLC	colorectal_neuroendocrine neoplasms	rs368805685	A	G	A	G	-0.2297	-0.0380836	0.0323	0.107601	208750284	0.754249	0.121657	0.0501	4.54e-06	11760	0.00178428	21.0171	54.7541
GCST90274817	IL-8	C3_COLORECTAL_NEUROENDO_EXALLC	colorectal_neuroendocrine neoplasms	rs4760	A	G	A	G	0.3554	0.157004	0.8425	0.832216	43648948	0.125317	0.102428	0.0163	2.14e-105	14287	0.0322035	475.334	54.7541
GCST90274817	IL-8	C3_COLORECTAL_NEUROENDO_EXALLC	colorectal_neuroendocrine neoplasms	rs490342	T	G	T	G	0.1252	0.277798	0.1051	0.058744	172413009	0.0870001	0.162318	0.02	3.85e-10	13228	0.00295372	39.1817	54.7541
GCST90274817	IL-8	C3_COLORECTAL_NEUROENDO_EXALLC	colorectal_neuroendocrine neoplasms	rs5030044	A	G	A	G	0.285	0.260551	0.886	0.867055	186731333	0.0196205	0.111655	0.0187	1.9e-52	14287	0.0159978	232.245	54.7541
GCST90274817	IL-8	C3_COLORECTAL_NEUROENDO_EXALLC	colorectal_neuroendocrine neoplasms	rs62284704	A	C	A	C	0.089	0.102456	0.9101	0.888165	155735400	0.396909	0.120941	0.0201	9.52e-06	14734	0.00132889	19.6033	54.7541
GCST90274817	IL-8	C3_COLORECTAL_NEUROENDO_EXALLC	colorectal_neuroendocrine neoplasms	rs654488	A	T	A	T	-0.0894	0.162378	0.4593	0.42873	32224900	0.0341468	0.0766535	0.0115	7.61e-15	14735	0.00408462	60.4255	54.7541
GCST90274817	IL-8	C3_COLORECTAL_NEUROENDO_EXALLC	colorectal_neuroendocrine neoplasms	rs6969337	T	C	T	C	0.1823	0.121775	0.9624	0.942696	52725126	0.455994	0.163356	0.038	1.61e-06	11336	0.00202612	23.0107	54.7541
GCST90274817	IL-8	C3_COLORECTAL_NEUROENDO_EXALLC	colorectal_neuroendocrine neoplasms	rs74341217	T	C	T	C	-0.0823	0.01802	0.1166	0.103096	142699801	0.884949	0.124535	0.0184	7.72e-06	14730	0.00135635	20.0035	54.7541
GCST90274817	IL-8	C3_COLORECTAL_NEUROENDO_EXALLC	colorectal_neuroendocrine neoplasms	rs7530513	A	G	A	G	0.0516	-0.0253936	0.4801	0.449317	88944228	0.738901	0.0761862	0.0114	6e-06	14733	0.00138866	20.4848	54.7541
GCST90274817	IL-8	C3_COLORECTAL_NEUROENDO_EXALLC	colorectal_neuroendocrine neoplasms	rs77303550	T	C	T	C	-0.0724	0.131294	0.1946	0.190309	72045758	0.175737	0.0969676	0.0146	7.09e-07	14728	0.00166688	24.5874	54.7541
GCST90274817	IL-8	C3_COLORECTAL_NEUROENDO_EXALLC	colorectal_neuroendocrine neoplasms	rs78031538	A	G	A	G	-0.1712	-0.0879167	0.9724	0.944751	36594630	0.599617	0.167476	0.038	6.63e-06	14729	0.00137616	20.2946	54.7541
GCST90274817	IL-8	C3_COLORECTAL_NEUROENDO_EXALLC	colorectal_neuroendocrine neoplasms	rs78937490	A	G	A	G	-0.1368	0.0867468	0.044	0.0194878	109617254	0.749011	0.271132	0.0302	5.9e-06	14729	0.00139117	20.5163	54.7541
GCST90274817	IL-8	C3_COLORECTAL_NEUROENDO_EXALLC	colorectal_neuroendocrine neoplasms	rs78956561	A	T	A	T	0.1694	0.0394468	0.0304	0.052411	18022800	0.817257	0.170711	0.0354	1.71e-06	14719	0.00155334	22.8961	54.7541
GCST90274817	IL-8	C3_COLORECTAL_NEUROENDO_EXALLC	colorectal_neuroendocrine neoplasms	rs79287178	A	G	A	G	-0.4891	0.0615639	0.0333	0.0415727	172576710	0.744343	0.188784	0.0342	2.15e-46	14718	0.0137057	204.496	54.7541
GCST90274817	IL-8	C3_COLORECTAL_NEUROENDO_EXALLC	colorectal_neuroendocrine neoplasms	rs8178824	T	C	T	C	0.2575	0.224163	0.029	0.00973642	66228657	0.571256	0.395906	0.037	3.42e-12	14735	0.00327624	48.4275	54.7541
GCST90274846	TWEAK	C3_COLORECTAL_NEUROENDO_EXALLC	colorectal_neuroendocrine neoplasms	rs10010472	A	G	A	G	0.0559	-0.00282307	0.7019	0.73164	156922629	0.973803	0.0859662	0.0126	9.14e-06	14732	0.00133426	19.6799	31.1637
GCST90274846	TWEAK	C3_COLORECTAL_NEUROENDO_EXALLC	colorectal_neuroendocrine neoplasms	rs10818768	A	G	A	G	0.0522	-0.0958369	0.5021	0.45291	122947044	0.205725	0.075736	0.0118	9.7e-06	14288	0.00136776	19.5666	31.1637
GCST90274846	TWEAK	C3_COLORECTAL_NEUROENDO_EXALLC	colorectal_neuroendocrine neoplasms	rs10831650	A	G	A	G	0.0692	-0.0878351	0.3558	0.289195	11622844	0.294873	0.0838529	0.0125	3.09e-08	14288	0.00214038	30.643	31.1637
GCST90274846	TWEAK	C3_COLORECTAL_NEUROENDO_EXALLC	colorectal_neuroendocrine neoplasms	rs11136339	T	C	T	C	0.0613	0.0342517	0.388	0.394711	143939177	0.65794	0.0773596	0.0122	5.05e-07	13664	0.00184426	25.2428	31.1637
GCST90274846	TWEAK	C3_COLORECTAL_NEUROENDO_EXALLC	colorectal_neuroendocrine neoplasms	rs111641307	C	G	C	G	-0.401	-0.496152	0.9859	0.995094	50016211	0.371059	0.554675	0.0871	4.15e-06	10446	0.00202499	21.1919	31.1637
GCST90274846	TWEAK	C3_COLORECTAL_NEUROENDO_EXALLC	colorectal_neuroendocrine neoplasms	rs11676293	A	G	A	G	0.0547	-0.0549905	0.3554	0.290425	152768309	0.51058	0.0835806	0.012	5.16e-06	14721	0.00140949	20.7756	31.1637
GCST90274846	TWEAK	C3_COLORECTAL_NEUROENDO_EXALLC	colorectal_neuroendocrine neoplasms	rs11738159	T	C	T	C	0.0577	-0.175098	0.4339	0.409733	167884488	0.0232943	0.0771842	0.0119	1.24e-06	14288	0.00164275	23.507	31.1637
GCST90274846	TWEAK	C3_COLORECTAL_NEUROENDO_EXALLC	colorectal_neuroendocrine neoplasms	rs117550445	C	G	C	G	-0.1855	-0.321914	0.9706	0.969598	82093799	0.150523	0.223911	0.0377	8.64e-07	14721	0.00164193	24.2073	31.1637
GCST90274846	TWEAK	C3_COLORECTAL_NEUROENDO_EXALLC	colorectal_neuroendocrine neoplasms	rs117799464	A	G	A	G	0.2043	-0.101905	0.9767	0.985088	70021508	0.741628	0.309087	0.0443	3.99e-06	14288	0.00148632	21.2652	31.1637
GCST90274846	TWEAK	C3_COLORECTAL_NEUROENDO_EXALLC	colorectal_neuroendocrine neoplasms	rs11934678	C	G	C	G	-0.0969	0.0840902	0.0955	0.0921541	180279516	0.525817	0.13255	0.0218	8.79e-06	14287	0.001381	19.7549	31.1637
GCST90274846	TWEAK	C3_COLORECTAL_NEUROENDO_EXALLC	colorectal_neuroendocrine neoplasms	rs12145644	A	T	A	T	-0.0727	0.0991256	0.2484	0.259693	162548204	0.256009	0.087268	0.0141	2.52e-07	14287	0.0018573	26.5809	31.1637
GCST90274846	TWEAK	C3_COLORECTAL_NEUROENDO_EXALLC	colorectal_neuroendocrine neoplasms	rs12726054	A	G	A	G	0.109	0.103142	0.0734	0.121559	233488114	0.373856	0.115984	0.0228	1.75e-06	14721	0.00155014	22.852	31.1637
GCST90274846	TWEAK	C3_COLORECTAL_NEUROENDO_EXALLC	colorectal_neuroendocrine neoplasms	rs13107325	T	C	T	C	0.2027	-0.472349	0.0696	0.0139106	102267552	0.153583	0.331011	0.0236	8.77e-18	14733	0.00498222	73.7606	31.1637
GCST90274846	TWEAK	C3_COLORECTAL_NEUROENDO_EXALLC	colorectal_neuroendocrine neoplasms	rs137861803	G	GT	G	GT	-0.0735	0.0406868	0.7665	0.733118	60650777	0.635142	0.0857466	0.0162	5.71e-06	10894	0.00188598	20.5809	31.1637
GCST90274846	TWEAK	C3_COLORECTAL_NEUROENDO_EXALLC	colorectal_neuroendocrine neoplasms	rs144115221	T	C	T	C	0.2655	-0.52478	0.0153	0.018034	9531670	0.0703979	0.290038	0.0582	5.07e-06	13944	0.00149021	20.8075	31.1637
GCST90274846	TWEAK	C3_COLORECTAL_NEUROENDO_EXALLC	colorectal_neuroendocrine neoplasms	rs145667392	T	C	T	C	0.2414	0.0956345	0.0278	0.0265693	46382792	0.695376	0.244234	0.0531	5.46e-06	11728	0.00175913	20.6639	31.1637
GCST90274846	TWEAK	C3_COLORECTAL_NEUROENDO_EXALLC	colorectal_neuroendocrine neoplasms	rs147054593	C	G	C	G	0.057	-0.0186639	0.6122	0.682861	108513211	0.819152	0.0816316	0.0125	5.12e-06	12851	0.00161544	20.7904	31.1637
GCST90274846	TWEAK	C3_COLORECTAL_NEUROENDO_EXALLC	colorectal_neuroendocrine neoplasms	rs1564995	A	G	A	G	-0.06	0.0608031	0.6158	0.558122	24751561	0.429967	0.0770394	0.0132	5.48e-06	14288	0.00144396	20.6583	31.1637
GCST90274846	TWEAK	C3_COLORECTAL_NEUROENDO_EXALLC	colorectal_neuroendocrine neoplasms	rs16879825	A	G	A	G	-0.2027	-0.0463404	0.9577	0.933441	87807018	0.762523	0.153358	0.0438	3.69e-06	11784	0.00181417	21.4134	31.1637
GCST90274846	TWEAK	C3_COLORECTAL_NEUROENDO_EXALLC	colorectal_neuroendocrine neoplasms	rs1965399	A	G	A	G	-0.1312	-0.044992	0.9544	0.973181	142986853	0.850808	0.239208	0.028	2.79e-06	14736	0.00148773	21.9529	31.1637
GCST90274846	TWEAK	C3_COLORECTAL_NEUROENDO_EXALLC	colorectal_neuroendocrine neoplasms	rs2163333	A	G	A	G	0.1404	-0.146567	0.9522	0.959972	52850616	0.446873	0.19269	0.0273	2.71e-07	14719	0.0017937	26.4454	31.1637
GCST90274846	TWEAK	C3_COLORECTAL_NEUROENDO_EXALLC	colorectal_neuroendocrine neoplasms	rs2220833	T	C	T	C	0.0559	0.0289707	0.6633	0.60549	110305160	0.709454	0.0777551	0.0126	9.14e-06	14731	0.00133435	19.6799	31.1637
GCST90274846	TWEAK	C3_COLORECTAL_NEUROENDO_EXALLC	colorectal_neuroendocrine neoplasms	rs2738752	A	G	A	G	-0.0591	0.0754131	0.6653	0.645186	220879423	0.340931	0.0791882	0.0129	4.62e-06	12848	0.00163099	20.9859	31.1637
GCST90274846	TWEAK	C3_COLORECTAL_NEUROENDO_EXALLC	colorectal_neuroendocrine neoplasms	rs32923	A	G	A	G	-0.0588	0.167503	0.7435	0.721937	141736495	0.047469	0.0845082	0.0131	7.17e-06	14732	0.0013657	20.1443	31.1637
GCST90274846	TWEAK	C3_COLORECTAL_NEUROENDO_EXALLC	colorectal_neuroendocrine neoplasms	rs34790908	T	C	T	C	0.211	-0.047133	0.2563	0.236653	7547793	0.596171	0.0889445	0.0129	3.9e-60	14732	0.0178364	267.502	31.1637
GCST90274846	TWEAK	C3_COLORECTAL_NEUROENDO_EXALLC	colorectal_neuroendocrine neoplasms	rs3821473	A	G	A	G	-0.0622	0.0955342	0.2327	0.259556	59640151	0.268492	0.0863358	0.0136	4.8e-06	14736	0.00141745	20.9143	31.1637
GCST90274846	TWEAK	C3_COLORECTAL_NEUROENDO_EXALLC	colorectal_neuroendocrine neoplasms	rs4882710	T	C	T	C	0.0666	0.0865678	0.3457	0.412489	128617021	0.258828	0.0766653	0.0131	3.7e-07	14288	0.00180572	25.8431	31.1637
GCST90274846	TWEAK	C3_COLORECTAL_NEUROENDO_EXALLC	colorectal_neuroendocrine neoplasms	rs56023600	T	C	T	C	-0.0856	0.00215362	0.8764	0.844569	5636355	0.983627	0.104943	0.0186	4.18e-06	14287	0.00148026	21.1768	31.1637
GCST90274846	TWEAK	C3_COLORECTAL_NEUROENDO_EXALLC	colorectal_neuroendocrine neoplasms	rs57053056	T	G	T	G	-0.0841	-0.0873101	0.1057	0.0878846	129264837	0.510459	0.132665	0.0187	6.88e-06	14730	0.00137123	20.2232	31.1637
GCST90274846	TWEAK	C3_COLORECTAL_NEUROENDO_EXALLC	colorectal_neuroendocrine neoplasms	rs579459	T	C	T	C	0.1098	-0.145905	0.7888	0.77654	133278724	0.107929	0.0907608	0.0157	2.68e-12	11785	0.00413311	48.9026	31.1637
GCST90274846	TWEAK	C3_COLORECTAL_NEUROENDO_EXALLC	colorectal_neuroendocrine neoplasms	rs7019909	T	C	T	C	-0.0897	0.244819	0.1102	0.120716	33113324	0.0351569	0.116218	0.0193	3.36e-06	14288	0.00150953	21.5978	31.1637
GCST90274846	TWEAK	C3_COLORECTAL_NEUROENDO_EXALLC	colorectal_neuroendocrine neoplasms	rs7149501	A	G	A	G	-0.2707	0.184466	0.987	0.996168	62709305	0.774392	0.643559	0.0611	9.4e-06	12591	0.00155653	19.6257	31.1637
GCST90274846	TWEAK	C3_COLORECTAL_NEUROENDO_EXALLC	colorectal_neuroendocrine neoplasms	rs73133996	C	G	C	G	0.0812	-0.16222	0.4558	0.477738	98710375	0.0327431	0.0759733	0.012	1.32e-11	14288	0.00319439	45.7814	31.1637
GCST90274846	TWEAK	C3_COLORECTAL_NEUROENDO_EXALLC	colorectal_neuroendocrine neoplasms	rs73590361	T	C	T	C	-0.0744	0.0391068	0.1517	0.145956	483233	0.716096	0.10753	0.0161	3.82e-06	14726	0.00144804	21.3518	31.1637
GCST90274846	TWEAK	C3_COLORECTAL_NEUROENDO_EXALLC	colorectal_neuroendocrine neoplasms	rs7503751	A	G	A	G	-0.1386	-0.0368144	0.0779	0.0495245	7886224	0.834476	0.176176	0.0238	5.76e-09	14288	0.00236794	33.9087	31.1637
GCST90274846	TWEAK	C3_COLORECTAL_NEUROENDO_EXALLC	colorectal_neuroendocrine neoplasms	rs76047473	T	C	T	C	0.1318	-0.0189386	0.0482	0.0458823	131017692	0.918064	0.184096	0.0286	4.06e-06	14718	0.00144087	21.2344	31.1637
GCST90274846	TWEAK	C3_COLORECTAL_NEUROENDO_EXALLC	colorectal_neuroendocrine neoplasms	rs76133364	A	C	A	C	0.1896	-0.265037	0.0315	0.048936	19595405	0.126963	0.173659	0.0369	2.77e-07	13224	0.00199248	26.3972	31.1637
GCST90274846	TWEAK	C3_COLORECTAL_NEUROENDO_EXALLC	colorectal_neuroendocrine neoplasms	rs76188822	A	C	A	C	-0.2352	0.257239	0.9863	0.976911	159012745	0.315588	0.256325	0.0525	7.46e-06	14736	0.00136015	20.0677	31.1637
GCST90274846	TWEAK	C3_COLORECTAL_NEUROENDO_EXALLC	colorectal_neuroendocrine neoplasms	rs76854434	A	G	A	G	0.2416	0.439843	0.0173	0.0119789	139264507	0.203187	0.345646	0.0542	8.29e-06	14288	0.00138874	19.8671	31.1637
GCST90274846	TWEAK	C3_COLORECTAL_NEUROENDO_EXALLC	colorectal_neuroendocrine neoplasms	rs78254232	T	C	T	C	-0.2108	-0.128553	0.9813	0.992128	174666397	0.764883	0.429837	0.0456	3.79e-06	14248	0.00149764	21.3673	31.1637
GCST90274846	TWEAK	C3_COLORECTAL_NEUROENDO_EXALLC	colorectal_neuroendocrine neoplasms	rs8116972	T	C	T	C	-0.0953	0.0473657	0.0804	0.0660705	18319065	0.756687	0.152874	0.0211	6.28e-06	14733	0.0013827	20.3968	31.1637
GCST90274846	TWEAK	C3_COLORECTAL_NEUROENDO_EXALLC	colorectal_neuroendocrine neoplasms	rs870526	T	C	T	C	-0.0508	-0.097618	0.5377	0.610288	20169801	0.210709	0.0779934	0.0114	8.34e-06	14731	0.00134617	19.8545	31.1637
GCST90274846	TWEAK	C3_COLORECTAL_NEUROENDO_EXALLC	colorectal_neuroendocrine neoplasms	rs9470247	A	G	A	G	-0.1026	0.0651533	0.9246	0.928798	36294706	0.662343	0.149201	0.0232	9.76e-06	14288	0.00136695	19.555	31.1637
GCST90274846	TWEAK	C3_COLORECTAL_NEUROENDO_EXALLC	colorectal_neuroendocrine neoplasms	rs9842051	C	G	C	G	0.1192	0.105339	0.748	0.8154	143303014	0.287691	0.0990773	0.014	1.68e-17	14288	0.00504809	72.4829	31.1637
GCST90274798	IL10RB	C3_RECTUM_NEUROENDOCRINE_EXALLC	rectum_neuroendocrine neoplasms	rs10100578	A	G	A	G	-0.0523	-0.231042	0.5034	0.477031	105459678	0.131226	0.15308	0.0117	7.82e-06	14723	0.00135533	19.9789	88.2751
GCST90274798	IL10RB	C3_RECTUM_NEUROENDOCRINE_EXALLC	rectum_neuroendocrine neoplasms	rs11039216	T	C	T	C	0.0588	0.280352	0.5207	0.4387	47385041	0.068008	0.153622	0.0116	4e-07	14730	0.00174132	25.6909	88.2751
GCST90274798	IL10RB	C3_RECTUM_NEUROENDOCRINE_EXALLC	rectum_neuroendocrine neoplasms	rs11130215	A	G	A	G	-0.1009	-0.0431764	0.8154	0.728813	4984323	0.800497	0.170858	0.0151	2.36e-11	14732	0.00302171	44.6447	88.2751
GCST90274798	IL10RB	C3_RECTUM_NEUROENDOCRINE_EXALLC	rectum_neuroendocrine neoplasms	rs117888068	T	C	T	C	0.219	-0.683065	0.9787	0.980355	4740320	0.19594	0.528196	0.0472	3.49e-06	11783	0.00182371	21.5244	88.2751
GCST90274798	IL10RB	C3_RECTUM_NEUROENDOCRINE_EXALLC	rectum_neuroendocrine neoplasms	rs12588969	C	G	C	G	-0.1297	-0.06015	0.6875	0.792366	102764421	0.750219	0.188942	0.0127	1.74e-24	14287	0.00724724	104.283	88.2751
GCST90274798	IL10RB	C3_RECTUM_NEUROENDOCRINE_EXALLC	rectum_neuroendocrine neoplasms	rs13095341	T	C	T	C	0.1904	0.72694	0.027	0.0247407	188520498	0.139407	0.49184	0.0429	9.07e-06	14287	0.00137683	19.6951	88.2751
GCST90274798	IL10RB	C3_RECTUM_NEUROENDOCRINE_EXALLC	rectum_neuroendocrine neoplasms	rs1398590	A	G	A	G	-0.197	-0.413525	0.0298	0.0211759	17161137	0.429118	0.522985	0.0363	5.73e-08	14726	0.00199603	29.4483	88.2751
GCST90274798	IL10RB	C3_RECTUM_NEUROENDOCRINE_EXALLC	rectum_neuroendocrine neoplasms	rs144411658	T	TTTAG	T	TTTAG	-0.0658	-0.00933342	0.3108	0.458704	31337725	0.95149	0.15342	0.0145	5.68e-06	11327	0.00181473	20.5892	88.2751
GCST90274798	IL10RB	C3_RECTUM_NEUROENDOCRINE_EXALLC	rectum_neuroendocrine neoplasms	rs144850787	T	G	T	G	0.3161	1.01812	0.9869	0.992123	159266356	0.220864	0.831639	0.056	1.66e-08	14287	0.00222518	31.8575	88.2751
GCST90274798	IL10RB	C3_RECTUM_NEUROENDOCRINE_EXALLC	rectum_neuroendocrine neoplasms	rs148549227	T	C	T	C	0.1088	0.643171	0.0889	0.092459	171630920	0.0152142	0.26498	0.0228	1.82e-06	12403	0.00183259	22.7676	88.2751
GCST90274798	IL10RB	C3_RECTUM_NEUROENDOCRINE_EXALLC	rectum_neuroendocrine neoplasms	rs149993822	T	C	T	C	0.0984	-0.234745	0.1662	0.152807	111289383	0.283643	0.218944	0.0194	3.93e-07	14287	0.00179748	25.7233	88.2751
GCST90274798	IL10RB	C3_RECTUM_NEUROENDOCRINE_EXALLC	rectum_neuroendocrine neoplasms	rs150590615	T	C	T	C	-0.5077	-1.11385	0.0046	0.000418356	19034089	0.793179	4.24835	0.1141	8.6e-06	10678	0.00185075	19.7953	88.2751
GCST90274798	IL10RB	C3_RECTUM_NEUROENDOCRINE_EXALLC	rectum_neuroendocrine neoplasms	rs17056751	A	G	A	G	0.1694	-0.108542	0.9592	0.940117	159425192	0.740896	0.328252	0.0325	1.87e-07	14735	0.00184039	27.1645	88.2751
GCST90274798	IL10RB	C3_RECTUM_NEUROENDOCRINE_EXALLC	rectum_neuroendocrine neoplasms	rs17500902	A	G	A	G	-0.0727	-0.492216	0.8535	0.894403	54707152	0.0480563	0.248988	0.0164	9.3e-06	14726	0.00133265	19.6482	88.2751
GCST90274798	IL10RB	C3_RECTUM_NEUROENDOCRINE_EXALLC	rectum_neuroendocrine neoplasms	rs17722688	T	C	T	C	-0.0857	-0.0313217	0.7246	0.721702	159480729	0.854607	0.170929	0.0131	6.07e-11	14729	0.00289725	42.7918	88.2751
GCST90274798	IL10RB	C3_RECTUM_NEUROENDOCRINE_EXALLC	rectum_neuroendocrine neoplasms	rs1950897	T	C	T	C	0.0798	-0.0242197	0.7151	0.689653	68293424	0.883025	0.164608	0.0128	4.54e-10	14735	0.00263082	38.8622	88.2751
GCST90274798	IL10RB	C3_RECTUM_NEUROENDOCRINE_EXALLC	rectum_neuroendocrine neoplasms	rs201503938	CTTGA	C	CTTGA	C	-0.1064	-0.230636	0.1117	0.157688	92455257	0.269503	0.20887	0.0219	1.18e-06	10893	0.00216226	23.6002	88.2751
GCST90274798	IL10RB	C3_RECTUM_NEUROENDOCRINE_EXALLC	rectum_neuroendocrine neoplasms	rs3130510	A	G	A	G	0.1155	-0.0837974	0.2275	0.150702	31186716	0.696447	0.214798	0.014	1.58e-16	14735	0.00459787	68.0533	88.2751
GCST90274798	IL10RB	C3_RECTUM_NEUROENDOCRINE_EXALLC	rectum_neuroendocrine neoplasms	rs3184504	T	C	T	C	0.1332	-0.184499	0.4766	0.408138	111446804	0.234538	0.155205	0.0131	2.76e-24	11785	0.00869647	103.369	88.2751
GCST90274798	IL10RB	C3_RECTUM_NEUROENDOCRINE_EXALLC	rectum_neuroendocrine neoplasms	rs34169305	T	C	T	C	0.0561	0.32515	0.3099	0.368833	141352451	0.0182134	0.137702	0.0126	8.49e-06	14722	0.00134472	19.821	88.2751
GCST90274798	IL10RB	C3_RECTUM_NEUROENDOCRINE_EXALLC	rectum_neuroendocrine neoplasms	rs3822030	T	G	T	G	0.0751	0.21631	0.5622	0.630743	993555	0.175286	0.15959	0.0166	6.07e-06	7424	0.00274935	20.4619	88.2751
GCST90274798	IL10RB	C3_RECTUM_NEUROENDOCRINE_EXALLC	rectum_neuroendocrine neoplasms	rs4244437	A	G	A	G	0.4912	0.243459	0.6981	0.750029	159346109	0.166398	0.175926	0.0121	1e-200	14719	0.100688	1647.73	88.2751
GCST90274798	IL10RB	C3_RECTUM_NEUROENDOCRINE_EXALLC	rectum_neuroendocrine neoplasms	rs4783410	A	G	A	G	-0.0874	-0.278099	0.097	0.100381	20622987	0.273715	0.254077	0.0196	8.23e-06	14722	0.00134883	19.8816	88.2751
GCST90274798	IL10RB	C3_RECTUM_NEUROENDOCRINE_EXALLC	rectum_neuroendocrine neoplasms	rs5014495	T	C	T	C	0.207	-0.113922	0.0363	0.0641275	189606778	0.726671	0.325902	0.0442	2.82e-06	10208	0.00214399	21.9286	88.2751
GCST90274798	IL10RB	C3_RECTUM_NEUROENDOCRINE_EXALLC	rectum_neuroendocrine neoplasms	rs516978	C	G	C	G	0.0721	0.186238	0.3473	0.371791	120759750	0.239025	0.158173	0.0122	3.42e-09	14725	0.00236628	34.9214	88.2751
GCST90274798	IL10RB	C3_RECTUM_NEUROENDOCRINE_EXALLC	rectum_neuroendocrine neoplasms	rs539598	T	C	T	C	-0.0672	0.202616	0.2822	0.215283	96292910	0.277186	0.186457	0.0129	1.9e-07	14731	0.00183877	27.1331	88.2751
GCST90274798	IL10RB	C3_RECTUM_NEUROENDOCRINE_EXALLC	rectum_neuroendocrine neoplasms	rs6750065	T	C	T	C	0.0628	0.169716	0.7333	0.772761	64662774	0.352038	0.182364	0.0134	2.78e-06	14286	0.00153508	21.9608	88.2751
GCST90274798	IL10RB	C3_RECTUM_NEUROENDOCRINE_EXALLC	rectum_neuroendocrine neoplasms	rs6968201	T	G	T	G	-0.0622	-0.257621	0.5425	0.481312	6369165	0.0920068	0.1529	0.0119	1.72e-07	14287	0.00190861	27.3166	88.2751
GCST90274798	IL10RB	C3_RECTUM_NEUROENDOCRINE_EXALLC	rectum_neuroendocrine neoplasms	rs705705	C	G	C	G	0.0785	0.0472821	0.323	0.319621	56041720	0.771431	0.162759	0.0133	3.59e-09	12841	0.00270558	34.8312	88.2751
GCST90274798	IL10RB	C3_RECTUM_NEUROENDOCRINE_EXALLC	rectum_neuroendocrine neoplasms	rs72993671	A	G	A	G	-0.204	0.509508	0.0216	0.00800669	115896865	0.557332	0.86827	0.0435	2.74e-06	14246	0.00154141	21.9898	88.2751
GCST90274798	IL10RB	C3_RECTUM_NEUROENDOCRINE_EXALLC	rectum_neuroendocrine neoplasms	rs73416208	A	G	A	G	-0.1477	-0.0527422	0.0654	0.0878525	37485173	0.845884	0.271346	0.0246	1.92e-09	14729	0.0024415	36.0439	88.2751
GCST90274798	IL10RB	C3_RECTUM_NEUROENDOCRINE_EXALLC	rectum_neuroendocrine neoplasms	rs76322730	A	G	A	G	0.1511	-0.659012	0.0343	0.0150118	95717633	0.287823	0.620007	0.0335	6.47e-06	14735	0.00137876	20.3414	88.2751
GCST90274798	IL10RB	C3_RECTUM_NEUROENDOCRINE_EXALLC	rectum_neuroendocrine neoplasms	rs76428106	T	C	T	C	-0.3406	0.0860369	0.9832	0.98726	28029870	0.902775	0.704314	0.0535	1.94e-10	13800	0.00292839	40.5246	88.2751
GCST90274798	IL10RB	C3_RECTUM_NEUROENDOCRINE_EXALLC	rectum_neuroendocrine neoplasms	rs780679	T	C	T	C	-0.0695	0.0567853	0.2389	0.247811	71354752	0.749545	0.177878	0.0139	5.73e-07	14729	0.00169446	24.9966	88.2751
GCST90274798	IL10RB	C3_RECTUM_NEUROENDOCRINE_EXALLC	rectum_neuroendocrine neoplasms	rs8026767	A	G	A	G	-0.0743	0.106494	0.2595	0.224125	79968212	0.562977	0.18411	0.0132	1.81e-08	14734	0.00214574	31.679	88.2751
GCST90274798	IL10RB	C3_RECTUM_NEUROENDOCRINE_EXALLC	rectum_neuroendocrine neoplasms	rs9815073	A	C	A	C	0.2861	0.254159	0.3539	0.32765	188397894	0.12096	0.163894	0.013	2.43e-107	14287	0.0327891	484.271	88.2751
GCST90274798	IL10RB	C3_RECTUM_NEUROENDOCRINE_EXALLC	rectum_neuroendocrine neoplasms	rs9965402	A	G	A	G	0.0918	0.161947	0.9081	0.905518	29044927	0.532265	0.259301	0.0201	4.94e-06	14729	0.00141418	20.8562	88.2751
GCST90274809	IL-22RA1	C3_RECTUM_NEUROENDOCRINE_EXALLC	rectum_neuroendocrine neoplasms	rs114416525	A	G	A	G	0.2819	-1.0113	0.0142	0.00734296	100025807	0.275676	0.92773	0.0619	5.26e-06	11345	0.00182478	20.7363	21.2846
GCST90274809	IL-22RA1	C3_RECTUM_NEUROENDOCRINE_EXALLC	rectum_neuroendocrine neoplasms	rs11607326	A	T	A	T	-0.0919	0.274963	0.1246	0.0983111	83853392	0.284548	0.256937	0.0206	8.15e-06	11345	0.00175118	19.8985	21.2846
GCST90274809	IL-22RA1	C3_RECTUM_NEUROENDOCRINE_EXALLC	rectum_neuroendocrine neoplasms	rs117263973	A	G	A	G	0.3467	-1.01317	0.0109	0.00588169	40923228	0.321104	1.02114	0.0752	4.02e-06	10858	0.00195377	21.2516	21.2846
GCST90274809	IL-22RA1	C3_RECTUM_NEUROENDOCRINE_EXALLC	rectum_neuroendocrine neoplasms	rs117636462	A	G	A	G	0.3671	1.02265	0.9915	0.996839	16781178	0.462511	1.3919	0.0828	9.27e-06	10858	0.00180706	19.653	21.2846
GCST90274809	IL-22RA1	C3_RECTUM_NEUROENDOCRINE_EXALLC	rectum_neuroendocrine neoplasms	rs11777386	A	G	A	G	-0.1003	-0.164877	0.0953	0.113338	51855115	0.488614	0.238084	0.0224	7.55e-06	11779	0.00169926	20.0462	21.2846
GCST90274809	IL-22RA1	C3_RECTUM_NEUROENDOCRINE_EXALLC	rectum_neuroendocrine neoplasms	rs12240324	A	G	A	G	0.2203	0.322176	0.9713	0.957086	44173889	0.398351	0.381468	0.047	2.77e-06	11793	0.00185952	21.9664	21.2846
GCST90274809	IL-22RA1	C3_RECTUM_NEUROENDOCRINE_EXALLC	rectum_neuroendocrine neoplasms	rs13169282	A	G	A	G	-0.0709	0.307991	0.2216	0.185051	144877155	0.120853	0.198549	0.0158	7.21e-06	11783	0.00170601	20.1328	21.2846
GCST90274809	IL-22RA1	C3_RECTUM_NEUROENDOCRINE_EXALLC	rectum_neuroendocrine neoplasms	rs13257574	T	C	T	C	0.2714	-0.39652	0.0167	0.00957164	86473536	0.616863	0.792564	0.0584	3.36e-06	11306	0.00190659	21.5932	21.2846
GCST90274809	IL-22RA1	C3_RECTUM_NEUROENDOCRINE_EXALLC	rectum_neuroendocrine neoplasms	rs143949731	T	C	T	C	0.1655	-0.308925	0.0384	0.0177796	24753748	0.599355	0.588061	0.0366	6.13e-06	11782	0.00173245	20.4437	21.2846
GCST90274809	IL-22RA1	C3_RECTUM_NEUROENDOCRINE_EXALLC	rectum_neuroendocrine neoplasms	rs146501549	CCCA	C	CCCA	C	0.0731	-0.0478832	0.4392	0.491229	164478218	0.754397	0.153056	0.0163	7.3e-06	7943	0.00252567	20.1071	21.2846
GCST90274809	IL-22RA1	C3_RECTUM_NEUROENDOCRINE_EXALLC	rectum_neuroendocrine neoplasms	rs1473089	A	C	A	C	0.2679	-0.922645	0.0253	0.00261399	26141460	0.560165	1.58368	0.0561	1.79e-06	10916	0.00208473	22.8003	21.2846
GCST90274809	IL-22RA1	C3_RECTUM_NEUROENDOCRINE_EXALLC	rectum_neuroendocrine neoplasms	rs17256492	T	C	T	C	-0.0751	0.0220552	0.7694	0.841281	61928189	0.91659	0.210591	0.0162	3.56e-06	11345	0.0018907	21.4869	21.2846
GCST90274809	IL-22RA1	C3_RECTUM_NEUROENDOCRINE_EXALLC	rectum_neuroendocrine neoplasms	rs187050106	T	C	T	C	0.4278	-1.02621	0.0081	0.00343536	55632681	0.458054	1.38294	0.0964	9.09e-06	8488	0.00231481	19.6891	21.2846
GCST90274809	IL-22RA1	C3_RECTUM_NEUROENDOCRINE_EXALLC	rectum_neuroendocrine neoplasms	rs187651556	T	C	T	C	-0.3827	1.19714	0.9838	0.999387	29158275	0.732828	3.50692	0.0859	8.38e-06	6752	0.00293105	19.8428	21.2846
GCST90274809	IL-22RA1	C3_RECTUM_NEUROENDOCRINE_EXALLC	rectum_neuroendocrine neoplasms	rs3181361	T	C	T	C	0.27	-0.440675	0.0163	0.0101408	114905169	0.560928	0.757872	0.0582	3.5e-06	11345	0.00189345	21.5182	21.2846
GCST90274809	IL-22RA1	C3_RECTUM_NEUROENDOCRINE_EXALLC	rectum_neuroendocrine neoplasms	rs4466	A	G	A	G	0.0906	-0.365243	0.1324	0.199945	35327838	0.0566683	0.191642	0.0203	8.08e-06	11792	0.00168634	19.9155	21.2846
GCST90274809	IL-22RA1	C3_RECTUM_NEUROENDOCRINE_EXALLC	rectum_neuroendocrine neoplasms	rs4811167	T	C	T	C	0.0632	-0.375904	0.5504	0.574573	51385215	0.0149531	0.154469	0.0134	2.4e-06	11793	0.0018827	22.2408	21.2846
GCST90274809	IL-22RA1	C3_RECTUM_NEUROENDOCRINE_EXALLC	rectum_neuroendocrine neoplasms	rs56282088	A	G	A	G	0.2815	1.20701	0.0165	0.00261963	80590101	0.420766	1.49921	0.0571	8.23e-07	10919	0.00222094	24.2999	21.2846
GCST90274809	IL-22RA1	C3_RECTUM_NEUROENDOCRINE_EXALLC	rectum_neuroendocrine neoplasms	rs75590335	A	G	A	G	0.1722	0.169917	0.0376	0.0455191	156110593	0.646861	0.370894	0.037	3.25e-06	11345	0.00190559	21.6564	21.2846
GCST90274809	IL-22RA1	C3_RECTUM_NEUROENDOCRINE_EXALLC	rectum_neuroendocrine neoplasms	rs78594373	T	C	T	C	-0.1271	-0.103282	0.0671	0.0453363	85092921	0.779171	0.368339	0.0273	3.23e-06	11767	0.00183866	21.6717	21.2846
GCST90274809	IL-22RA1	C3_RECTUM_NEUROENDOCRINE_EXALLC	rectum_neuroendocrine neoplasms	rs79229049	A	T	A	T	-0.2102	0.336518	0.9695	0.982562	81525425	0.575879	0.601554	0.0412	3.36e-07	11781	0.0022046	26.0254	21.2846
GCST90274816	IL-7	C3_RECTUM_NEUROENDOCRINE_EXALLC	rectum_neuroendocrine neoplasms	rs10403201	A	G	A	G	-0.0584	-0.189872	0.2923	0.246477	14653998	0.281062	0.176143	0.0127	4.26e-06	14730	0.00143348	21.1426	21.8525
GCST90274816	IL-7	C3_RECTUM_NEUROENDOCRINE_EXALLC	rectum_neuroendocrine neoplasms	rs1050152	T	C	T	C	-0.0651	0.00929797	0.4122	0.31592	132340627	0.955115	0.165195	0.0133	9.84e-07	11785	0.00202884	23.9544	21.8525
GCST90274816	IL-7	C3_RECTUM_NEUROENDOCRINE_EXALLC	rectum_neuroendocrine neoplasms	rs10734292	A	G	A	G	0.1208	0.391916	0.067	0.048692	20464855	0.262137	0.349502	0.0267	6.06e-06	11776	0.00173524	20.4662	21.8525
GCST90274816	IL-7	C3_RECTUM_NEUROENDOCRINE_EXALLC	rectum_neuroendocrine neoplasms	rs11158239	T	G	T	G	0.0965	-0.0109666	0.0814	0.0364736	58986227	0.978779	0.41229	0.0217	8.71e-06	14288	0.00138217	19.7731	21.8525
GCST90274816	IL-7	C3_RECTUM_NEUROENDOCRINE_EXALLC	rectum_neuroendocrine neoplasms	rs11171132	T	C	T	C	-0.0724	-0.251092	0.8342	0.826574	54857601	0.214224	0.202162	0.0163	8.92e-06	14288	0.0013789	19.7261	21.8525
GCST90274816	IL-7	C3_RECTUM_NEUROENDOCRINE_EXALLC	rectum_neuroendocrine neoplasms	rs116415547	T	G	T	G	0.2093	-1.01269	0.0198	0.00869324	109811571	0.229983	0.843629	0.046	5.36e-06	13870	0.00149039	20.6995	21.8525
GCST90274816	IL-7	C3_RECTUM_NEUROENDOCRINE_EXALLC	rectum_neuroendocrine neoplasms	rs11742240	T	G	T	G	-0.0647	-0.0278943	0.2796	0.3302	35881274	0.86324	0.16194	0.0131	7.86e-07	14736	0.0016526	24.3897	21.8525
GCST90274816	IL-7	C3_RECTUM_NEUROENDOCRINE_EXALLC	rectum_neuroendocrine neoplasms	rs12217463	T	C	T	C	-0.1374	0.28401	0.9572	0.970832	16276695	0.515663	0.436909	0.031	9.33e-06	14736	0.00133135	19.6422	21.8525
GCST90274816	IL-7	C3_RECTUM_NEUROENDOCRINE_EXALLC	rectum_neuroendocrine neoplasms	rs12321566	A	G	A	G	0.0698	0.00128503	0.237	0.290053	97413637	0.993901	0.168122	0.0139	5.12e-07	14287	0.00176187	25.2128	21.8525
GCST90274816	IL-7	C3_RECTUM_NEUROENDOCRINE_EXALLC	rectum_neuroendocrine neoplasms	rs12699881	A	G	A	G	0.068	0.100821	0.2517	0.34749	2361934	0.529484	0.16034	0.0138	8.33e-07	14288	0.00169649	24.2772	21.8525
GCST90274816	IL-7	C3_RECTUM_NEUROENDOCRINE_EXALLC	rectum_neuroendocrine neoplasms	rs1375955	T	G	T	G	0.0613	0.380439	0.4013	0.389705	105542811	0.0146312	0.155829	0.0121	4.06e-07	14288	0.00179308	25.6619	21.8525
GCST90274816	IL-7	C3_RECTUM_NEUROENDOCRINE_EXALLC	rectum_neuroendocrine neoplasms	rs139102025	C	G	C	G	-0.1493	-0.202343	0.0376	0.0428327	146893742	0.590719	0.376247	0.0337	9.41e-06	12846	0.00152556	19.6242	21.8525
GCST90274816	IL-7	C3_RECTUM_NEUROENDOCRINE_EXALLC	rectum_neuroendocrine neoplasms	rs144728120	T	C	T	C	0.1495	0.430102	0.0436	0.0536566	35460912	0.20582	0.339963	0.0316	2.23e-06	14717	0.00151855	22.3794	21.8525
GCST90274816	IL-7	C3_RECTUM_NEUROENDOCRINE_EXALLC	rectum_neuroendocrine neoplasms	rs17161952	T	C	T	C	0.0929	0.17051	0.9031	0.911308	223476536	0.526151	0.268989	0.0204	5.27e-06	14734	0.00140553	20.7354	21.8525
GCST90274816	IL-7	C3_RECTUM_NEUROENDOCRINE_EXALLC	rectum_neuroendocrine neoplasms	rs62338232	A	G	A	G	-0.0813	0.0565153	0.1357	0.164298	184839031	0.78204	0.204276	0.018	6.28e-06	14288	0.00142576	20.3974	21.8525
GCST90274816	IL-7	C3_RECTUM_NEUROENDOCRINE_EXALLC	rectum_neuroendocrine neoplasms	rs62387962	T	G	T	G	-0.078	-0.198396	0.1347	0.121994	157871822	0.390418	0.230999	0.0176	9.34e-06	14288	0.00137276	19.6383	21.8525
GCST90274816	IL-7	C3_RECTUM_NEUROENDOCRINE_EXALLC	rectum_neuroendocrine neoplasms	rs7026771	A	G	A	G	0.0691	0.332255	0.5682	0.494029	130978949	0.03211	0.155039	0.0148	3.03e-06	12403	0.00175446	21.7953	21.8525
GCST90274816	IL-7	C3_RECTUM_NEUROENDOCRINE_EXALLC	rectum_neuroendocrine neoplasms	rs74131483	A	G	A	G	0.1372	0.205094	0.9451	0.950117	194307086	0.554752	0.347232	0.0274	5.52e-07	13240	0.00189016	25.0693	21.8525
GCST90274816	IL-7	C3_RECTUM_NEUROENDOCRINE_EXALLC	rectum_neuroendocrine neoplasms	rs76213792	T	G	T	G	-0.2791	0.428535	0.0113	0.0126767	17645180	0.537878	0.695645	0.0616	5.87e-06	14288	0.00143471	20.5257	21.8525
GCST90274816	IL-7	C3_RECTUM_NEUROENDOCRINE_EXALLC	rectum_neuroendocrine neoplasms	rs77336315	A	C	A	C	0.2512	0.071103	0.9836	0.994263	96821962	0.942455	0.985017	0.0531	2.24e-06	13801	0.00161896	22.3762	21.8525
GCST90274816	IL-7	C3_RECTUM_NEUROENDOCRINE_EXALLC	rectum_neuroendocrine neoplasms	rs78939185	C	G	C	G	0.2134	-0.798926	0.0211	0.00598123	129838359	0.472066	1.11098	0.0481	9.14e-06	11775	0.00166883	19.68	21.8525
GCST90274816	IL-7	C3_RECTUM_NEUROENDOCRINE_EXALLC	rectum_neuroendocrine neoplasms	rs79072837	T	C	T	C	-0.136	-0.379442	0.0497	0.036819	81028915	0.361348	0.415691	0.028	1.19e-06	14715	0.00160068	23.5886	21.8525
GCST90274817	IL-8	C3_RECTUM_NEUROENDOCRINE_EXALLC	rectum_neuroendocrine neoplasms	rs11712240	T	C	T	C	0.0932	0.235593	0.1151	0.124296	132484839	0.308212	0.231205	0.0206	6.06e-06	11777	0.00173504	20.4656	23.7838
GCST90274817	IL-8	C3_RECTUM_NEUROENDOCRINE_EXALLC	rectum_neuroendocrine neoplasms	rs12075	A	G	A	G	0.0667	-0.00686833	0.5552	0.531614	159205564	0.964317	0.153525	0.0116	8.92e-09	14741	0.00223787	33.058	23.7838
GCST90274817	IL-8	C3_RECTUM_NEUROENDOCRINE_EXALLC	rectum_neuroendocrine neoplasms	rs12188297	A	T	A	T	-0.0755	0.081853	0.2006	0.218006	121273044	0.660052	0.186096	0.0147	2.81e-07	14740	0.00178643	26.3755	23.7838
GCST90274817	IL-8	C3_RECTUM_NEUROENDOCRINE_EXALLC	rectum_neuroendocrine neoplasms	rs12217463	T	C	T	C	-0.1365	0.28401	0.9559	0.970832	16276695	0.515663	0.436909	0.0308	9.34e-06	14744	0.00133036	19.6383	23.7838
GCST90274817	IL-8	C3_RECTUM_NEUROENDOCRINE_EXALLC	rectum_neuroendocrine neoplasms	rs13064825	T	C	T	C	0.056	0.123701	0.4104	0.431243	16663551	0.422709	0.154293	0.012	3.06e-06	14296	0.00152103	21.7747	23.7838
GCST90274817	IL-8	C3_RECTUM_NEUROENDOCRINE_EXALLC	rectum_neuroendocrine neoplasms	rs141384565	A	G	A	G	-0.3943	-0.543692	0.0095	0.0266512	2140567	0.271976	0.494929	0.0886	8.57e-06	11331	0.00174486	19.802	23.7838
GCST90274817	IL-8	C3_RECTUM_NEUROENDOCRINE_EXALLC	rectum_neuroendocrine neoplasms	rs141979722	T	C	T	C	0.2829	-1.08151	0.0146	0.0018057	173159583	0.535465	1.74526	0.0608	3.27e-06	11669	0.00185191	21.6463	23.7838
GCST90274817	IL-8	C3_RECTUM_NEUROENDOCRINE_EXALLC	rectum_neuroendocrine neoplasms	rs144815207	T	C	T	C	0.3186	-0.540942	0.9879	0.993015	233406264	0.545997	0.89594	0.0622	3.02e-07	13394	0.00195502	26.2329	23.7838
GCST90274817	IL-8	C3_RECTUM_NEUROENDOCRINE_EXALLC	rectum_neuroendocrine neoplasms	rs145125644	A	G	A	G	0.2687	-0.457882	0.9866	0.950636	17648605	0.179006	0.340731	0.0555	1.29e-06	14733	0.00158843	23.4364	23.7838
GCST90274817	IL-8	C3_RECTUM_NEUROENDOCRINE_EXALLC	rectum_neuroendocrine neoplasms	rs146058124	G	GGC	G	GGC	0.1599	0.134287	0.9498	0.960557	232604193	0.732499	0.392876	0.0328	1.09e-06	11329	0.00209338	23.7614	23.7838
GCST90274817	IL-8	C3_RECTUM_NEUROENDOCRINE_EXALLC	rectum_neuroendocrine neoplasms	rs1516478	T	C	T	C	0.1479	0.275917	0.0386	0.0143354	76169037	0.673578	0.655008	0.0322	4.37e-06	14741	0.00142915	21.0943	23.7838
GCST90274817	IL-8	C3_RECTUM_NEUROENDOCRINE_EXALLC	rectum_neuroendocrine neoplasms	rs1582581	A	G	A	G	-0.0541	-0.168094	0.393	0.357327	60517338	0.291654	0.159406	0.0119	5.46e-06	14730	0.00140116	20.6653	23.7838
GCST90274817	IL-8	C3_RECTUM_NEUROENDOCRINE_EXALLC	rectum_neuroendocrine neoplasms	rs1988503	T	C	T	C	0.0548	0.0370519	0.5814	0.645259	11285961	0.818402	0.161375	0.0121	5.93e-06	14296	0.00143269	20.5083	23.7838
GCST90274817	IL-8	C3_RECTUM_NEUROENDOCRINE_EXALLC	rectum_neuroendocrine neoplasms	rs199932878	CT	C	CT	C	-0.239	-0.131045	0.0364	0.0401534	72425340	0.738552	0.392619	0.0465	2.75e-07	10894	0.00241908	26.4125	23.7838
GCST90274817	IL-8	C3_RECTUM_NEUROENDOCRINE_EXALLC	rectum_neuroendocrine neoplasms	rs2466352	C	G	C	G	-0.0957	0.168529	0.9125	0.910239	132403154	0.527266	0.266582	0.0212	6.36e-06	14730	0.00138149	20.3748	23.7838
GCST90274817	IL-8	C3_RECTUM_NEUROENDOCRINE_EXALLC	rectum_neuroendocrine neoplasms	rs2612387	T	G	T	G	0.2945	1.46428	0.0101	0.002241	75872460	0.352787	1.57585	0.0651	6.07e-06	12935	0.00157963	20.4617	23.7838
GCST90274817	IL-8	C3_RECTUM_NEUROENDOCRINE_EXALLC	rectum_neuroendocrine neoplasms	rs34519991	T	C	T	C	0.0555	-0.0517344	0.5073	0.451266	12258052	0.737517	0.154365	0.012	3.75e-06	14296	0.00149403	21.3876	23.7838
GCST90274817	IL-8	C3_RECTUM_NEUROENDOCRINE_EXALLC	rectum_neuroendocrine neoplasms	rs370192906	A	G	A	G	0.389	0.0325103	0.9886	0.997244	22642032	0.983241	1.54772	0.0875	8.76e-06	9893	0.00199383	19.7604	23.7838
GCST90274817	IL-8	C3_RECTUM_NEUROENDOCRINE_EXALLC	rectum_neuroendocrine neoplasms	rs4769882	T	C	T	C	-0.1103	0.33348	0.94	0.940658	30778401	0.30017	0.321871	0.0249	9.44e-06	14744	0.00132911	19.6197	23.7838
GCST90274817	IL-8	C3_RECTUM_NEUROENDOCRINE_EXALLC	rectum_neuroendocrine neoplasms	rs6446951	A	G	A	G	-0.1894	0.866419	0.0665	0.0411785	73708548	0.0238611	0.38348	0.0241	3.87e-15	14729	0.00417576	61.7543	23.7838
GCST90274817	IL-8	C3_RECTUM_NEUROENDOCRINE_EXALLC	rectum_neuroendocrine neoplasms	rs6585420	T	C	T	C	0.1545	-0.730948	0.9598	0.955111	116869938	0.0485411	0.37055	0.0325	2e-06	14744	0.00153042	22.596	23.7838
GCST90274817	IL-8	C3_RECTUM_NEUROENDOCRINE_EXALLC	rectum_neuroendocrine neoplasms	rs6709159	A	G	A	G	0.0562	-0.060629	0.4424	0.52218	108329722	0.694893	0.154578	0.0117	1.56e-06	14744	0.00156245	23.0697	23.7838
GCST90274817	IL-8	C3_RECTUM_NEUROENDOCRINE_EXALLC	rectum_neuroendocrine neoplasms	rs7216538	A	G	A	G	-0.1324	0.252566	0.0541	0.0307331	75576717	0.55974	0.433049	0.0279	2.08e-06	13672	0.00164445	22.5167	23.7838
GCST90274817	IL-8	C3_RECTUM_NEUROENDOCRINE_EXALLC	rectum_neuroendocrine neoplasms	rs72633250	A	C	A	C	0.0574	-0.109244	0.4025	0.417334	101109596	0.486097	0.156841	0.0124	3.67e-06	14296	0.00149663	21.4249	23.7838
GCST90274817	IL-8	C3_RECTUM_NEUROENDOCRINE_EXALLC	rectum_neuroendocrine neoplasms	rs72710634	T	C	T	C	0.1432	-0.513711	0.0447	0.043824	2106291	0.167831	0.372469	0.0322	8.7e-06	14744	0.00133961	19.7749	23.7838
GCST90274817	IL-8	C3_RECTUM_NEUROENDOCRINE_EXALLC	rectum_neuroendocrine neoplasms	rs72886502	T	G	T	G	-0.3895	1.76709	0.0095	0.00223573	39113012	0.0303732	0.816136	0.076	2.98e-07	12291	0.00213242	26.2614	23.7838
GCST90274817	IL-8	C3_RECTUM_NEUROENDOCRINE_EXALLC	rectum_neuroendocrine neoplasms	rs75579654	A	G	A	G	0.1025	-0.533766	0.0739	0.10798	45907568	0.0277722	0.242566	0.0231	9.11e-06	14728	0.00133506	19.6863	23.7838
GCST90274817	IL-8	C3_RECTUM_NEUROENDOCRINE_EXALLC	rectum_neuroendocrine neoplasms	rs76149515	T	C	T	C	-0.1546	0.135351	0.9689	0.967125	4754878	0.749218	0.423407	0.0348	8.89e-06	14741	0.00133706	19.7334	23.7838
GCST90274817	IL-8	C3_RECTUM_NEUROENDOCRINE_EXALLC	rectum_neuroendocrine neoplasms	rs8069322	A	G	A	G	0.0668	-0.038154	0.7222	0.72746	56372773	0.823186	0.17075	0.0131	3.41e-07	14726	0.00176262	25.9987	23.7838
GCST90274817	IL-8	C3_RECTUM_NEUROENDOCRINE_EXALLC	rectum_neuroendocrine neoplasms	rs906401	T	C	T	C	0.0941	-0.0591538	0.9034	0.919452	75988381	0.831354	0.277762	0.02	2.54e-06	14729	0.0015007	22.134	23.7838
GCST90274817	IL-8	C3_RECTUM_NEUROENDOCRINE_EXALLC	rectum_neuroendocrine neoplasms	rs972492	A	C	A	C	-0.0936	0.647145	0.1404	0.097544	37903825	0.0134769	0.261905	0.0184	3.64e-07	12412	0.00208051	25.873	23.7838

## Sheet: S3
Supplementary Table S3 Instrumental variables used in MR analysis of the association between 731 immune cells and gastroenteropancreatic neuroendocrine neoplasms.
ID.Exposure	Exposure	ID.Outcome	Outcome	SNP	effect_allele.exposure	other_allele.exposure	effect_allele.outcome	other_allele.outcome	beta.exposure	beta.outcome	eaf.exposure	eaf.outcome	pos.outcome	pval.outcome	se.outcome	samplesize.exposure	chr.exposure	pos.exposure	se.exposure	pval.exposure	id.exposure	R2	f	meanf
ebi-a-GCST90001421	CD20- AC	C3_STOMACH_NEUROENDOCRINE_EXALLC	stomach_neuroendocrine neoplasms	rs111761453	T	G	T	G	0.249	-0.413571	0.0524	0.0347712	137488920	0.244607	0.355439	3657	7	137173666	0.05482	5.77006e-06	ebi-a-GCST90001421	0.00560987	20.6197	21.5753
ebi-a-GCST90001421	CD20- AC	C3_STOMACH_NEUROENDOCRINE_EXALLC	stomach_neuroendocrine neoplasms	rs116699251	A	G	A	G	-0.2732	-0.162775	0.0446	0.0547248	143039896	0.576235	0.291246	3657	5	142419461	0.05861	3.24399e-06	ebi-a-GCST90001421	0.00590636	21.716	21.5753
ebi-a-GCST90001421	CD20- AC	C3_STOMACH_NEUROENDOCRINE_EXALLC	stomach_neuroendocrine neoplasms	rs12146943	A	G	A	G	-0.1127	-0.090734	0.3704	0.349474	20502736	0.509305	0.137492	3657	13	21076875	0.02495	6.50594e-06	ebi-a-GCST90001421	0.00554837	20.3924	21.5753
ebi-a-GCST90001421	CD20- AC	C3_STOMACH_NEUROENDOCRINE_EXALLC	stomach_neuroendocrine neoplasms	rs16936840	T	C	T	C	0.1881	-0.128057	0.102	0.157674	19509581	0.471123	0.177696	3657	11	19531128	0.04049	3.49897e-06	ebi-a-GCST90001421	0.0058668	21.5697	21.5753
ebi-a-GCST90001421	CD20- AC	C3_STOMACH_NEUROENDOCRINE_EXALLC	stomach_neuroendocrine neoplasms	rs2212443	G	T	G	T	-0.1412	-0.0465816	0.8048	0.803025	88398029	0.778219	0.165393	3657	11	88131197	0.03117	6.07799e-06	ebi-a-GCST90001421	0.00558008	20.5096	21.5753
ebi-a-GCST90001421	CD20- AC	C3_STOMACH_NEUROENDOCRINE_EXALLC	stomach_neuroendocrine neoplasms	rs252298	A	G	A	G	0.1091	0.119955	0.5643	0.416981	29221646	0.365005	0.13242	3657	16	29232967	0.02419	6.60998e-06	ebi-a-GCST90001421	0.00553151	20.3301	21.5753
ebi-a-GCST90001421	CD20- AC	C3_STOMACH_NEUROENDOCRINE_EXALLC	stomach_neuroendocrine neoplasms	rs2637364	C	T	C	T	-0.1164	0.0823404	0.6221	0.558757	33751859	0.532873	0.132035	3657	17	32078878	0.02513	3.75301e-06	ebi-a-GCST90001421	0.00583251	21.4429	21.5753
ebi-a-GCST90001421	CD20- AC	C3_STOMACH_NEUROENDOCRINE_EXALLC	stomach_neuroendocrine neoplasms	rs34625183	T	C	T	C	-0.1694	-0.0497841	0.1154	0.0702033	146380132	0.84571	0.255835	3657	3	146097919	0.03789	8.03397e-06	ebi-a-GCST90001421	0.00543607	19.9774	21.5753
ebi-a-GCST90001421	CD20- AC	C3_STOMACH_NEUROENDOCRINE_EXALLC	stomach_neuroendocrine neoplasms	rs36123742	T	A	T	A	0.1193	-0.260855	0.6555	0.614694	133534875	0.0528506	0.134729	3657	3	133253719	0.02587	4.11396e-06	ebi-a-GCST90001421	0.00578156	21.2545	21.5753
ebi-a-GCST90001421	CD20- AC	C3_STOMACH_NEUROENDOCRINE_EXALLC	stomach_neuroendocrine neoplasms	rs38182	T	C	T	C	-0.1541	0.109825	0.1693	0.0474703	15861025	0.717447	0.303492	3657	7	15900650	0.03305	3.21203e-06	ebi-a-GCST90001421	0.00590967	21.7283	21.5753
ebi-a-GCST90001421	CD20- AC	C3_STOMACH_NEUROENDOCRINE_EXALLC	stomach_neuroendocrine neoplasms	rs41494	T	A	T	A	1.728	0.511827	0.999	0.951225	9688168	0.092651	0.304374	3657	5	9688280	0.3819	6.26397e-06	ebi-a-GCST90001421	0.00556722	20.4621	21.5753
ebi-a-GCST90001421	CD20- AC	C3_STOMACH_NEUROENDOCRINE_EXALLC	stomach_neuroendocrine neoplasms	rs56736306	G	C	G	C	-0.1465	-0.324522	0.1719	0.135355	87806971	0.0900907	0.191468	3657	16	87840577	0.03231	5.91602e-06	ebi-a-GCST90001421	0.00559038	20.5477	21.5753
ebi-a-GCST90001421	CD20- AC	C3_STOMACH_NEUROENDOCRINE_EXALLC	stomach_neuroendocrine neoplasms	rs57641238	C	G	C	G	-0.1546	-0.182352	0.2252	0.137637	75309427	0.336839	0.189865	3657	2	75536553	0.02937	1.47999e-07	ebi-a-GCST90001421	0.00751983	27.6932	21.5753
ebi-a-GCST90001421	CD20- AC	C3_STOMACH_NEUROENDOCRINE_EXALLC	stomach_neuroendocrine neoplasms	rs6008703	C	G	C	G	-0.1147	0.0834822	0.3131	0.247586	48441838	0.583924	0.152434	3657	22	48837650	0.02589	9.67409e-06	ebi-a-GCST90001421	0.00533842	19.6167	21.5753
ebi-a-GCST90001421	CD20- AC	C3_STOMACH_NEUROENDOCRINE_EXALLC	stomach_neuroendocrine neoplasms	rs6029245	C	T	C	T	0.3071	-1.03758	0.0358	0.0152718	40639350	0.0490897	0.527275	3657	20	39267990	0.06585	3.23102e-06	ebi-a-GCST90001421	0.00591218	21.7375	21.5753
ebi-a-GCST90001421	CD20- AC	C3_STOMACH_NEUROENDOCRINE_EXALLC	stomach_neuroendocrine neoplasms	rs6052993	G	C	G	C	-0.1123	-0.0186852	0.4371	0.428982	4964192	0.8868	0.131258	3657	20	4944838	0.0246	5.17095e-06	ebi-a-GCST90001421	0.00566626	20.8282	21.5753
ebi-a-GCST90001421	CD20- AC	C3_STOMACH_NEUROENDOCRINE_EXALLC	stomach_neuroendocrine neoplasms	rs6482467	G	A	G	A	-0.1128	0.190641	0.3646	0.381691	25031294	0.15459	0.133923	3657	10	25320223	0.02546	9.72098e-06	ebi-a-GCST90001421	0.0053389	19.6184	21.5753
ebi-a-GCST90001421	CD20- AC	C3_STOMACH_NEUROENDOCRINE_EXALLC	stomach_neuroendocrine neoplasms	rs6586822	C	T	C	T	-0.1182	-0.0505644	0.6508	0.667572	19282003	0.7166	0.139294	3657	8	19139514	0.02568	4.34901e-06	ebi-a-GCST90001421	0.00575985	21.1742	21.5753
ebi-a-GCST90001421	CD20- AC	C3_STOMACH_NEUROENDOCRINE_EXALLC	stomach_neuroendocrine neoplasms	rs6712095	T	G	T	G	0.3592	0.766516	0.0246	0.011806	204758774	0.198706	0.596396	3657	2	205623497	0.07943	6.32499e-06	ebi-a-GCST90001421	0.00556105	20.4393	21.5753
ebi-a-GCST90001421	CD20- AC	C3_STOMACH_NEUROENDOCRINE_EXALLC	stomach_neuroendocrine neoplasms	rs71431666	C	G	C	G	-0.1932	-0.307879	0.0946	0.0584402	94800510	0.26575	0.276645	3657	14	95266847	0.04158	3.49398e-06	ebi-a-GCST90001421	0.005869	21.5778	21.5753
ebi-a-GCST90001421	CD20- AC	C3_STOMACH_NEUROENDOCRINE_EXALLC	stomach_neuroendocrine neoplasms	rs74786971	C	G	C	G	0.2348	0.0879068	0.0645	0.0708072	89988025	0.727723	0.252492	3657	4	90909176	0.04935	2.031e-06	ebi-a-GCST90001421	0.00615201	22.6248	21.5753
ebi-a-GCST90001421	CD20- AC	C3_STOMACH_NEUROENDOCRINE_EXALLC	stomach_neuroendocrine neoplasms	rs77553819	C	G	C	G	-0.1249	0.0324985	0.2863	0.206726	24308263	0.842228	0.163272	3657	13	24882401	0.0269	3.51901e-06	ebi-a-GCST90001421	0.00586061	21.5468	21.5753
ebi-a-GCST90001421	CD20- AC	C3_STOMACH_NEUROENDOCRINE_EXALLC	stomach_neuroendocrine neoplasms	rs7773849	G	A	G	A	1.508	0.431934	0.0018	0.100236	128232373	0.0464612	0.216924	3657	6	128553518	0.2808	8.31209e-08	ebi-a-GCST90001421	0.00782478	28.8251	21.5753
ebi-a-GCST90001443	CD20- %lymphocyte	C3_STOMACH_NEUROENDOCRINE_EXALLC	stomach_neuroendocrine neoplasms	rs11662133	C	T	C	T	0.1453	0.0647079	0.1705	0.27412	76722677	0.661512	0.147794	3657	18	74434633	0.03219	6.52199e-06	ebi-a-GCST90001443	0.00554053	20.3635	21.4417
ebi-a-GCST90001443	CD20- %lymphocyte	C3_STOMACH_NEUROENDOCRINE_EXALLC	stomach_neuroendocrine neoplasms	rs12432015	C	T	C	T	-0.1712	-0.127291	0.118	0.121985	48583579	0.522424	0.199012	3657	14	49052782	0.0373	4.56899e-06	ebi-a-GCST90001443	0.00572757	21.0549	21.4417
ebi-a-GCST90001443	CD20- %lymphocyte	C3_STOMACH_NEUROENDOCRINE_EXALLC	stomach_neuroendocrine neoplasms	rs13244540	T	G	T	G	0.2658	-0.0453391	0.0447	0.0866467	151305448	0.843598	0.229805	3657	7	151002534	0.0588	6.37602e-06	ebi-a-GCST90001443	0.00555662	20.4229	21.4417
ebi-a-GCST90001443	CD20- %lymphocyte	C3_STOMACH_NEUROENDOCRINE_EXALLC	stomach_neuroendocrine neoplasms	rs147937648	T	C	T	C	-0.7403	-0.0740926	0.0059	0.00435376	81614992	0.939638	0.97845	3657	12	82008771	0.1583	3.01703e-06	ebi-a-GCST90001443	0.00594483	21.8583	21.4417
ebi-a-GCST90001443	CD20- %lymphocyte	C3_STOMACH_NEUROENDOCRINE_EXALLC	stomach_neuroendocrine neoplasms	rs186229706	T	G	T	G	0.4826	0.32417	0.0142	0.0452135	2027362	0.322567	0.32771	3657	4	2029089	0.1045	3.96598e-06	ebi-a-GCST90001443	0.00579818	21.3159	21.4417
ebi-a-GCST90001443	CD20- %lymphocyte	C3_STOMACH_NEUROENDOCRINE_EXALLC	stomach_neuroendocrine neoplasms	rs252294	C	G	C	G	0.1079	-0.132966	0.5648	0.586175	29224212	0.315901	0.132579	3657	16	29235533	0.02418	8.41395e-06	ebi-a-GCST90001443	0.0054156	19.9018	21.4417
ebi-a-GCST90001443	CD20- %lymphocyte	C3_STOMACH_NEUROENDOCRINE_EXALLC	stomach_neuroendocrine neoplasms	rs34313582	A	C	A	C	-0.1598	0.0177364	0.138	0.0989169	84007576	0.934724	0.216553	3657	8	84919811	0.03507	5.39598e-06	ebi-a-GCST90001443	0.00564545	20.7513	21.4417
ebi-a-GCST90001443	CD20- %lymphocyte	C3_STOMACH_NEUROENDOCRINE_EXALLC	stomach_neuroendocrine neoplasms	rs34625183	T	C	T	C	-0.1695	-0.0497841	0.1154	0.0702033	146380132	0.84571	0.255835	3657	3	146097919	0.03789	7.90606e-06	ebi-a-GCST90001443	0.00544246	20.001	21.4417
ebi-a-GCST90001443	CD20- %lymphocyte	C3_STOMACH_NEUROENDOCRINE_EXALLC	stomach_neuroendocrine neoplasms	rs38201	A	T	A	T	-0.1242	0.170593	0.2594	0.238584	15871783	0.270233	0.154729	3657	7	15911408	0.02794	8.96706e-06	ebi-a-GCST90001443	0.00537434	19.7494	21.4417
ebi-a-GCST90001443	CD20- %lymphocyte	C3_STOMACH_NEUROENDOCRINE_EXALLC	stomach_neuroendocrine neoplasms	rs4244568	G	T	G	T	-0.1244	0.0114222	0.3414	0.44312	39027714	0.93072	0.131382	3657	15	39319915	0.02611	1.98701e-06	ebi-a-GCST90001443	0.006169	22.6876	21.4417
ebi-a-GCST90001443	CD20- %lymphocyte	C3_STOMACH_NEUROENDOCRINE_EXALLC	stomach_neuroendocrine neoplasms	rs4647601	A	C	A	C	0.1097	0.138545	0.4584	0.481606	184648878	0.29033	0.131025	3657	4	185570032	0.02451	7.83303e-06	ebi-a-GCST90001443	0.0054479	20.0212	21.4417
ebi-a-GCST90001443	CD20- %lymphocyte	C3_STOMACH_NEUROENDOCRINE_EXALLC	stomach_neuroendocrine neoplasms	rs4782702	G	A	G	A	0.4085	0.578167	0.9802	0.969467	85443693	0.131515	0.383361	3657	16	85477299	0.0875	3.145e-06	ebi-a-GCST90001443	0.00592465	21.7836	21.4417
ebi-a-GCST90001443	CD20- %lymphocyte	C3_STOMACH_NEUROENDOCRINE_EXALLC	stomach_neuroendocrine neoplasms	rs6052993	G	C	G	C	-0.1132	-0.0186852	0.4371	0.428982	4964192	0.8868	0.131258	3657	20	4944838	0.02459	4.25197e-06	ebi-a-GCST90001443	0.00576158	21.1806	21.4417
ebi-a-GCST90001443	CD20- %lymphocyte	C3_STOMACH_NEUROENDOCRINE_EXALLC	stomach_neuroendocrine neoplasms	rs6712095	T	G	T	G	0.3643	0.766516	0.0246	0.011806	204758774	0.198706	0.596396	3657	2	205623497	0.07946	4.70901e-06	ebi-a-GCST90001443	0.00571488	21.0079	21.4417
ebi-a-GCST90001443	CD20- %lymphocyte	C3_STOMACH_NEUROENDOCRINE_EXALLC	stomach_neuroendocrine neoplasms	rs72791978	T	A	T	A	0.5621	-0.284499	0.01	0.0060901	108734371	0.739677	0.8562	3657	5	108070072	0.1256	7.85001e-06	ebi-a-GCST90001443	0.00544692	20.0175	21.4417
ebi-a-GCST90001443	CD20- %lymphocyte	C3_STOMACH_NEUROENDOCRINE_EXALLC	stomach_neuroendocrine neoplasms	rs72825207	A	T	A	T	0.513	0.681561	0.0149	0.00864713	61150197	0.354413	0.735977	3657	10	62909955	0.1061	1.37899e-06	ebi-a-GCST90001443	0.00635202	23.365	21.4417
ebi-a-GCST90001443	CD20- %lymphocyte	C3_STOMACH_NEUROENDOCRINE_EXALLC	stomach_neuroendocrine neoplasms	rs75951284	T	C	T	C	0.3067	-0.373451	0.0316	0.0202646	187921008	0.427761	0.470918	3657	3	187638796	0.06772	6.11801e-06	ebi-a-GCST90001443	0.0055775	20.5001	21.4417
ebi-a-GCST90001443	CD20- %lymphocyte	C3_STOMACH_NEUROENDOCRINE_EXALLC	stomach_neuroendocrine neoplasms	rs77553819	C	G	C	G	-0.1257	0.0324985	0.2863	0.206726	24308263	0.842228	0.163272	3657	13	24882401	0.02688	2.99999e-06	ebi-a-GCST90001443	0.00594426	21.8562	21.4417
ebi-a-GCST90001443	CD20- %lymphocyte	C3_STOMACH_NEUROENDOCRINE_EXALLC	stomach_neuroendocrine neoplasms	rs7773849	G	A	G	A	1.534	0.431934	0.0018	0.100236	128232373	0.0464612	0.216924	3657	6	128553518	0.2821	5.81099e-08	ebi-a-GCST90001443	0.00802088	29.5534	21.4417
ebi-a-GCST90001444	CD20- CD38- %lymp	C3_STOMACH_NEUROENDOCRINE_EXALLC	stomach_neuroendocrine neoplasms	rs10279688	T	C	T	C	0.4968	-1.01636	0.0115	0.00664384	9811379	0.239984	0.864971	3658	7	9851008	0.1101	6.54199e-06	ebi-a-GCST90001444	0.00553521	20.3494	21.8364
ebi-a-GCST90001444	CD20- CD38- %lymp	C3_STOMACH_NEUROENDOCRINE_EXALLC	stomach_neuroendocrine neoplasms	rs111737298	G	A	G	A	0.2263	-0.40846	0.0596	0.0454352	54769930	0.189241	0.31113	3658	17	52847291	0.05029	7.01407e-06	ebi-a-GCST90001444	0.00550509	20.238	21.8364
ebi-a-GCST90001444	CD20- CD38- %lymp	C3_STOMACH_NEUROENDOCRINE_EXALLC	stomach_neuroendocrine neoplasms	rs11203884	T	C	T	C	-0.1469	0.17084	0.1643	0.160922	17659055	0.334205	0.176912	3658	8	17516564	0.03262	6.83502e-06	ebi-a-GCST90001444	0.00551354	20.2693	21.8364
ebi-a-GCST90001444	CD20- CD38- %lymp	C3_STOMACH_NEUROENDOCRINE_EXALLC	stomach_neuroendocrine neoplasms	rs117308259	C	T	C	T	-0.7613	0.580785	0.0066	0.0219699	31524295	0.195783	0.448948	3658	14	31993501	0.1499	4.02096e-07	ebi-a-GCST90001444	0.00700186	25.7793	21.8364
ebi-a-GCST90001444	CD20- CD38- %lymp	C3_STOMACH_NEUROENDOCRINE_EXALLC	stomach_neuroendocrine neoplasms	rs118073973	A	T	A	T	0.2924	-0.615921	0.0402	0.010641	19948910	0.325125	0.625948	3658	9	19948908	0.06168	2.20999e-06	ebi-a-GCST90001444	0.00610608	22.461	21.8364
ebi-a-GCST90001444	CD20- CD38- %lymp	C3_STOMACH_NEUROENDOCRINE_EXALLC	stomach_neuroendocrine neoplasms	rs16955339	T	G	T	G	0.3075	0.910146	0.0377	0.0306489	54893699	0.0147174	0.373123	3658	17	52971060	0.06234	8.46292e-07	ebi-a-GCST90001444	0.00660745	24.3175	21.8364
ebi-a-GCST90001444	CD20- CD38- %lymp	C3_STOMACH_NEUROENDOCRINE_EXALLC	stomach_neuroendocrine neoplasms	rs182720746	T	C	T	C	0.6295	0.253446	0.0089	0.0339894	112171727	0.4861	0.363873	3658	4	113092883	0.1319	1.88599e-06	ebi-a-GCST90001444	0.00618817	22.7648	21.8364
ebi-a-GCST90001444	CD20- CD38- %lymp	C3_STOMACH_NEUROENDOCRINE_EXALLC	stomach_neuroendocrine neoplasms	rs2215848	A	G	A	G	0.5046	0.691239	0.0118	0.00815176	25063599	0.352043	0.742761	3658	4	25065221	0.1124	7.40901e-06	ebi-a-GCST90001444	0.00547939	20.143	21.8364
ebi-a-GCST90001444	CD20- CD38- %lymp	C3_STOMACH_NEUROENDOCRINE_EXALLC	stomach_neuroendocrine neoplasms	rs2339996	A	G	A	G	-0.1476	0.00220083	0.7802	0.810927	173643502	0.989409	0.165796	3658	5	173070505	0.02879	3.12299e-07	ebi-a-GCST90001444	0.00713405	26.2695	21.8364
ebi-a-GCST90001444	CD20- CD38- %lymp	C3_STOMACH_NEUROENDOCRINE_EXALLC	stomach_neuroendocrine neoplasms	rs308820	C	T	C	T	-0.1261	-0.0722698	0.7571	0.658601	88408863	0.601458	0.138367	3658	11	88142031	0.02837	8.97491e-06	ebi-a-GCST90001444	0.00537191	19.7458	21.8364
ebi-a-GCST90001444	CD20- CD38- %lymp	C3_STOMACH_NEUROENDOCRINE_EXALLC	stomach_neuroendocrine neoplasms	rs34666228	T	G	T	G	0.1512	-0.0184625	0.2346	0.249254	123514717	0.901413	0.149039	3658	11	123385425	0.02817	8.46292e-08	ebi-a-GCST90001444	0.0078141	28.7934	21.8364
ebi-a-GCST90001444	CD20- CD38- %lymp	C3_STOMACH_NEUROENDOCRINE_EXALLC	stomach_neuroendocrine neoplasms	rs35639639	C	T	C	T	0.1354	-0.104848	0.2063	0.182053	5438090	0.537641	0.170102	3658	16	5488091	0.03002	6.72295e-06	ebi-a-GCST90001444	0.00553049	20.3319	21.8364
ebi-a-GCST90001444	CD20- CD38- %lymp	C3_STOMACH_NEUROENDOCRINE_EXALLC	stomach_neuroendocrine neoplasms	rs36071180	A	G	A	G	0.1556	-0.226936	0.1597	0.0547065	784521	0.430615	0.287939	3658	20	765164	0.03334	3.19198e-06	ebi-a-GCST90001444	0.00591924	21.7696	21.8364
ebi-a-GCST90001444	CD20- CD38- %lymp	C3_STOMACH_NEUROENDOCRINE_EXALLC	stomach_neuroendocrine neoplasms	rs4619804	C	A	C	A	0.1217	-0.0200708	0.6963	0.660191	18633152	0.884505	0.138171	3658	3	18674644	0.02734	8.77991e-06	ebi-a-GCST90001444	0.00538759	19.8037	21.8364
ebi-a-GCST90001444	CD20- CD38- %lymp	C3_STOMACH_NEUROENDOCRINE_EXALLC	stomach_neuroendocrine neoplasms	rs55767134	C	G	C	G	-0.1443	0.230192	0.1837	0.150436	17006436	0.209168	0.183295	3658	10	17048435	0.03132	4.19402e-06	ebi-a-GCST90001444	0.00576943	21.2154	21.8364
ebi-a-GCST90001444	CD20- CD38- %lymp	C3_STOMACH_NEUROENDOCRINE_EXALLC	stomach_neuroendocrine neoplasms	rs59902361	A	G	A	G	-0.2517	0.12131	0.0496	0.0617694	39706092	0.656493	0.272754	3658	20	38334734	0.05532	5.53898e-06	ebi-a-GCST90001444	0.0056274	20.6902	21.8364
ebi-a-GCST90001444	CD20- CD38- %lymp	C3_STOMACH_NEUROENDOCRINE_EXALLC	stomach_neuroendocrine neoplasms	rs6125184	A	G	A	G	-0.1164	-0.0144772	0.5914	0.550715	47947970	0.912528	0.131789	3658	20	46576714	0.02472	2.60699e-06	ebi-a-GCST90001444	0.00602478	22.1601	21.8364
ebi-a-GCST90001444	CD20- CD38- %lymp	C3_STOMACH_NEUROENDOCRINE_EXALLC	stomach_neuroendocrine neoplasms	rs62311900	T	C	T	C	-0.1405	0.199386	0.1736	0.113184	73279470	0.330898	0.205065	3658	4	74145187	0.03168	9.44191e-06	ebi-a-GCST90001444	0.00534822	19.6582	21.8364
ebi-a-GCST90001444	CD20- CD38- %lymp	C3_STOMACH_NEUROENDOCRINE_EXALLC	stomach_neuroendocrine neoplasms	rs6906886	A	T	A	T	0.1807	0.148898	0.903	0.91035	84329133	0.510365	0.226196	3658	6	85038851	0.04053	8.55008e-06	ebi-a-GCST90001444	0.00540463	19.8667	21.8364
ebi-a-GCST90001444	CD20- CD38- %lymp	C3_STOMACH_NEUROENDOCRINE_EXALLC	stomach_neuroendocrine neoplasms	rs709082	C	A	C	A	0.1135	0.114626	0.3682	0.613555	191729657	0.393022	0.134199	3658	3	191447446	0.02504	6.03698e-06	ebi-a-GCST90001444	0.00558531	20.5346	21.8364
ebi-a-GCST90001444	CD20- CD38- %lymp	C3_STOMACH_NEUROENDOCRINE_EXALLC	stomach_neuroendocrine neoplasms	rs75839951	G	T	G	T	-0.2457	0.241976	0.0585	0.0788893	34266522	0.328263	0.247516	3658	2	34491589	0.05199	2.38199e-06	ebi-a-GCST90001444	0.00606853	22.322	21.8364
ebi-a-GCST90001444	CD20- CD38- %lymp	C3_STOMACH_NEUROENDOCRINE_EXALLC	stomach_neuroendocrine neoplasms	rs77510701	A	C	A	C	-0.2605	-0.993231	0.0484	0.0103891	37258143	0.128242	0.652982	3658	18	34838106	0.05636	3.92103e-06	ebi-a-GCST90001444	0.00580632	21.3519	21.8364
ebi-a-GCST90001444	CD20- CD38- %lymp	C3_STOMACH_NEUROENDOCRINE_EXALLC	stomach_neuroendocrine neoplasms	rs78301150	A	G	A	G	-1.031	0.608068	0.0033	0.0675946	81839613	0.0215457	0.264574	3658	12	82233392	0.2228	3.84698e-06	ebi-a-GCST90001444	0.0058198	21.4018	21.8364
ebi-a-GCST90001445	IgD- CD38- %B cel	C3_STOMACH_NEUROENDOCRINE_EXALLC	stomach_neuroendocrine neoplasms	rs11068290	T	C	T	C	-0.3746	0.0839526	0.0231	0.031454	109790250	0.823072	0.375465	3657	12	110228055	0.0813	4.21105e-06	ebi-a-GCST90001445	0.00577186	21.2186	22.2156
ebi-a-GCST90001445	IgD- CD38- %B cel	C3_STOMACH_NEUROENDOCRINE_EXALLC	stomach_neuroendocrine neoplasms	rs115576360	A	G	A	G	-0.4062	0.481386	0.0194	0.0132892	156075492	0.393203	0.563801	3657	4	156996644	0.09082	7.96196e-06	ebi-a-GCST90001445	0.0054403	19.9931	22.2156
ebi-a-GCST90001445	IgD- CD38- %B cel	C3_STOMACH_NEUROENDOCRINE_EXALLC	stomach_neuroendocrine neoplasms	rs138977782	G	A	G	A	-0.5468	0.631988	0.0096	0.0227869	4744416	0.143327	0.431829	3657	9	4744416	0.1228	8.74802e-06	ebi-a-GCST90001445	0.00539246	19.8163	22.2156
ebi-a-GCST90001445	IgD- CD38- %B cel	C3_STOMACH_NEUROENDOCRINE_EXALLC	stomach_neuroendocrine neoplasms	rs140191306	T	C	T	C	-0.4466	-0.285598	0.0179	0.00570811	2570753	0.741614	0.866195	3657	9	2570753	0.09399	2.09701e-06	ebi-a-GCST90001445	0.00613587	22.5651	22.2156
ebi-a-GCST90001445	IgD- CD38- %B cel	C3_STOMACH_NEUROENDOCRINE_EXALLC	stomach_neuroendocrine neoplasms	rs17405603	T	A	T	A	-0.1414	-0.105107	0.2841	0.295239	145228777	0.465393	0.143983	3657	5	144608340	0.02769	3.47296e-07	ebi-a-GCST90001445	0.00708014	26.0625	22.2156
ebi-a-GCST90001445	IgD- CD38- %B cel	C3_STOMACH_NEUROENDOCRINE_EXALLC	stomach_neuroendocrine neoplasms	rs2450220	T	C	T	C	0.1668	-0.501999	0.816	0.933934	118311162	0.0630159	0.270026	3657	8	119323401	0.03177	1.60801e-07	ebi-a-GCST90001445	0.0074812	27.5499	22.2156
ebi-a-GCST90001445	IgD- CD38- %B cel	C3_STOMACH_NEUROENDOCRINE_EXALLC	stomach_neuroendocrine neoplasms	rs4691920	C	G	C	G	-0.9757	0.381438	0.9962	0.986199	163430749	0.500688	0.566429	3657	4	164351901	0.207	2.53303e-06	ebi-a-GCST90001445	0.0060386	22.2052	22.2156
ebi-a-GCST90001445	IgD- CD38- %B cel	C3_STOMACH_NEUROENDOCRINE_EXALLC	stomach_neuroendocrine neoplasms	rs61790670	A	C	A	C	0.1305	-0.129367	0.2301	0.171532	83661536	0.456186	0.173614	3657	1	84127219	0.02908	7.44801e-06	ebi-a-GCST90001445	0.00547674	20.1277	22.2156
ebi-a-GCST90001445	IgD- CD38- %B cel	C3_STOMACH_NEUROENDOCRINE_EXALLC	stomach_neuroendocrine neoplasms	rs62417843	C	T	C	T	-0.2629	0.417922	0.0502	0.0433132	91070184	0.197621	0.324383	3657	6	91779902	0.05605	2.82299e-06	ebi-a-GCST90001445	0.00597999	21.9883	22.2156
ebi-a-GCST90001445	IgD- CD38- %B cel	C3_STOMACH_NEUROENDOCRINE_EXALLC	stomach_neuroendocrine neoplasms	rs7215243	G	A	G	A	0.1743	-0.0285406	0.1328	0.186839	80288006	0.86439	0.16711	3657	17	78261805	0.03642	1.77501e-06	ebi-a-GCST90001445	0.00622413	22.8917	22.2156
ebi-a-GCST90001445	IgD- CD38- %B cel	C3_STOMACH_NEUROENDOCRINE_EXALLC	stomach_neuroendocrine neoplasms	rs7726548	G	T	G	T	-0.1903	0.00931635	0.103	0.0556074	117471858	0.974063	0.286547	3657	5	116807553	0.04045	2.64503e-06	ebi-a-GCST90001445	0.00601582	22.1209	22.2156
ebi-a-GCST90001445	IgD- CD38- %B cel	C3_STOMACH_NEUROENDOCRINE_EXALLC	stomach_neuroendocrine neoplasms	rs7994585	C	G	C	G	-0.1137	-0.108082	0.4839	0.422174	110431148	0.418555	0.133611	3657	13	111083495	0.02485	4.94504e-06	ebi-a-GCST90001445	0.00569199	20.9233	22.2156
ebi-a-GCST90001445	IgD- CD38- %B cel	C3_STOMACH_NEUROENDOCRINE_EXALLC	stomach_neuroendocrine neoplasms	rs9265864	T	C	T	C	-0.1444	0.335259	0.4642	0.205419	31344970	0.0374844	0.161147	3657	6	31312747	0.03125	3.97997e-06	ebi-a-GCST90001445	0.00580472	21.3401	22.2156
ebi-a-GCST90001472	CD62L- CD86+ myel	C3_STOMACH_NEUROENDOCRINE_EXALLC	stomach_neuroendocrine neoplasms	rs10779896	T	A	T	A	-0.2434	0.344274	0.0633	0.152853	4565460	0.0574672	0.181222	3387	2	4613050	0.0534	5.33605e-06	ebi-a-GCST90001472	0.0060966	20.7636	85.3219
ebi-a-GCST90001472	CD62L- CD86+ myel	C3_STOMACH_NEUROENDOCRINE_EXALLC	stomach_neuroendocrine neoplasms	rs113995133	A	G	A	G	-0.6066	-0.206799	0.0103	0.00569502	163515407	0.815804	0.887761	3387	1	163485197	0.1283	2.381e-06	ebi-a-GCST90001472	0.00655661	22.3406	85.3219
ebi-a-GCST90001472	CD62L- CD86+ myel	C3_STOMACH_NEUROENDOCRINE_EXALLC	stomach_neuroendocrine neoplasms	rs117044176	A	G	A	G	-1.385	-0.624811	0.0016	0.0110698	11564417	0.333119	0.645565	3387	7	11604044	0.3101	8.27409e-06	ebi-a-GCST90001472	0.00585505	19.9361	85.3219
ebi-a-GCST90001472	CD62L- CD86+ myel	C3_STOMACH_NEUROENDOCRINE_EXALLC	stomach_neuroendocrine neoplasms	rs117690664	A	C	A	C	-2.339	-0.679535	0.0007	0.0113197	106681486	0.252176	0.593438	3387	8	107693714	0.5107	4.80596e-06	ebi-a-GCST90001472	0.00615506	20.9639	85.3219
ebi-a-GCST90001472	CD62L- CD86+ myel	C3_STOMACH_NEUROENDOCRINE_EXALLC	stomach_neuroendocrine neoplasms	rs11830537	T	C	T	C	-0.3134	-0.1553	0.0371	0.0881974	47763920	0.502513	0.231603	3387	12	48157703	0.06979	7.35495e-06	ebi-a-GCST90001472	0.00591859	20.1537	85.3219
ebi-a-GCST90001472	CD62L- CD86+ myel	C3_STOMACH_NEUROENDOCRINE_EXALLC	stomach_neuroendocrine neoplasms	rs135299	A	G	A	G	0.1435	0.419184	0.2166	0.13645	48083914	0.0276452	0.190341	3387	22	48479731	0.03123	4.46396e-06	ebi-a-GCST90001472	0.00619506	21.101	85.3219
ebi-a-GCST90001472	CD62L- CD86+ myel	C3_STOMACH_NEUROENDOCRINE_EXALLC	stomach_neuroendocrine neoplasms	rs139956891	G	A	G	A	0.2686	0.173411	0.0616	0.0441873	125867593	0.585736	0.31817	3387	10	127556162	0.05451	8.74601e-07	ebi-a-GCST90001472	0.00711774	24.2663	85.3219
ebi-a-GCST90001472	CD62L- CD86+ myel	C3_STOMACH_NEUROENDOCRINE_EXALLC	stomach_neuroendocrine neoplasms	rs143140559	T	C	T	C	0.7645	0.385816	0.0094	0.00307156	161002465	0.743379	1.17849	3387	1	160972255	0.1298	4.219e-09	ebi-a-GCST90001472	0.0101383	34.6696	85.3219
ebi-a-GCST90001472	CD62L- CD86+ myel	C3_STOMACH_NEUROENDOCRINE_EXALLC	stomach_neuroendocrine neoplasms	rs144101090	A	T	A	T	-0.4201	-0.255152	0.0186	0.016461	59580629	0.619631	0.514032	3387	4	60446347	0.09454	9.12095e-06	ebi-a-GCST90001472	0.00579608	19.7341	85.3219
ebi-a-GCST90001472	CD62L- CD86+ myel	C3_STOMACH_NEUROENDOCRINE_EXALLC	stomach_neuroendocrine neoplasms	rs146507670	T	C	T	C	-0.4935	-0.592969	0.0136	0.0112175	172383941	0.352065	0.637196	3387	3	172101731	0.1095	6.80503e-06	ebi-a-GCST90001472	0.00596121	20.2997	85.3219
ebi-a-GCST90001472	CD62L- CD86+ myel	C3_STOMACH_NEUROENDOCRINE_EXALLC	stomach_neuroendocrine neoplasms	rs147678401	A	G	A	G	0.3417	-0.0727815	0.0437	0.0503355	161065990	0.80904	0.301167	3387	1	161035780	0.06421	1.09901e-07	ebi-a-GCST90001472	0.00829189	28.3027	85.3219
ebi-a-GCST90001472	CD62L- CD86+ myel	C3_STOMACH_NEUROENDOCRINE_EXALLC	stomach_neuroendocrine neoplasms	rs162588	A	G	A	G	-0.1544	0.0318826	0.2046	0.157828	322415	0.857129	0.177096	3387	3	364098	0.03158	1.06101e-06	ebi-a-GCST90001472	0.00700811	23.8899	85.3219
ebi-a-GCST90001472	CD62L- CD86+ myel	C3_STOMACH_NEUROENDOCRINE_EXALLC	stomach_neuroendocrine neoplasms	rs2788088	A	G	A	G	-0.1286	-0.184045	0.6884	0.671403	2980529	0.189553	0.140289	3387	1	2897093	0.02736	2.711e-06	ebi-a-GCST90001472	0.00648054	22.0797	85.3219
ebi-a-GCST90001472	CD62L- CD86+ myel	C3_STOMACH_NEUROENDOCRINE_EXALLC	stomach_neuroendocrine neoplasms	rs61808511	G	T	G	T	0.1553	-0.00228782	0.1676	0.196526	119573965	0.989027	0.166351	3387	1	120116588	0.03474	8.03304e-06	ebi-a-GCST90001472	0.00586561	19.9722	85.3219
ebi-a-GCST90001472	CD62L- CD86+ myel	C3_STOMACH_NEUROENDOCRINE_EXALLC	stomach_neuroendocrine neoplasms	rs62489014	T	C	T	C	-0.4885	-0.0700723	0.0133	0.00815134	1194980	0.920212	0.699561	3387	8	1144980	0.11	9.18904e-06	ebi-a-GCST90001472	0.00578905	19.71	85.3219
ebi-a-GCST90001472	CD62L- CD86+ myel	C3_STOMACH_NEUROENDOCRINE_EXALLC	stomach_neuroendocrine neoplasms	rs6656063	T	C	T	C	0.1319	0.300645	0.2499	0.379965	157995066	0.0261776	0.135209	3387	1	157964856	0.02958	8.53709e-06	ebi-a-GCST90001472	0.00583628	19.8718	85.3219
ebi-a-GCST90001472	CD62L- CD86+ myel	C3_STOMACH_NEUROENDOCRINE_EXALLC	stomach_neuroendocrine neoplasms	rs71632979	G	A	G	A	0.9207	0.0632768	0.2449	0.110316	161556607	0.763375	0.210186	3387	1	161526397	0.02691	1e-200	ebi-a-GCST90001472	0.256846	1169.91	85.3219
ebi-a-GCST90001472	CD62L- CD86+ myel	C3_STOMACH_NEUROENDOCRINE_EXALLC	stomach_neuroendocrine neoplasms	rs71639910	A	G	A	G	0.425	0.342832	0.0686	0.0286204	161967984	0.384362	0.394111	3387	1	161937774	0.05195	3.95913e-16	ebi-a-GCST90001472	0.0193773	66.8883	85.3219
ebi-a-GCST90001472	CD62L- CD86+ myel	C3_STOMACH_NEUROENDOCRINE_EXALLC	stomach_neuroendocrine neoplasms	rs77107932	C	A	C	A	-0.4223	-0.256921	0.0279	0.0225707	162072370	0.560694	0.441588	3387	1	162042160	0.08238	3.13098e-07	ebi-a-GCST90001472	0.00769887	26.2629	85.3219
ebi-a-GCST90001476	HLA DR++ monocyte	C3_STOMACH_NEUROENDOCRINE_EXALLC	stomach_neuroendocrine neoplasms	rs115589615	T	C	T	C	-0.4683	-1.02527	0.0175	0.00116203	106338480	0.627823	2.11485	3595	2	106954936	0.09513	8.93203e-07	ebi-a-GCST90001476	0.00669571	24.2199	31.7243
ebi-a-GCST90001476	HLA DR++ monocyte	C3_STOMACH_NEUROENDOCRINE_EXALLC	stomach_neuroendocrine neoplasms	rs35478452	C	G	C	G	-0.7033	1.42876	0.0065	0.00362762	247872541	0.203414	1.12334	3595	1	248035843	0.1514	3.51504e-06	ebi-a-GCST90001476	0.00596666	21.5669	31.7243
ebi-a-GCST90001476	HLA DR++ monocyte	C3_STOMACH_NEUROENDOCRINE_EXALLC	stomach_neuroendocrine neoplasms	rs62395272	T	C	T	C	-0.1829	-0.312335	0.2819	0.111116	31426647	0.131732	0.207214	3595	6	31394424	0.03742	1.06999e-06	ebi-a-GCST90001476	0.00660153	23.8769	31.7243
ebi-a-GCST90001476	HLA DR++ monocyte	C3_STOMACH_NEUROENDOCRINE_EXALLC	stomach_neuroendocrine neoplasms	rs76115039	A	T	A	T	1.447	0.667222	0.0017	0.00964879	33022406	0.304733	0.650101	3595	21	34394714	0.3206	6.63804e-06	ebi-a-GCST90001476	0.00563452	20.3596	31.7243
ebi-a-GCST90001476	HLA DR++ monocyte	C3_STOMACH_NEUROENDOCRINE_EXALLC	stomach_neuroendocrine neoplasms	rs9270591	T	C	T	C	-0.2715	-0.43063	0.5793	0.516153	32593647	0.000249241	0.117561	3595	6	32561424	0.03137	7.43875e-18	ebi-a-GCST90001476	0.0204106	74.8633	31.7243
ebi-a-GCST90001476	HLA DR++ monocyte	C3_STOMACH_NEUROENDOCRINE_EXALLC	stomach_neuroendocrine neoplasms	rs9271768	G	A	G	A	-0.2168	-0.401671	0.4356	0.295599	32626411	0.00336171	0.136969	3595	6	32594188	0.03267	3.71878e-11	ebi-a-GCST90001476	0.0121013	44.0128	31.7243
ebi-a-GCST90001476	HLA DR++ monocyte	C3_STOMACH_NEUROENDOCRINE_EXALLC	stomach_neuroendocrine neoplasms	rs9296042	T	C	T	C	-0.1611	-0.247395	0.5013	0.502835	32768228	0.0582546	0.130636	3595	6	32736005	0.02972	6.34498e-08	ebi-a-GCST90001476	0.00810699	29.3665	31.7243
ebi-a-GCST90001476	HLA DR++ monocyte	C3_STOMACH_NEUROENDOCRINE_EXALLC	stomach_neuroendocrine neoplasms	rs9439732	T	A	T	A	-0.1324	-0.00567754	0.4732	0.358389	18732979	0.966798	0.1364	3595	1	19059473	0.02523	1.62401e-07	ebi-a-GCST90001476	0.00760201	27.5233	31.7243
ebi-a-GCST90001476	HLA DR++ monocyte	C3_STOMACH_NEUROENDOCRINE_EXALLC	stomach_neuroendocrine neoplasms	rs9615878	A	G	A	G	0.1791	0.0744284	0.1097	0.190618	48410574	0.653075	0.165583	3595	22	48806386	0.04031	9.19602e-06	ebi-a-GCST90001476	0.0054612	19.7299	31.7243
ebi-a-GCST90001525	CD33dim HLA DR+ C	C3_STOMACH_NEUROENDOCRINE_EXALLC	stomach_neuroendocrine neoplasms	rs10011663	G	A	G	A	0.1837	0.17678	0.2411	0.239412	189416926	0.249969	0.153665	1858	4	190338080	0.03783	1.29799e-06	ebi-a-GCST90001525	0.0125321	23.5547	24.0207
ebi-a-GCST90001525	CD33dim HLA DR+ C	C3_STOMACH_NEUROENDOCRINE_EXALLC	stomach_neuroendocrine neoplasms	rs10025005	T	G	T	G	0.1934	-0.00848467	0.7764	0.780773	180367434	0.957463	0.159077	1858	4	181288587	0.03857	5.85706e-07	ebi-a-GCST90001525	0.0133515	25.1157	24.0207
ebi-a-GCST90001525	CD33dim HLA DR+ C	C3_STOMACH_NEUROENDOCRINE_EXALLC	stomach_neuroendocrine neoplasms	rs11594395	G	C	G	C	0.514	0.533892	0.024	0.0113896	2775806	0.398191	0.631931	1858	10	2817998	0.1111	3.94403e-06	ebi-a-GCST90001525	0.0113888	21.3811	24.0207
ebi-a-GCST90001525	CD33dim HLA DR+ C	C3_STOMACH_NEUROENDOCRINE_EXALLC	stomach_neuroendocrine neoplasms	rs11631677	T	C	T	C	-0.1627	0.121053	0.5509	0.563515	86104574	0.358709	0.131891	1858	15	86647805	0.03297	8.79205e-07	ebi-a-GCST90001525	0.0129371	24.3259	24.0207
ebi-a-GCST90001525	CD33dim HLA DR+ C	C3_STOMACH_NEUROENDOCRINE_EXALLC	stomach_neuroendocrine neoplasms	rs11709025	T	C	T	C	0.1544	0.193458	0.3149	0.228723	177721578	0.21625	0.156448	1858	3	177439366	0.03464	8.7791e-06	ebi-a-GCST90001525	0.0105797	19.8459	24.0207
ebi-a-GCST90001525	CD33dim HLA DR+ C	C3_STOMACH_NEUROENDOCRINE_EXALLC	stomach_neuroendocrine neoplasms	rs1201940	C	T	C	T	-0.1483	-0.112378	0.5073	0.59313	60706449	0.396128	0.132435	1858	20	59281507	0.03248	5.33003e-06	ebi-a-GCST90001525	0.0110958	20.8249	24.0207
ebi-a-GCST90001525	CD33dim HLA DR+ C	C3_STOMACH_NEUROENDOCRINE_EXALLC	stomach_neuroendocrine neoplasms	rs141080550	A	G	A	G	0.4746	0.285918	0.0307	0.018425	110635598	0.546877	0.474596	1858	13	111287945	0.09273	3.40997e-07	ebi-a-GCST90001525	0.0139024	26.1666	24.0207
ebi-a-GCST90001525	CD33dim HLA DR+ C	C3_STOMACH_NEUROENDOCRINE_EXALLC	stomach_neuroendocrine neoplasms	rs143383466	T	C	T	C	1.142	0.530646	0.0043	0.0407633	196341195	0.113847	0.335611	1858	3	196068066	0.2466	3.90499e-06	ebi-a-GCST90001525	0.0114108	21.4229	24.0207
ebi-a-GCST90001525	CD33dim HLA DR+ C	C3_STOMACH_NEUROENDOCRINE_EXALLC	stomach_neuroendocrine neoplasms	rs144894656	C	A	C	A	-0.7728	-1.04675	0.0094	0.0052584	115459989	0.244277	0.898988	1858	9	118222268	0.1667	3.77998e-06	ebi-a-GCST90001525	0.0114346	21.4682	24.0207
ebi-a-GCST90001525	CD33dim HLA DR+ C	C3_STOMACH_NEUROENDOCRINE_EXALLC	stomach_neuroendocrine neoplasms	rs145231100	A	G	A	G	-0.6579	0.461553	0.0137	0.0517973	35561926	0.124978	0.300841	1858	18	33141890	0.1354	1.28399e-06	ebi-a-GCST90001525	0.0125474	23.5839	24.0207
ebi-a-GCST90001525	CD33dim HLA DR+ C	C3_STOMACH_NEUROENDOCRINE_EXALLC	stomach_neuroendocrine neoplasms	rs148937000	T	G	T	G	1.666	0.0978252	0.0019	0.0134236	93972408	0.873817	0.615979	1858	1	94437964	0.3755	9.65695e-06	ebi-a-GCST90001525	0.0104835	19.6636	24.0207
ebi-a-GCST90001525	CD33dim HLA DR+ C	C3_STOMACH_NEUROENDOCRINE_EXALLC	stomach_neuroendocrine neoplasms	rs17721845	T	C	T	C	0.1862	0.0919158	0.2511	0.241987	148913582	0.551233	0.154243	1858	6	149234718	0.03754	7.67892e-07	ebi-a-GCST90001525	0.0130681	24.5755	24.0207
ebi-a-GCST90001525	CD33dim HLA DR+ C	C3_STOMACH_NEUROENDOCRINE_EXALLC	stomach_neuroendocrine neoplasms	rs1801274	G	A	G	A	0.2617	0.0738607	0.3334	0.502817	161509955	0.57193	0.130678	1858	1	161479745	0.03479	8.34065e-14	ebi-a-GCST90001525	0.0295545	56.5237	24.0207
ebi-a-GCST90001525	CD33dim HLA DR+ C	C3_STOMACH_NEUROENDOCRINE_EXALLC	stomach_neuroendocrine neoplasms	rs192715019	T	C	T	C	-0.5266	-1.04385	0.0277	0.00530099	82693751	0.25928	0.925321	1858	12	83087530	0.09953	1.36301e-07	ebi-a-GCST90001525	0.0148427	27.9631	24.0207
ebi-a-GCST90001525	CD33dim HLA DR+ C	C3_STOMACH_NEUROENDOCRINE_EXALLC	stomach_neuroendocrine neoplasms	rs2868992	G	T	G	T	-0.205	-0.210242	0.1502	0.161071	56005420	0.237446	0.17796	1858	2	56232555	0.04553	7.14299e-06	ebi-a-GCST90001525	0.0107933	20.2509	24.0207
ebi-a-GCST90001525	CD33dim HLA DR+ C	C3_STOMACH_NEUROENDOCRINE_EXALLC	stomach_neuroendocrine neoplasms	rs4606283	T	C	T	C	0.1686	-0.0185495	0.7274	0.686479	227393316	0.894619	0.140037	1858	1	227581017	0.03672	4.71205e-06	ebi-a-GCST90001525	0.0112193	21.0592	24.0207
ebi-a-GCST90001525	CD33dim HLA DR+ C	C3_STOMACH_NEUROENDOCRINE_EXALLC	stomach_neuroendocrine neoplasms	rs58051708	G	A	G	A	-0.721	0.0264024	0.0102	0.00421567	75002859	0.979337	1.01938	1858	17	72998954	0.159	6.12393e-06	ebi-a-GCST90001525	0.0109459	20.5404	24.0207
ebi-a-GCST90001525	CD33dim HLA DR+ C	C3_STOMACH_NEUROENDOCRINE_EXALLC	stomach_neuroendocrine neoplasms	rs62146115	G	A	G	A	-0.2861	-0.636356	0.0753	0.0103547	94791216	0.324025	0.645248	1858	2	95456961	0.06259	5.16297e-06	ebi-a-GCST90001525	0.0111205	20.8717	24.0207
ebi-a-GCST90001525	CD33dim HLA DR+ C	C3_STOMACH_NEUROENDOCRINE_EXALLC	stomach_neuroendocrine neoplasms	rs62362950	T	C	T	C	-0.3383	-0.269511	0.0597	0.0740715	83708091	0.283717	0.251408	1858	5	83003910	0.0679	6.87005e-07	ebi-a-GCST90001525	0.0131842	24.7969	24.0207
ebi-a-GCST90001525	CD33dim HLA DR+ C	C3_STOMACH_NEUROENDOCRINE_EXALLC	stomach_neuroendocrine neoplasms	rs71596080	C	T	C	T	0.2853	0.101621	0.0826	0.0481481	81755083	0.735553	0.300879	1858	4	82676237	0.0584	1.12001e-06	ebi-a-GCST90001525	0.012682	23.8402	24.0207
ebi-a-GCST90001525	CD33dim HLA DR+ C	C3_STOMACH_NEUROENDOCRINE_EXALLC	stomach_neuroendocrine neoplasms	rs73716755	C	G	C	G	-0.3748	-0.130098	0.0455	0.0517686	116667959	0.6575	0.293432	1858	7	116308013	0.078	1.67598e-06	ebi-a-GCST90001525	0.0122744	23.0644	24.0207
ebi-a-GCST90001525	CD33dim HLA DR+ C	C3_STOMACH_NEUROENDOCRINE_EXALLC	stomach_neuroendocrine neoplasms	rs74638799	G	A	G	A	0.2768	-0.12121	0.0797	0.104912	11499135	0.563665	0.209922	1858	12	11652069	0.05971	3.81303e-06	ebi-a-GCST90001525	0.011434	21.4669	24.0207
ebi-a-GCST90001525	CD33dim HLA DR+ C	C3_STOMACH_NEUROENDOCRINE_EXALLC	stomach_neuroendocrine neoplasms	rs74851637	T	G	T	G	0.8135	0.190774	0.0091	0.0538342	145513692	0.523978	0.299382	1858	5	144893255	0.1725	2.60597e-06	ebi-a-GCST90001525	0.0118283	22.2162	24.0207
ebi-a-GCST90001525	CD33dim HLA DR+ C	C3_STOMACH_NEUROENDOCRINE_EXALLC	stomach_neuroendocrine neoplasms	rs76640602	A	G	A	G	0.5875	-0.122194	0.0202	0.00456839	39341212	0.897944	0.952711	1858	22	39737217	0.1154	3.94503e-07	ebi-a-GCST90001525	0.0137576	25.8903	24.0207
ebi-a-GCST90001525	CD33dim HLA DR+ C	C3_STOMACH_NEUROENDOCRINE_EXALLC	stomach_neuroendocrine neoplasms	rs78173101	G	C	G	C	-0.5888	-0.306677	0.0167	0.0482531	149450974	0.315985	0.305838	1858	5	148830537	0.1268	3.68502e-06	ebi-a-GCST90001525	0.011472	21.5392	24.0207
ebi-a-GCST90001525	CD33dim HLA DR+ C	C3_STOMACH_NEUROENDOCRINE_EXALLC	stomach_neuroendocrine neoplasms	rs9510371	T	C	T	C	0.2146	0.109607	0.158	0.339578	22835870	0.426692	0.137894	1858	13	23410009	0.04513	2.133e-06	ebi-a-GCST90001525	0.0120235	22.5871	24.0207
ebi-a-GCST90001563	CM DN (CD4-CD8-)	C3_STOMACH_NEUROENDOCRINE_EXALLC	stomach_neuroendocrine neoplasms	rs149297162	A	G	A	G	1.671	-1.05099	0.0012	0.0196247	193654365	0.0302573	0.485061	3395	3	193372154	0.3724	7.41908e-06	ebi-a-GCST90001563	0.00589557	20.1223	21.3361
ebi-a-GCST90001563	CM DN (CD4-CD8-)	C3_STOMACH_NEUROENDOCRINE_EXALLC	stomach_neuroendocrine neoplasms	rs149764572	G	A	G	A	1.119	-0.30355	0.0027	0.0709045	94911681	0.245553	0.261406	3395	14	95378018	0.2235	5.77006e-07	ebi-a-GCST90001563	0.00732943	25.0524	21.3361
ebi-a-GCST90001563	CM DN (CD4-CD8-)	C3_STOMACH_NEUROENDOCRINE_EXALLC	stomach_neuroendocrine neoplasms	rs62107683	G	C	G	C	-0.1874	-0.0515013	0.0708	0.0951073	8290771	0.817555	0.223248	3395	2	8430901	0.0415	6.51193e-06	ebi-a-GCST90001563	0.00597039	20.3792	21.3361
ebi-a-GCST90001563	CM DN (CD4-CD8-)	C3_STOMACH_NEUROENDOCRINE_EXALLC	stomach_neuroendocrine neoplasms	rs71592595	C	T	C	T	0.2144	0.162978	0.0539	0.0378105	122428236	0.638433	0.346842	3395	5	121763931	0.04818	8.831e-06	ebi-a-GCST90001563	0.00579896	19.7906	21.3361
ebi-a-GCST90001566	Naive DN (CD4-CD8	C3_STOMACH_NEUROENDOCRINE_EXALLC	stomach_neuroendocrine neoplasms	rs10821586	G	T	G	T	-0.1944	-0.51035	0.0567	0.124627	59760180	0.0131498	0.205813	3395	10	61519938	0.04385	9.53411e-06	ebi-a-GCST90001566	0.00575581	19.6425	21.6529
ebi-a-GCST90001566	Naive DN (CD4-CD8	C3_STOMACH_NEUROENDOCRINE_EXALLC	stomach_neuroendocrine neoplasms	rs113911480	G	T	G	T	0.2769	0.0478629	0.0314	0.0316175	28643961	0.897193	0.370433	3395	14	29113167	0.05655	1.02101e-06	ebi-a-GCST90001566	0.00701269	23.9621	21.6529
ebi-a-GCST90001566	Naive DN (CD4-CD8	C3_STOMACH_NEUROENDOCRINE_EXALLC	stomach_neuroendocrine neoplasms	rs116550072	T	C	T	C	-0.7602	0.125926	0.0034	0.0177192	151225475	0.793096	0.4801	3395	5	150605036	0.1676	5.95799e-06	ebi-a-GCST90001566	0.00602343	20.5614	21.6529
ebi-a-GCST90001566	Naive DN (CD4-CD8	C3_STOMACH_NEUROENDOCRINE_EXALLC	stomach_neuroendocrine neoplasms	rs12139791	A	G	A	G	-0.1999	0.67161	0.0533	0.0443349	182728751	0.0295474	0.308629	3395	1	182697886	0.04474	8.14404e-06	ebi-a-GCST90001566	0.00584585	19.9516	21.6529
ebi-a-GCST90001566	Naive DN (CD4-CD8	C3_STOMACH_NEUROENDOCRINE_EXALLC	stomach_neuroendocrine neoplasms	rs12907798	T	C	T	C	-0.1339	-0.363899	0.1535	0.107018	36057278	0.0887462	0.213801	3395	15	36349479	0.02765	1.34499e-06	ebi-a-GCST90001566	0.00686027	23.4377	21.6529
ebi-a-GCST90001566	Naive DN (CD4-CD8	C3_STOMACH_NEUROENDOCRINE_EXALLC	stomach_neuroendocrine neoplasms	rs1348953	A	G	A	G	-0.4473	-0.547791	0.0106	0.0420783	83986821	0.0858934	0.318951	3395	2	84213945	0.09644	3.64796e-06	ebi-a-GCST90001566	0.00629652	21.4995	21.6529
ebi-a-GCST90001566	Naive DN (CD4-CD8	C3_STOMACH_NEUROENDOCRINE_EXALLC	stomach_neuroendocrine neoplasms	rs149868216	A	T	A	T	0.5594	0.890181	0.0066	0.00652812	88654136	0.263953	0.79687	3395	8	89666365	0.1238	6.43102e-06	ebi-a-GCST90001566	0.00597805	20.4055	21.6529
ebi-a-GCST90001566	Naive DN (CD4-CD8	C3_STOMACH_NEUROENDOCRINE_EXALLC	stomach_neuroendocrine neoplasms	rs17315924	G	A	G	A	0.1406	-0.129247	0.1165	0.113007	80432724	0.52352	0.202604	3395	15	80725065	0.03156	8.60696e-06	ebi-a-GCST90001566	0.005812	19.8354	21.6529
ebi-a-GCST90001566	Naive DN (CD4-CD8	C3_STOMACH_NEUROENDOCRINE_EXALLC	stomach_neuroendocrine neoplasms	rs2523614	C	T	C	T	-0.1356	-0.0745443	0.2641	0.25933	31352877	0.617695	0.149351	3395	6	31320654	0.02583	1.61801e-07	ebi-a-GCST90001566	0.00805229	27.5432	21.6529
ebi-a-GCST90001566	Naive DN (CD4-CD8	C3_STOMACH_NEUROENDOCRINE_EXALLC	stomach_neuroendocrine neoplasms	rs34406534	C	G	C	G	-0.3311	-0.120376	0.0202	0.0236149	11740444	0.779213	0.429383	3395	9	11740444	0.07385	7.60501e-06	ebi-a-GCST90001566	0.00588591	20.0891	21.6529
ebi-a-GCST90001566	Naive DN (CD4-CD8	C3_STOMACH_NEUROENDOCRINE_EXALLC	stomach_neuroendocrine neoplasms	rs35761894	G	A	G	A	0.1429	0.0035907	0.1529	0.253427	70347436	0.98109	0.151492	3395	13	70921568	0.02824	4.43997e-07	ebi-a-GCST90001566	0.00748569	25.5905	21.6529
ebi-a-GCST90001566	Naive DN (CD4-CD8	C3_STOMACH_NEUROENDOCRINE_EXALLC	stomach_neuroendocrine neoplasms	rs4784694	C	T	C	T	-0.09212	-0.0471184	0.351	0.23425	56597810	0.76023	0.154396	3395	16	56631722	0.02077	9.44496e-06	ebi-a-GCST90001566	0.00576084	19.6598	21.6529
ebi-a-GCST90001566	Naive DN (CD4-CD8	C3_STOMACH_NEUROENDOCRINE_EXALLC	stomach_neuroendocrine neoplasms	rs62174823	C	T	C	T	-0.3638	-0.085958	0.0159	0.0143531	155910015	0.879363	0.566346	3395	2	156766527	0.08199	9.43192e-06	ebi-a-GCST90001566	0.00576571	19.6765	21.6529
ebi-a-GCST90001566	Naive DN (CD4-CD8	C3_STOMACH_NEUROENDOCRINE_EXALLC	stomach_neuroendocrine neoplasms	rs7036108	A	G	A	G	0.1027	-0.103519	0.3542	0.381278	104521845	0.440044	0.134071	3395	9	107284126	0.02107	1.136e-06	ebi-a-GCST90001566	0.00694934	23.7441	21.6529
ebi-a-GCST90001566	Naive DN (CD4-CD8	C3_STOMACH_NEUROENDOCRINE_EXALLC	stomach_neuroendocrine neoplasms	rs727239	G	A	G	A	-0.6641	-0.371864	0.005	0.0707149	6317066	0.146657	0.256203	3395	3	6358753	0.1477	7.19002e-06	ebi-a-GCST90001566	0.00591954	20.2046	21.6529
ebi-a-GCST90001566	Naive DN (CD4-CD8	C3_STOMACH_NEUROENDOCRINE_EXALLC	stomach_neuroendocrine neoplasms	rs73061672	A	T	A	T	0.1925	-0.0203751	0.0636	0.0295234	8286800	0.95765	0.383693	3395	7	8326430	0.04146	3.54201e-06	ebi-a-GCST90001566	0.00630978	21.545	21.6529
ebi-a-GCST90001566	Naive DN (CD4-CD8	C3_STOMACH_NEUROENDOCRINE_EXALLC	stomach_neuroendocrine neoplasms	rs78905646	A	G	A	G	0.3132	0.44045	0.0233	0.0280822	189034121	0.251791	0.384334	3395	2	189898847	0.06629	2.40198e-06	ebi-a-GCST90001566	0.00653223	22.3096	21.6529
ebi-a-GCST90001566	Naive DN (CD4-CD8	C3_STOMACH_NEUROENDOCRINE_EXALLC	stomach_neuroendocrine neoplasms	rs9599032	C	T	C	T	0.2589	0.195578	0.0311	0.0103936	65876338	0.758488	0.636095	3395	13	66450470	0.05774	7.54797e-06	ebi-a-GCST90001566	0.00588717	20.0935	21.6529
ebi-a-GCST90001592	CD8br AC	C3_STOMACH_NEUROENDOCRINE_EXALLC	stomach_neuroendocrine neoplasms	rs11060493	C	A	C	A	0.1796	0.00532514	0.102	0.1213	129676379	0.978869	0.201046	3652	12	130160924	0.03884	3.90598e-06	ebi-a-GCST90001592	0.00582087	21.3706	23.279
ebi-a-GCST90001592	CD8br AC	C3_STOMACH_NEUROENDOCRINE_EXALLC	stomach_neuroendocrine neoplasms	rs11080350	T	C	T	C	-0.1209	-0.0978141	0.4018	0.285487	35447616	0.501899	0.145664	3652	17	33774635	0.02469	1.017e-06	ebi-a-GCST90001592	0.00652285	23.9647	23.279
ebi-a-GCST90001592	CD8br AC	C3_STOMACH_NEUROENDOCRINE_EXALLC	stomach_neuroendocrine neoplasms	rs11197647	T	G	T	G	0.2221	-0.309296	0.0754	0.119592	116382554	0.122852	0.200462	3652	10	118142066	0.04476	7.32302e-07	ebi-a-GCST90001592	0.00669681	24.6082	23.279
ebi-a-GCST90001592	CD8br AC	C3_STOMACH_NEUROENDOCRINE_EXALLC	stomach_neuroendocrine neoplasms	rs113985770	A	G	A	G	-0.5533	0.723686	0.0101	0.0128221	209513206	0.209831	0.577088	3652	2	210377930	0.1242	8.681e-06	ebi-a-GCST90001592	0.00540497	19.8354	23.279
ebi-a-GCST90001592	CD8br AC	C3_STOMACH_NEUROENDOCRINE_EXALLC	stomach_neuroendocrine neoplasms	rs117391590	A	G	A	G	-0.2742	-0.0267702	0.0413	0.0144847	44682580	0.961604	0.556079	3652	17	42759948	0.05955	4.29003e-06	ebi-a-GCST90001592	0.005772	21.1901	23.279
ebi-a-GCST90001592	CD8br AC	C3_STOMACH_NEUROENDOCRINE_EXALLC	stomach_neuroendocrine neoplasms	rs11772710	T	C	T	C	-0.1099	-0.00866513	0.4633	0.514675	132748808	0.9472	0.130846	3652	7	132433567	0.02405	5.01303e-06	ebi-a-GCST90001592	0.00568536	20.8702	23.279
ebi-a-GCST90001592	CD8br AC	C3_STOMACH_NEUROENDOCRINE_EXALLC	stomach_neuroendocrine neoplasms	rs12119984	G	A	G	A	-0.6212	-0.0648061	0.0084	0.0545196	246711199	0.821897	0.287892	3652	1	246874501	0.1311	2.23599e-06	ebi-a-GCST90001592	0.00611033	22.4398	23.279
ebi-a-GCST90001592	CD8br AC	C3_STOMACH_NEUROENDOCRINE_EXALLC	stomach_neuroendocrine neoplasms	rs12130486	C	T	C	T	0.36	-0.0873832	0.0245	0.13531	80989589	0.645751	0.190098	3652	1	81455274	0.07639	2.54203e-06	ebi-a-GCST90001592	0.00604461	22.197	23.279
ebi-a-GCST90001592	CD8br AC	C3_STOMACH_NEUROENDOCRINE_EXALLC	stomach_neuroendocrine neoplasms	rs12195711	T	C	T	C	0.1703	0.137219	0.1314	0.102157	50419273	0.534641	0.220987	3652	6	50386986	0.0353	1.464e-06	ebi-a-GCST90001592	0.00633272	23.2617	23.279
ebi-a-GCST90001592	CD8br AC	C3_STOMACH_NEUROENDOCRINE_EXALLC	stomach_neuroendocrine neoplasms	rs1550856	G	A	G	A	-0.1417	-0.00637026	0.7751	0.849244	116793158	0.972129	0.182328	3652	8	117805397	0.02903	1.096e-06	ebi-a-GCST90001592	0.00648173	23.8126	23.279
ebi-a-GCST90001592	CD8br AC	C3_STOMACH_NEUROENDOCRINE_EXALLC	stomach_neuroendocrine neoplasms	rs1980812	G	A	G	A	-0.1135	0.127479	0.5531	0.434	88514826	0.334791	0.13217	3652	10	90274583	0.02467	4.339e-06	ebi-a-GCST90001592	0.00576252	21.1551	23.279
ebi-a-GCST90001592	CD8br AC	C3_STOMACH_NEUROENDOCRINE_EXALLC	stomach_neuroendocrine neoplasms	rs2267983	A	C	A	C	-0.1266	-0.0991168	0.3924	0.408611	50259728	0.454496	0.13252	3652	22	50698157	0.02472	3.176e-07	ebi-a-GCST90001592	0.00713069	26.214	23.279
ebi-a-GCST90001592	CD8br AC	C3_STOMACH_NEUROENDOCRINE_EXALLC	stomach_neuroendocrine neoplasms	rs2837838	G	A	G	A	0.2056	0.63469	0.9259	0.945294	40819936	0.0264332	0.285924	3652	21	42191862	0.04518	5.53796e-06	ebi-a-GCST90001592	0.00563855	20.6974	23.279
ebi-a-GCST90001592	CD8br AC	C3_STOMACH_NEUROENDOCRINE_EXALLC	stomach_neuroendocrine neoplasms	rs28415769	C	T	C	T	-0.11	-0.0931218	0.3586	0.405583	93892416	0.484363	0.133164	3652	14	94358762	0.02484	9.75596e-06	ebi-a-GCST90001592	0.00534104	19.5995	23.279
ebi-a-GCST90001592	CD8br AC	C3_STOMACH_NEUROENDOCRINE_EXALLC	stomach_neuroendocrine neoplasms	rs3130685	T	C	T	C	0.1887	-0.241506	0.3428	0.449857	31238429	0.0662796	0.131501	3652	6	31206206	0.0284	3.5229e-11	ebi-a-GCST90001592	0.0119442	44.1234	23.279
ebi-a-GCST90001592	CD8br AC	C3_STOMACH_NEUROENDOCRINE_EXALLC	stomach_neuroendocrine neoplasms	rs35238206	G	A	G	A	0.1229	0.14967	0.2868	0.425002	77702264	0.258368	0.132422	3652	17	75698346	0.02638	3.32797e-06	ebi-a-GCST90001592	0.00590813	21.6928	23.279
ebi-a-GCST90001592	CD8br AC	C3_STOMACH_NEUROENDOCRINE_EXALLC	stomach_neuroendocrine neoplasms	rs41276984	G	C	G	C	1.76	-0.504581	0.0011	0.0178012	38952027	0.32033	0.50774	3652	20	37580670	0.3677	1.77399e-06	ebi-a-GCST90001592	0.00623435	22.8981	23.279
ebi-a-GCST90001592	CD8br AC	C3_STOMACH_NEUROENDOCRINE_EXALLC	stomach_neuroendocrine neoplasms	rs6858602	C	T	C	T	-0.1209	0.0608789	0.4618	0.403933	179015140	0.646664	0.132807	3652	4	179936294	0.02381	3.96004e-07	ebi-a-GCST90001592	0.00701048	25.7689	23.279
ebi-a-GCST90001592	CD8br AC	C3_STOMACH_NEUROENDOCRINE_EXALLC	stomach_neuroendocrine neoplasms	rs75424572	G	T	G	T	0.2774	0.089114	0.0403	0.0502898	127043094	0.773858	0.310142	3652	6	127364239	0.06193	7.73499e-06	ebi-a-GCST90001592	0.00546387	20.0527	23.279
ebi-a-GCST90001592	CD8br AC	C3_STOMACH_NEUROENDOCRINE_EXALLC	stomach_neuroendocrine neoplasms	rs78032118	T	C	T	C	0.6899	0.0447595	0.0063	0.111057	66737251	0.82997	0.208436	3652	2	66964383	0.1458	2.32199e-06	ebi-a-GCST90001592	0.00609357	22.3779	23.279
ebi-a-GCST90001592	CD8br AC	C3_STOMACH_NEUROENDOCRINE_EXALLC	stomach_neuroendocrine neoplasms	rs79647440	T	C	T	C	3.671	0.925707	0.0004	0.0252088	142730453	0.00211198	0.301139	3652	7	142438302	0.8061	5.431e-06	ebi-a-GCST90001592	0.00564678	20.7278	23.279
ebi-a-GCST90001622	NKT %T cell	C3_STOMACH_NEUROENDOCRINE_EXALLC	stomach_neuroendocrine neoplasms	rs10750486	A	G	A	G	0.1233	-0.00937803	0.6732	0.546854	131594022	0.943194	0.13161	3669	11	131463916	0.0268	4.36104e-06	ebi-a-GCST90001622	0.00573602	21.1553	27.5611
ebi-a-GCST90001622	NKT %T cell	C3_STOMACH_NEUROENDOCRINE_EXALLC	stomach_neuroendocrine neoplasms	rs10765907	C	T	C	T	-0.1174	-0.15924	0.5677	0.505623	2285453	0.228599	0.132262	3669	11	2306683	0.02515	3.145e-06	ebi-a-GCST90001622	0.00590393	21.7783	27.5611
ebi-a-GCST90001622	NKT %T cell	C3_STOMACH_NEUROENDOCRINE_EXALLC	stomach_neuroendocrine neoplasms	rs112565020	T	C	T	C	-0.3059	0.522125	0.0354	0.0727399	152960262	0.0387195	0.252582	3669	2	153816776	0.06741	5.868e-06	ebi-a-GCST90001622	0.00558126	20.5813	27.5611
ebi-a-GCST90001622	NKT %T cell	C3_STOMACH_NEUROENDOCRINE_EXALLC	stomach_neuroendocrine neoplasms	rs115536607	T	C	T	C	0.3253	-0.0995618	0.0545	0.025895	100969533	0.802499	0.398065	3669	6	101417409	0.05512	3.90904e-09	ebi-a-GCST90001622	0.0094037	34.8107	27.5611
ebi-a-GCST90001622	NKT %T cell	C3_STOMACH_NEUROENDOCRINE_EXALLC	stomach_neuroendocrine neoplasms	rs115889733	A	G	A	G	0.2073	0.417206	0.0777	0.0525011	44240113	0.158634	0.295958	3669	6	44207850	0.04674	9.47109e-06	ebi-a-GCST90001622	0.00533275	19.66	27.5611
ebi-a-GCST90001622	NKT %T cell	C3_STOMACH_NEUROENDOCRINE_EXALLC	stomach_neuroendocrine neoplasms	rs117147408	G	A	G	A	0.6063	-0.230365	0.0275	0.0398635	101532163	0.499589	0.341213	3669	6	101980039	0.07722	5.36661e-15	ebi-a-GCST90001622	0.0165246	61.6139	27.5611
ebi-a-GCST90001622	NKT %T cell	C3_STOMACH_NEUROENDOCRINE_EXALLC	stomach_neuroendocrine neoplasms	rs12792298	T	C	T	C	-0.3574	-0.181234	0.0345	0.00557902	112318461	0.843694	0.919173	3669	11	112189184	0.0667	8.93696e-08	ebi-a-GCST90001622	0.00776469	28.696	27.5611
ebi-a-GCST90001622	NKT %T cell	C3_STOMACH_NEUROENDOCRINE_EXALLC	stomach_neuroendocrine neoplasms	rs149977848	A	G	A	G	0.4435	-0.277814	0.0151	0.0248227	241099311	0.520855	0.432712	3669	2	242038726	0.09924	8.10905e-06	ebi-a-GCST90001622	0.00541388	19.9608	27.5611
ebi-a-GCST90001622	NKT %T cell	C3_STOMACH_NEUROENDOCRINE_EXALLC	stomach_neuroendocrine neoplasms	rs16958131	C	G	C	G	-0.4917	0.386087	0.0147	0.000804892	101015387	0.878075	2.51669	3669	13	101667739	0.1023	1.61002e-06	ebi-a-GCST90001622	0.00625713	23.0894	27.5611
ebi-a-GCST90001622	NKT %T cell	C3_STOMACH_NEUROENDOCRINE_EXALLC	stomach_neuroendocrine neoplasms	rs17158356	A	G	A	G	0.1595	-0.0952625	0.156	0.0457621	35164938	0.758719	0.310135	3669	7	35204550	0.03456	4.05201e-06	ebi-a-GCST90001622	0.00577181	21.2881	27.5611
ebi-a-GCST90001622	NKT %T cell	C3_STOMACH_NEUROENDOCRINE_EXALLC	stomach_neuroendocrine neoplasms	rs186023757	T	C	T	C	-0.5038	0.248556	0.0134	0.030019	207379788	0.513542	0.380444	3669	2	208244512	0.1066	2.36799e-06	ebi-a-GCST90001622	0.00605088	22.3236	27.5611
ebi-a-GCST90001622	NKT %T cell	C3_STOMACH_NEUROENDOCRINE_EXALLC	stomach_neuroendocrine neoplasms	rs2041561	C	G	C	G	0.1585	-0.204054	0.8213	0.778782	52512782	0.192957	0.156738	3669	7	52580478	0.03269	1.299e-06	ebi-a-GCST90001622	0.00636659	23.4959	27.5611
ebi-a-GCST90001622	NKT %T cell	C3_STOMACH_NEUROENDOCRINE_EXALLC	stomach_neuroendocrine neoplasms	rs2286306	G	A	G	A	-0.1333	-0.0120926	0.2247	0.301979	53942310	0.932207	0.142152	3669	20	52558849	0.02921	5.18394e-06	ebi-a-GCST90001622	0.00564406	20.8142	27.5611
ebi-a-GCST90001622	NKT %T cell	C3_STOMACH_NEUROENDOCRINE_EXALLC	stomach_neuroendocrine neoplasms	rs2886726	G	A	G	A	-0.143	0.00910648	0.7822	0.846751	20955927	0.960192	0.182446	3669	3	20997419	0.03067	3.22701e-06	ebi-a-GCST90001622	0.00589022	21.7274	27.5611
ebi-a-GCST90001622	NKT %T cell	C3_STOMACH_NEUROENDOCRINE_EXALLC	stomach_neuroendocrine neoplasms	rs3012770	A	G	A	G	-0.119	-0.124166	0.5221	0.404105	131824373	0.349346	0.132676	3669	9	134699760	0.02511	2.22198e-06	ebi-a-GCST90001622	0.00608418	22.4473	27.5611
ebi-a-GCST90001622	NKT %T cell	C3_STOMACH_NEUROENDOCRINE_EXALLC	stomach_neuroendocrine neoplasms	rs4918328	A	G	A	G	0.156	-0.271941	0.1536	0.333834	107888482	0.0495633	0.138483	3669	10	109648240	0.03467	7.05895e-06	ebi-a-GCST90001622	0.00548787	20.2351	27.5611
ebi-a-GCST90001622	NKT %T cell	C3_STOMACH_NEUROENDOCRINE_EXALLC	stomach_neuroendocrine neoplasms	rs6141832	G	A	G	A	0.5042	-0.204923	0.012	0.0362982	32860842	0.554513	0.346734	3669	20	31448648	0.1127	7.96801e-06	ebi-a-GCST90001622	0.0054256	20.0042	27.5611
ebi-a-GCST90001622	NKT %T cell	C3_STOMACH_NEUROENDOCRINE_EXALLC	stomach_neuroendocrine neoplasms	rs7218011	G	A	G	A	-0.1591	-0.0690339	0.1634	0.235642	35446003	0.652125	0.153132	3669	17	33773022	0.03371	2.43899e-06	ebi-a-GCST90001622	0.00603457	22.2631	27.5611
ebi-a-GCST90001622	NKT %T cell	C3_STOMACH_NEUROENDOCRINE_EXALLC	stomach_neuroendocrine neoplasms	rs7225505	G	A	G	A	-0.1202	-0.197639	0.3863	0.561618	7958492	0.135529	0.132408	3669	17	7861810	0.02583	3.40001e-06	ebi-a-GCST90001622	0.00586755	21.6433	27.5611
ebi-a-GCST90001622	NKT %T cell	C3_STOMACH_NEUROENDOCRINE_EXALLC	stomach_neuroendocrine neoplasms	rs72717679	G	T	G	T	0.6822	-0.033258	0.0068	0.0125903	32845450	0.953929	0.575661	3669	15	33137651	0.1481	4.23302e-06	ebi-a-GCST90001622	0.00574991	21.2069	27.5611
ebi-a-GCST90001622	NKT %T cell	C3_STOMACH_NEUROENDOCRINE_EXALLC	stomach_neuroendocrine neoplasms	rs73109444	T	C	T	C	0.3393	-0.138757	0.0278	0.0341821	47550381	0.695694	0.35475	3669	12	47944164	0.07539	6.96594e-06	ebi-a-GCST90001622	0.00549037	20.2443	27.5611
ebi-a-GCST90001622	NKT %T cell	C3_STOMACH_NEUROENDOCRINE_EXALLC	stomach_neuroendocrine neoplasms	rs73122728	T	A	T	A	0.7886	0.12449	0.0059	0.0150874	60989474	0.816827	0.537455	3669	12	61383255	0.1603	9.078e-07	ebi-a-GCST90001622	0.00655305	24.1885	27.5611
ebi-a-GCST90001622	NKT %T cell	C3_STOMACH_NEUROENDOCRINE_EXALLC	stomach_neuroendocrine neoplasms	rs74426495	C	T	C	T	-1.449	0.256821	0.0012	0.0448712	89028146	0.420613	0.31889	3669	12	89421923	0.3215	6.75896e-06	ebi-a-GCST90001622	0.00550591	20.302	27.5611
ebi-a-GCST90001622	NKT %T cell	C3_STOMACH_NEUROENDOCRINE_EXALLC	stomach_neuroendocrine neoplasms	rs75659919	T	C	T	C	0.14	-0.211731	0.2258	0.14533	26327781	0.260739	0.188264	3669	18	23907745	0.0296	2.33502e-06	ebi-a-GCST90001622	0.00606017	22.3581	27.5611
ebi-a-GCST90001622	NKT %T cell	C3_STOMACH_NEUROENDOCRINE_EXALLC	stomach_neuroendocrine neoplasms	rs77738700	A	G	A	G	-0.435	0.336171	0.1067	0.0120429	112880684	0.577238	0.603078	3669	11	112751407	0.03955	1.03992e-27	ebi-a-GCST90001622	0.031919	120.906	27.5611
ebi-a-GCST90001622	NKT %T cell	C3_STOMACH_NEUROENDOCRINE_EXALLC	stomach_neuroendocrine neoplasms	rs77846504	A	G	A	G	-0.2072	0.218507	0.0867	0.0771212	136801158	0.369358	0.243414	3669	2	137558728	0.04499	4.25402e-06	ebi-a-GCST90001622	0.00574773	21.1988	27.5611
ebi-a-GCST90001622	NKT %T cell	C3_STOMACH_NEUROENDOCRINE_EXALLC	stomach_neuroendocrine neoplasms	rs7819099	G	A	G	A	0.148	-0.0820924	0.5112	0.400587	143918694	0.535509	0.132489	3669	8	144992862	0.02495	3.24997e-09	ebi-a-GCST90001622	0.00949925	35.1678	27.5611
ebi-a-GCST90001622	NKT %T cell	C3_STOMACH_NEUROENDOCRINE_EXALLC	stomach_neuroendocrine neoplasms	rs79251210	A	G	A	G	0.4184	-0.53302	0.0377	0.0239545	100020726	0.203662	0.419308	3669	6	100468602	0.06614	2.828e-10	ebi-a-GCST90001622	0.0107894	39.9961	27.5611
ebi-a-GCST90001622	NKT %T cell	C3_STOMACH_NEUROENDOCRINE_EXALLC	stomach_neuroendocrine neoplasms	rs79649529	A	G	A	G	-0.3311	0.146287	0.0271	0.118762	108927669	0.478504	0.206414	3669	13	109580017	0.07471	9.59909e-06	ebi-a-GCST90001622	0.00532469	19.6302	27.5611
ebi-a-GCST90001622	NKT %T cell	C3_STOMACH_NEUROENDOCRINE_EXALLC	stomach_neuroendocrine neoplasms	rs906930	T	G	T	G	-0.1885	0.149371	0.1108	0.212077	99356581	0.346241	0.158583	3669	14	99822918	0.03921	1.588e-06	ebi-a-GCST90001622	0.00625971	23.0989	27.5611
ebi-a-GCST90001622	NKT %T cell	C3_STOMACH_NEUROENDOCRINE_EXALLC	stomach_neuroendocrine neoplasms	rs9912354	T	C	T	C	0.121	-0.0467442	0.5271	0.353047	35478711	0.732767	0.1369	3669	17	33805730	0.02494	1.27201e-06	ebi-a-GCST90001622	0.0063746	23.5256	27.5611
ebi-a-GCST90001622	NKT %T cell	C3_STOMACH_NEUROENDOCRINE_EXALLC	stomach_neuroendocrine neoplasms	rs9983338	T	C	T	C	-0.4349	-0.107371	0.0189	0.00930864	28610346	0.880709	0.715468	3669	21	29982668	0.09157	2.12398e-06	ebi-a-GCST90001622	0.0061103	22.5442	27.5611
ebi-a-GCST90001686	CD28- CD8br %CD8b	C3_STOMACH_NEUROENDOCRINE_EXALLC	stomach_neuroendocrine neoplasms	rs11544989	G	A	G	A	0.1078	-0.143028	0.6156	0.561811	143983700	0.27912	0.132152	3440	8	145057868	0.02331	3.86803e-06	ebi-a-GCST90001686	0.00617878	21.3747	23.458
ebi-a-GCST90001686	CD28- CD8br %CD8b	C3_STOMACH_NEUROENDOCRINE_EXALLC	stomach_neuroendocrine neoplasms	rs117279064	A	G	A	G	-0.4812	0.275089	0.0126	0.0819981	14258686	0.252269	0.240283	3440	16	14352543	0.1043	4.07399e-06	ebi-a-GCST90001686	0.00614958	21.2731	23.458
ebi-a-GCST90001686	CD28- CD8br %CD8b	C3_STOMACH_NEUROENDOCRINE_EXALLC	stomach_neuroendocrine neoplasms	rs12450916	T	C	T	C	0.108	0.176967	0.5433	0.532785	76619851	0.175579	0.130652	3440	17	74615933	0.02273	2.10999e-06	ebi-a-GCST90001686	0.00652003	22.563	23.458
ebi-a-GCST90001686	CD28- CD8br %CD8b	C3_STOMACH_NEUROENDOCRINE_EXALLC	stomach_neuroendocrine neoplasms	rs139331134	A	T	A	T	0.2126	-0.386823	0.061	0.0464652	19974517	0.213333	0.310838	3440	14	20442676	0.048	9.78498e-06	ebi-a-GCST90001686	0.00567043	19.6061	23.458
ebi-a-GCST90001686	CD28- CD8br %CD8b	C3_STOMACH_NEUROENDOCRINE_EXALLC	stomach_neuroendocrine neoplasms	rs142216336	T	C	T	C	0.3436	0.0150465	0.0273	0.0115472	58785207	0.979636	0.589481	3440	12	59178989	0.06925	7.31105e-07	ebi-a-GCST90001686	0.00710577	24.6045	23.458
ebi-a-GCST90001686	CD28- CD8br %CD8b	C3_STOMACH_NEUROENDOCRINE_EXALLC	stomach_neuroendocrine neoplasms	rs148460149	A	G	A	G	-0.3239	-1.04408	0.0339	0.0012289	51499003	0.538173	1.6961	3440	20	50115542	0.06304	2.922e-07	ebi-a-GCST90001686	0.00761572	26.3838	23.458
ebi-a-GCST90001686	CD28- CD8br %CD8b	C3_STOMACH_NEUROENDOCRINE_EXALLC	stomach_neuroendocrine neoplasms	rs149359490	A	G	A	G	-0.2474	0.096446	0.0448	0.0807145	43000383	0.692429	0.24382	3440	6	42968121	0.0551	7.37208e-06	ebi-a-GCST90001686	0.0058264	20.1485	23.458
ebi-a-GCST90001686	CD28- CD8br %CD8b	C3_STOMACH_NEUROENDOCRINE_EXALLC	stomach_neuroendocrine neoplasms	rs185397210	T	C	T	C	-0.6275	0.784242	0.007	0.0229019	12807801	0.014115	0.319535	3440	9	12807800	0.1386	6.14894e-06	ebi-a-GCST90001686	0.00592328	20.4856	23.458
ebi-a-GCST90001686	CD28- CD8br %CD8b	C3_STOMACH_NEUROENDOCRINE_EXALLC	stomach_neuroendocrine neoplasms	rs193125329	C	T	C	T	-0.3709	0.221323	0.0211	0.00646014	172328885	0.780996	0.796064	3440	3	172046675	0.07776	1.923e-06	ebi-a-GCST90001686	0.00657022	22.7378	23.458
ebi-a-GCST90001686	CD28- CD8br %CD8b	C3_STOMACH_NEUROENDOCRINE_EXALLC	stomach_neuroendocrine neoplasms	rs1978254	A	G	A	G	0.2113	-0.370166	0.0592	0.0054169	56769856	0.638225	0.787286	3440	19	57281224	0.04699	7.13198e-06	ebi-a-GCST90001686	0.00584365	20.2086	23.458
ebi-a-GCST90001686	CD28- CD8br %CD8b	C3_STOMACH_NEUROENDOCRINE_EXALLC	stomach_neuroendocrine neoplasms	rs2275854	G	A	G	A	0.142	-0.388486	0.5654	0.819051	30009061	0.0211524	0.168522	3440	6	29976838	0.02743	2.40198e-07	ebi-a-GCST90001686	0.0077303	26.7838	23.458
ebi-a-GCST90001686	CD28- CD8br %CD8b	C3_STOMACH_NEUROENDOCRINE_EXALLC	stomach_neuroendocrine neoplasms	rs34752208	A	G	A	G	-0.1118	0.0315295	0.325	0.378365	134273720	0.819599	0.13825	3440	9	137165566	0.02423	4.08498e-06	ebi-a-GCST90001686	0.0061509	21.2777	23.458
ebi-a-GCST90001686	CD28- CD8br %CD8b	C3_STOMACH_NEUROENDOCRINE_EXALLC	stomach_neuroendocrine neoplasms	rs4796089	C	T	C	T	-0.2034	0.0943876	0.1343	0.0928831	35487739	0.676024	0.225864	3440	17	33814758	0.03346	1.35301e-09	ebi-a-GCST90001686	0.010628	36.9315	23.458
ebi-a-GCST90001686	CD28- CD8br %CD8b	C3_STOMACH_NEUROENDOCRINE_EXALLC	stomach_neuroendocrine neoplasms	rs56216385	G	A	G	A	0.1211	0.0316474	0.325	0.425521	14756949	0.810576	0.132039	3440	21	16129270	0.02399	4.73598e-07	ebi-a-GCST90001686	0.00735299	25.4668	23.458
ebi-a-GCST90001686	CD28- CD8br %CD8b	C3_STOMACH_NEUROENDOCRINE_EXALLC	stomach_neuroendocrine neoplasms	rs57679712	C	A	C	A	-0.1578	-0.142303	0.1144	0.0906364	13964109	0.538812	0.231534	3440	12	14117043	0.0352	7.56397e-06	ebi-a-GCST90001686	0.00580818	20.0852	23.458
ebi-a-GCST90001686	CD28- CD8br %CD8b	C3_STOMACH_NEUROENDOCRINE_EXALLC	stomach_neuroendocrine neoplasms	rs62490686	G	T	G	T	-0.1252	0.140757	0.2078	0.251947	37812349	0.345802	0.149303	3440	8	37669867	0.02805	8.33508e-06	ebi-a-GCST90001686	0.00575806	19.9109	23.458
ebi-a-GCST90001686	CD28- CD8br %CD8b	C3_STOMACH_NEUROENDOCRINE_EXALLC	stomach_neuroendocrine neoplasms	rs62530389	G	A	G	A	0.1327	-0.196363	0.1814	0.142259	1143504	0.293878	0.187075	3440	9	1143504	0.02954	7.25404e-06	ebi-a-GCST90001686	0.00583206	20.1683	23.458
ebi-a-GCST90001686	CD28- CD8br %CD8b	C3_STOMACH_NEUROENDOCRINE_EXALLC	stomach_neuroendocrine neoplasms	rs669537	A	G	A	G	-0.1092	-0.0883936	0.3706	0.29911	135257852	0.537658	0.143412	3440	5	134593542	0.02339	3.12903e-06	ebi-a-GCST90001686	0.00629627	21.7837	23.458
ebi-a-GCST90001686	CD28- CD8br %CD8b	C3_STOMACH_NEUROENDOCRINE_EXALLC	stomach_neuroendocrine neoplasms	rs6781800	A	G	A	G	0.1308	-0.0300024	0.1788	0.22096	187877394	0.849792	0.158421	3440	3	187595182	0.02948	9.45192e-06	ebi-a-GCST90001686	0.00569015	19.6747	23.458
ebi-a-GCST90001686	CD28- CD8br %CD8b	C3_STOMACH_NEUROENDOCRINE_EXALLC	stomach_neuroendocrine neoplasms	rs6904670	G	A	G	A	-0.1458	0.100159	0.6414	0.414117	31225020	0.450303	0.132677	3440	6	31192797	0.02634	3.33803e-08	ebi-a-GCST90001686	0.00882824	30.6218	23.458
ebi-a-GCST90001686	CD28- CD8br %CD8b	C3_STOMACH_NEUROENDOCRINE_EXALLC	stomach_neuroendocrine neoplasms	rs7728865	A	G	A	G	-0.2169	-0.00886901	0.1019	0.0965698	60524114	0.968365	0.223628	3440	5	59819941	0.03774	9.94604e-09	ebi-a-GCST90001686	0.00951057	33.0113	23.458
ebi-a-GCST90001686	CD28- CD8br %CD8b	C3_STOMACH_NEUROENDOCRINE_EXALLC	stomach_neuroendocrine neoplasms	rs7775227	C	G	C	G	-0.1298	0.333207	0.5487	0.662125	31414370	0.0166031	0.139104	3440	6	31382147	0.02562	4.28302e-07	ebi-a-GCST90001686	0.00740635	25.653	23.458
ebi-a-GCST90001686	CD28- CD8br %CD8b	C3_STOMACH_NEUROENDOCRINE_EXALLC	stomach_neuroendocrine neoplasms	rs78240333	C	G	C	G	0.4293	-0.302913	0.0138	0.0342008	122862950	0.391565	0.353547	3440	11	122733658	0.09636	8.65705e-06	ebi-a-GCST90001686	0.00573682	19.837	23.458
ebi-a-GCST90001686	CD28- CD8br %CD8b	C3_STOMACH_NEUROENDOCRINE_EXALLC	stomach_neuroendocrine neoplasms	rs7989683	T	C	T	C	-0.2218	-0.189294	0.9391	0.901112	95651796	0.388831	0.219665	3440	13	96304050	0.04685	2.28802e-06	ebi-a-GCST90001686	0.00647329	22.4002	23.458
ebi-a-GCST90001736	CD19 on memory B	C3_STOMACH_NEUROENDOCRINE_EXALLC	stomach_neuroendocrine neoplasms	rs10162314	A	G	A	G	0.4901	-0.476952	0.0127	0.0074082	70523681	0.513683	0.730274	3657	14	70990398	0.1099	8.52491e-06	ebi-a-GCST90001736	0.00540871	19.8763	23.424
ebi-a-GCST90001736	CD19 on memory B	C3_STOMACH_NEUROENDOCRINE_EXALLC	stomach_neuroendocrine neoplasms	rs10917581	G	A	G	A	0.1276	0.00365633	0.2532	0.307418	162654714	0.979594	0.142948	3657	1	162624504	0.02854	8.077e-06	ebi-a-GCST90001736	0.00543627	19.9782	23.424
ebi-a-GCST90001736	CD19 on memory B	C3_STOMACH_NEUROENDOCRINE_EXALLC	stomach_neuroendocrine neoplasms	rs112417310	A	G	A	G	0.5116	1.60913	0.0201	0.00401484	206682138	0.0852531	0.935002	3657	1	206855483	0.08936	1.118e-08	ebi-a-GCST90001736	0.00888331	32.7595	23.424
ebi-a-GCST90001736	CD19 on memory B	C3_STOMACH_NEUROENDOCRINE_EXALLC	stomach_neuroendocrine neoplasms	rs113612962	C	G	C	G	-0.313	-0.414486	0.0402	0.0208775	42771440	0.363559	0.456178	3657	22	43167446	0.0628	6.53296e-07	ebi-a-GCST90001736	0.0067469	24.8274	23.424
ebi-a-GCST90001736	CD19 on memory B	C3_STOMACH_NEUROENDOCRINE_EXALLC	stomach_neuroendocrine neoplasms	rs113812519	G	A	G	A	0.4995	1.01822	0.0185	0.0257367	207102991	0.0137997	0.413504	3657	1	207276336	0.09201	6.03796e-08	ebi-a-GCST90001736	0.00799448	29.4553	23.424
ebi-a-GCST90001736	CD19 on memory B	C3_STOMACH_NEUROENDOCRINE_EXALLC	stomach_neuroendocrine neoplasms	rs11643297	G	A	G	A	0.1475	0.0342691	0.611	0.665908	28961947	0.805796	0.139389	3657	16	28973268	0.02551	7.88806e-09	ebi-a-GCST90001736	0.00905912	33.4138	23.424
ebi-a-GCST90001736	CD19 on memory B	C3_STOMACH_NEUROENDOCRINE_EXALLC	stomach_neuroendocrine neoplasms	rs138920008	C	G	C	G	-1.277	-0.493815	0.0041	0.0292377	32411487	0.220954	0.403445	3657	16	32422808	0.2176	4.84697e-09	ebi-a-GCST90001736	0.00932971	34.4212	23.424
ebi-a-GCST90001736	CD19 on memory B	C3_STOMACH_NEUROENDOCRINE_EXALLC	stomach_neuroendocrine neoplasms	rs1439005	C	G	C	G	-0.1134	-0.0561478	0.4588	0.484171	61109127	0.667632	0.130759	3657	3	61094800	0.02463	4.28904e-06	ebi-a-GCST90001736	0.00576318	21.1865	23.424
ebi-a-GCST90001736	CD19 on memory B	C3_STOMACH_NEUROENDOCRINE_EXALLC	stomach_neuroendocrine neoplasms	rs17706571	T	C	T	C	0.4437	0.299242	0.0164	0.0125715	29118459	0.603582	0.576289	3657	12	29271392	0.09858	6.95505e-06	ebi-a-GCST90001736	0.00550905	20.2471	23.424
ebi-a-GCST90001736	CD19 on memory B	C3_STOMACH_NEUROENDOCRINE_EXALLC	stomach_neuroendocrine neoplasms	rs184318978	G	A	G	A	-0.3515	-0.403652	0.0272	0.0142022	37529735	0.465094	0.552582	3657	6	37497511	0.07734	5.68604e-06	ebi-a-GCST90001736	0.00561657	20.6445	23.424
ebi-a-GCST90001736	CD19 on memory B	C3_STOMACH_NEUROENDOCRINE_EXALLC	stomach_neuroendocrine neoplasms	rs2903728	C	T	C	T	-0.1824	0.0748083	0.1147	0.214788	55896929	0.636771	0.158419	3657	19	56408295	0.03887	2.79898e-06	ebi-a-GCST90001736	0.00598533	22.0081	23.424
ebi-a-GCST90001736	CD19 on memory B	C3_STOMACH_NEUROENDOCRINE_EXALLC	stomach_neuroendocrine neoplasms	rs4649079	T	C	T	C	0.2137	0.21931	0.0961	0.0491262	25209332	0.464302	0.299694	3657	1	25535823	0.04252	5.236e-07	ebi-a-GCST90001736	0.00685975	25.2456	23.424
ebi-a-GCST90001736	CD19 on memory B	C3_STOMACH_NEUROENDOCRINE_EXALLC	stomach_neuroendocrine neoplasms	rs576166	G	T	G	T	-0.1736	0.0779382	0.1421	0.326422	33599327	0.57579	0.139289	3657	6	33567104	0.03616	1.646e-06	ebi-a-GCST90001736	0.0062631	23.0359	23.424
ebi-a-GCST90001736	CD19 on memory B	C3_STOMACH_NEUROENDOCRINE_EXALLC	stomach_neuroendocrine neoplasms	rs5762000	T	C	T	C	0.1549	0.0784458	0.1854	0.24082	27134972	0.609945	0.15377	3657	22	27530934	0.03135	8.07607e-07	ebi-a-GCST90001736	0.00663152	24.4	23.424
ebi-a-GCST90001736	CD19 on memory B	C3_STOMACH_NEUROENDOCRINE_EXALLC	stomach_neuroendocrine neoplasms	rs73393708	G	T	G	T	0.1615	0.394594	0.1512	0.161528	90663022	0.025483	0.176631	3657	7	90292336	0.03492	3.87704e-06	ebi-a-GCST90001736	0.00581486	21.3776	23.424
ebi-a-GCST90001736	CD19 on memory B	C3_STOMACH_NEUROENDOCRINE_EXALLC	stomach_neuroendocrine neoplasms	rs75904904	A	C	A	C	-0.9043	0.00577983	0.0044	0.0327403	36949208	0.987257	0.361868	3657	9	36949205	0.1891	1.80601e-06	ebi-a-GCST90001736	0.00621455	22.8562	23.424
ebi-a-GCST90001736	CD19 on memory B	C3_STOMACH_NEUROENDOCRINE_EXALLC	stomach_neuroendocrine neoplasms	rs7665261	T	C	T	C	-0.7447	-1.05743	0.006	0.000238012	26462421	0.802559	4.22911	3657	4	26464043	0.1584	2.69898e-06	ebi-a-GCST90001736	0.00600773	22.091	23.424
ebi-a-GCST90001736	CD19 on memory B	C3_STOMACH_NEUROENDOCRINE_EXALLC	stomach_neuroendocrine neoplasms	rs766977	A	G	A	G	-0.4502	-0.174098	0.015	0.0608031	49896273	0.52666	0.274987	3657	12	50290056	0.1014	9.32502e-06	ebi-a-GCST90001736	0.00536137	19.7014	23.424
ebi-a-GCST90001736	CD19 on memory B	C3_STOMACH_NEUROENDOCRINE_EXALLC	stomach_neuroendocrine neoplasms	rs767666	G	A	G	A	-0.1542	-0.35833	0.8441	0.776415	43446299	0.00764786	0.134345	3657	7	43485898	0.0342	6.74093e-06	ebi-a-GCST90001736	0.0055282	20.3179	23.424
ebi-a-GCST90001736	CD19 on memory B	C3_STOMACH_NEUROENDOCRINE_EXALLC	stomach_neuroendocrine neoplasms	rs7718237	A	G	A	G	0.111	0.0980023	0.4837	0.362944	174545849	0.471507	0.136109	3657	5	173972852	0.02483	8.10401e-06	ebi-a-GCST90001736	0.00543501	19.9735	23.424
ebi-a-GCST90001736	CD19 on memory B	C3_STOMACH_NEUROENDOCRINE_EXALLC	stomach_neuroendocrine neoplasms	rs78007482	A	T	A	T	-0.2027	0.0753581	0.082	0.118471	132177235	0.709411	0.202224	3657	8	133189482	0.04554	8.82592e-06	ebi-a-GCST90001736	0.00538828	19.8009	23.424
ebi-a-GCST90001736	CD19 on memory B	C3_STOMACH_NEUROENDOCRINE_EXALLC	stomach_neuroendocrine neoplasms	rs7900621	G	A	G	A	0.1121	-0.0178834	0.5041	0.591212	123942716	0.893292	0.133319	3657	10	125702232	0.02468	5.74196e-06	ebi-a-GCST90001736	0.00560987	20.6197	23.424
ebi-a-GCST90001736	CD19 on memory B	C3_STOMACH_NEUROENDOCRINE_EXALLC	stomach_neuroendocrine neoplasms	rs79856590	A	G	A	G	0.2581	0.117225	0.0608	0.0177821	205272514	0.808839	0.484556	3657	1	205241642	0.05138	5.30298e-07	ebi-a-GCST90001736	0.00685293	25.2203	23.424
ebi-a-GCST90001736	CD19 on memory B	C3_STOMACH_NEUROENDOCRINE_EXALLC	stomach_neuroendocrine neoplasms	rs80268044	A	G	A	G	0.1485	-0.236435	0.1765	0.097724	43583809	0.285764	0.221493	3657	2	43810948	0.03337	8.8249e-06	ebi-a-GCST90001736	0.00538605	19.7926	23.424
ebi-a-GCST90001736	CD19 on memory B	C3_STOMACH_NEUROENDOCRINE_EXALLC	stomach_neuroendocrine neoplasms	rs9350187	T	C	T	C	-0.2424	-0.119609	0.0607	0.0779291	19794256	0.627154	0.246242	3657	6	19794487	0.05126	2.34401e-06	ebi-a-GCST90001736	0.00607765	22.3496	23.424
ebi-a-GCST90001749	CD20 on IgD+ CD38	C3_STOMACH_NEUROENDOCRINE_EXALLC	stomach_neuroendocrine neoplasms	rs111741301	C	G	C	G	0.3444	-0.373578	0.0592	0.0121958	71207191	0.517619	0.577383	1834	13	71781323	0.07403	3.51998e-06	ebi-a-GCST90001749	0.0116632	21.6191	23.0203
ebi-a-GCST90001749	CD20 on IgD+ CD38	C3_STOMACH_NEUROENDOCRINE_EXALLC	stomach_neuroendocrine neoplasms	rs11199370	A	G	A	G	0.2497	-0.216098	0.0998	0.0579961	120502886	0.439952	0.27982	1834	10	122262398	0.05583	8.19294e-06	ebi-a-GCST90001749	0.0107893	19.9815	23.0203
ebi-a-GCST90001749	CD20 on IgD+ CD38	C3_STOMACH_NEUROENDOCRINE_EXALLC	stomach_neuroendocrine neoplasms	rs112695918	C	T	C	T	1.187	-0.607061	0.0046	0.0220023	1169204	0.192035	0.465329	1834	1	1104584	0.2474	1.754e-06	ebi-a-GCST90001749	0.0123961	22.9947	23.0203
ebi-a-GCST90001749	CD20 on IgD+ CD38	C3_STOMACH_NEUROENDOCRINE_EXALLC	stomach_neuroendocrine neoplasms	rs115329330	C	G	C	G	-0.649	-0.04441	0.0188	0.0802446	26202133	0.854291	0.241823	1834	21	27574452	0.1347	1.57801e-06	ebi-a-GCST90001749	0.0124995	23.1889	23.0203
ebi-a-GCST90001749	CD20 on IgD+ CD38	C3_STOMACH_NEUROENDOCRINE_EXALLC	stomach_neuroendocrine neoplasms	rs11604619	T	A	T	A	-0.2292	-0.194621	0.6074	0.511417	60493903	0.137475	0.131035	1834	11	60261376	0.03378	1.55704e-11	ebi-a-GCST90001749	0.0244874	45.9871	23.0203
ebi-a-GCST90001749	CD20 on IgD+ CD38	C3_STOMACH_NEUROENDOCRINE_EXALLC	stomach_neuroendocrine neoplasms	rs11920066	C	T	C	T	0.3359	-0.0428129	0.0575	0.0448021	88754829	0.893507	0.319814	1834	3	88803979	0.07368	5.46701e-06	ebi-a-GCST90001749	0.0112054	20.7609	23.0203
ebi-a-GCST90001749	CD20 on IgD+ CD38	C3_STOMACH_NEUROENDOCRINE_EXALLC	stomach_neuroendocrine neoplasms	rs12470912	A	G	A	G	0.2166	-0.118657	0.1598	0.174314	167891600	0.496553	0.174515	1834	2	168748110	0.04663	3.64704e-06	ebi-a-GCST90001749	0.0116281	21.5532	23.0203
ebi-a-GCST90001749	CD20 on IgD+ CD38	C3_STOMACH_NEUROENDOCRINE_EXALLC	stomach_neuroendocrine neoplasms	rs13061533	T	C	T	C	0.2044	-0.0507556	0.181	0.129403	188893369	0.794818	0.19517	1834	3	188611158	0.04395	3.54299e-06	ebi-a-GCST90001749	0.0116561	21.6058	23.0203
ebi-a-GCST90001749	CD20 on IgD+ CD38	C3_STOMACH_NEUROENDOCRINE_EXALLC	stomach_neuroendocrine neoplasms	rs138448626	T	C	T	C	-0.2856	-0.383834	0.0823	0.0263784	23757745	0.351439	0.411927	1834	1	24084235	0.06212	4.55397e-06	ebi-a-GCST90001749	0.011394	21.1144	23.0203
ebi-a-GCST90001749	CD20 on IgD+ CD38	C3_STOMACH_NEUROENDOCRINE_EXALLC	stomach_neuroendocrine neoplasms	rs141950809	T	C	T	G	0.2965	-2.07465	0.0676	5.13666e-05	92752895	0.883172	14.1182	1834	13	93405148	0.06636	8.36797e-06	ebi-a-GCST90001749	0.010768	19.9417	23.0203
ebi-a-GCST90001749	CD20 on IgD+ CD38	C3_STOMACH_NEUROENDOCRINE_EXALLC	stomach_neuroendocrine neoplasms	rs143959146	A	G	A	G	0.4165	0.0860532	0.0354	0.091651	33898134	0.703907	0.226425	1834	9	33898132	0.09377	9.44909e-06	ebi-a-GCST90001749	0.0106428	19.7074	23.0203
ebi-a-GCST90001749	CD20 on IgD+ CD38	C3_STOMACH_NEUROENDOCRINE_EXALLC	stomach_neuroendocrine neoplasms	rs1495924	G	T	G	T	-0.1614	-0.006817	0.3978	0.211491	240243867	0.96559	0.158022	1834	2	241183284	0.03478	3.71801e-06	ebi-a-GCST90001749	0.0116059	21.5117	23.0203
ebi-a-GCST90001749	CD20 on IgD+ CD38	C3_STOMACH_NEUROENDOCRINE_EXALLC	stomach_neuroendocrine neoplasms	rs189077909	A	G	A	G	-0.6429	0.77658	0.0134	0.0559064	56759913	0.000213005	0.209712	1834	4	57626079	0.1447	9.44909e-06	ebi-a-GCST90001749	0.0106488	19.7186	23.0203
ebi-a-GCST90001749	CD20 on IgD+ CD38	C3_STOMACH_NEUROENDOCRINE_EXALLC	stomach_neuroendocrine neoplasms	rs2066399	A	G	A	G	0.2252	-0.0789966	0.8244	0.835296	15880309	0.65657	0.177658	1834	6	15880540	0.04528	7.22404e-07	ebi-a-GCST90001749	0.0133078	24.7087	23.0203
ebi-a-GCST90001749	CD20 on IgD+ CD38	C3_STOMACH_NEUROENDOCRINE_EXALLC	stomach_neuroendocrine neoplasms	rs3959642	G	A	G	A	-0.1656	0.149061	0.6701	0.737688	39464584	0.318563	0.149447	1834	22	39860589	0.03639	5.66005e-06	ebi-a-GCST90001749	0.0111656	20.6863	23.0203
ebi-a-GCST90001749	CD20 on IgD+ CD38	C3_STOMACH_NEUROENDOCRINE_EXALLC	stomach_neuroendocrine neoplasms	rs4270172	A	G	A	G	-0.2012	0.04741	0.744	0.692386	55123767	0.737038	0.141195	1834	16	55157679	0.03904	2.83602e-07	ebi-a-GCST90001749	0.0142755	26.5315	23.0203
ebi-a-GCST90001749	CD20 on IgD+ CD38	C3_STOMACH_NEUROENDOCRINE_EXALLC	stomach_neuroendocrine neoplasms	rs73810453	T	A	T	A	0.3559	-0.00811596	0.0488	0.0122551	41992690	0.988777	0.57696	1834	4	41994707	0.07745	4.62296e-06	ebi-a-GCST90001749	0.0113826	21.093	23.0203
ebi-a-GCST90001749	CD20 on IgD+ CD38	C3_STOMACH_NEUROENDOCRINE_EXALLC	stomach_neuroendocrine neoplasms	rs9808998	C	T	C	T	0.1621	0.0698616	0.3997	0.368337	176688110	0.606841	0.135762	1834	3	176405898	0.03481	3.44199e-06	ebi-a-GCST90001749	0.0116857	21.6613	23.0203
ebi-a-GCST90001960	CD25 on CD4+	C3_STOMACH_NEUROENDOCRINE_EXALLC	stomach_neuroendocrine neoplasms	rs112393619	A	C	A	C	0.2336	-0.482158	0.0704	0.0613074	21761270	0.0769768	0.272636	2920	7	21800888	0.05083	4.49604e-06	ebi-a-GCST90001960	0.00718113	21.1061	22.8986
ebi-a-GCST90001960	CD25 on CD4+	C3_STOMACH_NEUROENDOCRINE_EXALLC	stomach_neuroendocrine neoplasms	rs118110714	A	G	A	G	1.094	0.121795	0.0031	0.0647104	15907991	0.651187	0.269391	2920	12	16060925	0.2367	3.93604e-06	ebi-a-GCST90001960	0.00726256	21.3472	22.8986
ebi-a-GCST90001960	CD25 on CD4+	C3_STOMACH_NEUROENDOCRINE_EXALLC	stomach_neuroendocrine neoplasms	rs12095517	C	T	C	T	-0.1496	0.0350749	0.6858	0.533491	11737129	0.789552	0.13142	2920	1	11797186	0.02874	2.066e-07	ebi-a-GCST90001960	0.00919381	27.0765	22.8986
ebi-a-GCST90001960	CD25 on CD4+	C3_STOMACH_NEUROENDOCRINE_EXALLC	stomach_neuroendocrine neoplasms	rs13060740	G	T	G	T	-0.1997	0.0478786	0.1041	0.154134	151957121	0.791462	0.181076	2920	3	151674909	0.04403	5.95402e-06	ebi-a-GCST90001960	0.00699563	20.5571	22.8986
ebi-a-GCST90001960	CD25 on CD4+	C3_STOMACH_NEUROENDOCRINE_EXALLC	stomach_neuroendocrine neoplasms	rs142428460	G	A	G	A	-0.5735	-0.505224	0.0115	0.00844884	12024355	0.48151	0.717774	2920	20	12005003	0.1261	5.611e-06	ebi-a-GCST90001960	0.00703377	20.6699	22.8986
ebi-a-GCST90001960	CD25 on CD4+	C3_STOMACH_NEUROENDOCRINE_EXALLC	stomach_neuroendocrine neoplasms	rs16860924	C	T	C	T	0.3647	-0.150594	0.0281	0.0623168	13891050	0.581834	0.273455	2920	2	14031175	0.07944	4.596e-06	ebi-a-GCST90001960	0.00716616	21.0618	22.8986
ebi-a-GCST90001960	CD25 on CD4+	C3_STOMACH_NEUROENDOCRINE_EXALLC	stomach_neuroendocrine neoplasms	rs17814462	T	G	T	G	0.2854	0.716711	0.0514	0.0314556	4598881	0.0597132	0.380641	2920	9	4598881	0.06261	5.38902e-06	ebi-a-GCST90001960	0.00706575	20.7646	22.8986
ebi-a-GCST90001960	CD25 on CD4+	C3_STOMACH_NEUROENDOCRINE_EXALLC	stomach_neuroendocrine neoplasms	rs61839660	T	C	T	C	0.386	0.238307	0.0575	0.040737	6052734	0.466306	0.327119	2920	10	6094697	0.0569	1.41808e-11	ebi-a-GCST90001960	0.0155159	45.9888	22.8986
ebi-a-GCST90001960	CD25 on CD4+	C3_STOMACH_NEUROENDOCRINE_EXALLC	stomach_neuroendocrine neoplasms	rs61875444	T	C	T	C	0.3886	-0.0885271	0.0243	0.0953401	12396643	0.688898	0.221124	2920	11	12418190	0.08743	9.122e-06	ebi-a-GCST90001960	0.00672006	19.7418	22.8986
ebi-a-GCST90001960	CD25 on CD4+	C3_STOMACH_NEUROENDOCRINE_EXALLC	stomach_neuroendocrine neoplasms	rs661825	G	C	G	C	-0.1259	0.0878262	0.5034	0.52079	7551588	0.503444	0.131264	2920	19	7616474	0.02651	2.142e-06	ebi-a-GCST90001960	0.00766492	22.539	22.8986
ebi-a-GCST90001960	CD25 on CD4+	C3_STOMACH_NEUROENDOCRINE_EXALLC	stomach_neuroendocrine neoplasms	rs71673415	T	C	T	C	-0.64	0.261851	0.0087	0.0142134	111243528	0.634322	0.55051	2920	1	111786150	0.1386	4.04297e-06	ebi-a-GCST90001960	0.00724921	21.3077	22.8986
ebi-a-GCST90001960	CD25 on CD4+	C3_STOMACH_NEUROENDOCRINE_EXALLC	stomach_neuroendocrine neoplasms	rs72666777	C	A	C	A	0.4322	0.138591	0.019	0.0276652	68675605	0.72861	0.399425	2920	8	69587840	0.09707	8.82206e-06	ebi-a-GCST90001960	0.00674339	19.8108	22.8986
ebi-a-GCST90001960	CD25 on CD4+	C3_STOMACH_NEUROENDOCRINE_EXALLC	stomach_neuroendocrine neoplasms	rs77506115	A	G	A	G	0.3034	-0.246192	0.0457	0.0194495	35553796	0.58095	0.446002	2920	9	35553793	0.0659	4.32902e-06	ebi-a-GCST90001960	0.0072067	21.1818	22.8986
ebi-a-GCST90001960	CD25 on CD4+	C3_STOMACH_NEUROENDOCRINE_EXALLC	stomach_neuroendocrine neoplasms	rs79647440	T	C	T	C	-3.824	0.925707	0.0005	0.0252088	142730453	0.00211198	0.301139	2920	7	142438302	0.8155	2.87098e-06	ebi-a-GCST90001960	0.00747389	21.973	22.8986
ebi-a-GCST90001960	CD25 on CD4+	C3_STOMACH_NEUROENDOCRINE_EXALLC	stomach_neuroendocrine neoplasms	rs80020399	T	C	T	C	0.3067	0.151512	0.0514	0.0362895	121995432	0.665495	0.350447	2920	9	124757711	0.06218	8.54791e-07	ebi-a-GCST90001960	0.00826304	24.3124	22.8986
ebi-a-GCST90001960	CD25 on CD4+	C3_STOMACH_NEUROENDOCRINE_EXALLC	stomach_neuroendocrine neoplasms	rs906242	A	T	A	T	0.123	0.0635006	0.3815	0.354129	11048523	0.64494	0.137804	2920	4	11050147	0.02772	9.3821e-06	ebi-a-GCST90001960	0.00669765	19.6755	22.8986
ebi-a-GCST90001960	CD25 on CD4+	C3_STOMACH_NEUROENDOCRINE_EXALLC	stomach_neuroendocrine neoplasms	rs9603769	G	A	G	A	0.1507	0.361169	0.1959	0.303061	40530603	0.00339367	0.123282	2920	13	41104740	0.03355	7.36902e-06	ebi-a-GCST90001960	0.00686227	20.1625	22.8986
ebi-a-GCST90001968	FSC-A on B cell	C3_STOMACH_NEUROENDOCRINE_EXALLC	stomach_neuroendocrine neoplasms	rs113029775	C	T	C	T	1.124	1.22573	0.0029	0.00231149	99188331	0.417116	1.51058	3112	5	98524035	0.248	6.05996e-06	ebi-a-GCST90001968	0.00655741	20.5282	20.6493
ebi-a-GCST90001968	FSC-A on B cell	C3_STOMACH_NEUROENDOCRINE_EXALLC	stomach_neuroendocrine neoplasms	rs116325392	T	C	T	C	-0.6331	0.305671	0.009	0.0160226	4569548	0.555577	0.518593	3112	1	4629608	0.1386	5.13098e-06	ebi-a-GCST90001968	0.00666003	20.8516	20.6493
ebi-a-GCST90001968	FSC-A on B cell	C3_STOMACH_NEUROENDOCRINE_EXALLC	stomach_neuroendocrine neoplasms	rs117694934	T	C	T	C	0.2053	0.0629879	0.0938	0.00705191	106116089	0.932076	0.73901	3112	12	106509867	0.04589	7.94493e-06	ebi-a-GCST90001968	0.00639025	20.0015	20.6493
ebi-a-GCST90001968	FSC-A on B cell	C3_STOMACH_NEUROENDOCRINE_EXALLC	stomach_neuroendocrine neoplasms	rs11861296	C	T	C	T	0.1212	0.0543041	0.4367	0.261474	71816729	0.71541	0.148941	3112	16	71850632	0.02716	8.36893e-06	ebi-a-GCST90001968	0.00635823	19.9006	20.6493
ebi-a-GCST90001968	FSC-A on B cell	C3_STOMACH_NEUROENDOCRINE_EXALLC	stomach_neuroendocrine neoplasms	rs12073480	C	A	C	A	-0.1893	0.118886	0.1181	0.201626	166742161	0.463614	0.162211	3112	1	166711398	0.04187	6.41594e-06	ebi-a-GCST90001968	0.00652548	20.4275	20.6493
ebi-a-GCST90001968	FSC-A on B cell	C3_STOMACH_NEUROENDOCRINE_EXALLC	stomach_neuroendocrine neoplasms	rs12214648	C	A	C	A	0.135	-0.137957	0.2543	0.228452	144493714	0.373673	0.155075	3112	6	144814850	0.03044	9.44691e-06	ebi-a-GCST90001968	0.00628062	19.6562	20.6493
ebi-a-GCST90001968	FSC-A on B cell	C3_STOMACH_NEUROENDOCRINE_EXALLC	stomach_neuroendocrine neoplasms	rs36071966	A	G	A	G	0.3206	-0.350931	0.0363	0.15789	48134678	0.0469494	0.176636	3112	7	48174275	0.07038	5.42201e-06	ebi-a-GCST90001968	0.00662373	20.7372	20.6493
ebi-a-GCST90001968	FSC-A on B cell	C3_STOMACH_NEUROENDOCRINE_EXALLC	stomach_neuroendocrine neoplasms	rs6030209	T	C	T	C	0.2247	-0.0904544	0.08	0.10456	42397362	0.675814	0.216304	3112	20	41026002	0.05045	8.74903e-06	ebi-a-GCST90001968	0.0063341	19.8246	20.6493
ebi-a-GCST90001968	FSC-A on B cell	C3_STOMACH_NEUROENDOCRINE_EXALLC	stomach_neuroendocrine neoplasms	rs6041273	A	G	A	G	0.1286	-0.0276941	0.4913	0.513831	12340724	0.832228	0.130728	3112	20	12321372	0.02634	1.108e-06	ebi-a-GCST90001968	0.00760146	23.8216	20.6493
ebi-a-GCST90001968	FSC-A on B cell	C3_STOMACH_NEUROENDOCRINE_EXALLC	stomach_neuroendocrine neoplasms	rs6096232	G	A	G	A	-0.3765	0.122433	0.0257	0.118821	51021437	0.546896	0.203237	3112	20	49637974	0.08091	3.40698e-06	ebi-a-GCST90001968	0.00690995	21.6395	20.6493
ebi-a-GCST90001968	FSC-A on B cell	C3_STOMACH_NEUROENDOCRINE_EXALLC	stomach_neuroendocrine neoplasms	rs7076599	A	C	A	C	-0.1886	0.0712003	0.1134	0.197455	26526744	0.661339	0.162534	3112	10	26815673	0.04222	8.23702e-06	ebi-a-GCST90001968	0.00637135	19.942	20.6493
ebi-a-GCST90001968	FSC-A on B cell	C3_STOMACH_NEUROENDOCRINE_EXALLC	stomach_neuroendocrine neoplasms	rs7119012	C	G	C	G	0.1624	-0.0367542	0.8374	0.719292	134762742	0.8017	0.146345	3112	11	134632636	0.03616	7.37395e-06	ebi-a-GCST90001968	0.00643976	20.1575	20.6493
ebi-a-GCST90001968	FSC-A on B cell	C3_STOMACH_NEUROENDOCRINE_EXALLC	stomach_neuroendocrine neoplasms	rs72616681	G	A	G	A	0.1565	-0.27774	0.1738	0.182739	150066781	0.105013	0.171337	3112	3	149784568	0.03473	6.87005e-06	ebi-a-GCST90001968	0.00648269	20.2927	20.6493
ebi-a-GCST90001968	FSC-A on B cell	C3_STOMACH_NEUROENDOCRINE_EXALLC	stomach_neuroendocrine neoplasms	rs73462585	A	G	A	G	-0.3496	0.438604	0.0304	0.0644465	21105402	0.105406	0.270878	3112	11	21126948	0.07858	8.9121e-06	ebi-a-GCST90001968	0.00632013	19.7806	20.6493
ebi-a-GCST90001968	FSC-A on B cell	C3_STOMACH_NEUROENDOCRINE_EXALLC	stomach_neuroendocrine neoplasms	rs74680712	C	A	C	A	-0.3728	-0.458466	0.0286	0.0162529	97684538	0.390056	0.5334	3112	7	97313850	0.07995	3.24399e-06	ebi-a-GCST90001968	0.00693828	21.7288	20.6493
ebi-a-GCST90001968	FSC-A on B cell	C3_STOMACH_NEUROENDOCRINE_EXALLC	stomach_neuroendocrine neoplasms	rs75166756	T	C	T	C	-0.3486	-0.850183	0.0297	0.0159789	150335221	0.106445	0.526632	3112	3	150053008	0.078	8.11092e-06	ebi-a-GCST90001968	0.00637746	19.9612	20.6493
ebi-a-GCST90001968	FSC-A on B cell	C3_STOMACH_NEUROENDOCRINE_EXALLC	stomach_neuroendocrine neoplasms	rs78092605	A	G	A	G	0.4372	-0.250502	0.0202	0.0270467	4785444	0.53013	0.399011	3112	11	4806674	0.09509	4.43496e-06	ebi-a-GCST90001968	0.006747	21.1257	20.6493
ebi-a-GCST90001968	FSC-A on B cell	C3_STOMACH_NEUROENDOCRINE_EXALLC	stomach_neuroendocrine neoplasms	rs78491019	A	G	A	G	-0.9728	-0.0764793	0.004	0.0321783	49426315	0.837609	0.373156	3112	22	49819964	0.2165	7.25304e-06	ebi-a-GCST90001968	0.0064459	20.1768	20.6493
ebi-a-GCST90001968	FSC-A on B cell	C3_STOMACH_NEUROENDOCRINE_EXALLC	stomach_neuroendocrine neoplasms	rs8000574	T	C	T	C	-0.1339	0.206566	0.2929	0.222455	108712000	0.186052	0.156211	3112	13	109364348	0.02898	3.98098e-06	ebi-a-GCST90001968	0.00681327	21.3346	20.6493
ebi-a-GCST90001968	FSC-A on B cell	C3_STOMACH_NEUROENDOCRINE_EXALLC	stomach_neuroendocrine neoplasms	rs9666963	C	T	C	T	-0.2642	0.1501	0.9381	0.969084	69398531	0.698451	0.387442	3112	11	69213299	0.0575	4.48497e-06	ebi-a-GCST90001968	0.00673836	21.0985	20.6493
ebi-a-GCST90001984	HLA DR on CD14- C	C3_STOMACH_NEUROENDOCRINE_EXALLC	stomach_neuroendocrine neoplasms	rs116671810	A	G	A	G	0.3239	4.32673	0.0711	0.000847169	31482497	0.060899	2.30854	3621	6	31450274	0.05515	4.65704e-09	ebi-a-GCST90001984	0.00943593	34.4739	53.791
ebi-a-GCST90001984	HLA DR on CD14- C	C3_STOMACH_NEUROENDOCRINE_EXALLC	stomach_neuroendocrine neoplasms	rs118138479	A	G	A	G	0.8951	-0.36501	0.004	0.0328829	120552645	0.338319	0.381215	3621	10	122312157	0.1981	6.46502e-06	ebi-a-GCST90001984	0.00560666	20.4049	53.791
ebi-a-GCST90001984	HLA DR on CD14- C	C3_STOMACH_NEUROENDOCRINE_EXALLC	stomach_neuroendocrine neoplasms	rs13076004	G	A	G	A	-0.1591	-0.174978	0.1487	0.216792	34657163	0.272839	0.159572	3621	3	34698655	0.03462	4.47404e-06	ebi-a-GCST90001984	0.00579872	21.108	53.791
ebi-a-GCST90001984	HLA DR on CD14- C	C3_STOMACH_NEUROENDOCRINE_EXALLC	stomach_neuroendocrine neoplasms	rs139411978	A	G	A	G	-0.1172	-0.0661751	0.31	0.465842	16158027	0.614846	0.131517	3621	2	16339295	0.02647	9.86211e-06	ebi-a-GCST90001984	0.00538485	19.5933	53.791
ebi-a-GCST90001984	HLA DR on CD14- C	C3_STOMACH_NEUROENDOCRINE_EXALLC	stomach_neuroendocrine neoplasms	rs142856632	T	G	T	G	0.3674	0.32295	0.0239	0.002845	150920812	0.781169	1.16254	3621	5	150300374	0.08089	5.745e-06	ebi-a-GCST90001984	0.00566491	20.6181	53.791
ebi-a-GCST90001984	HLA DR on CD14- C	C3_STOMACH_NEUROENDOCRINE_EXALLC	stomach_neuroendocrine neoplasms	rs2297606	T	G	T	G	-0.1374	0.207101	0.2457	0.344208	154348608	0.129523	0.136612	3621	1	154321084	0.02879	1.87202e-06	ebi-a-GCST90001984	0.00625084	22.7641	53.791
ebi-a-GCST90001984	HLA DR on CD14- C	C3_STOMACH_NEUROENDOCRINE_EXALLC	stomach_neuroendocrine neoplasms	rs412492	T	A	T	A	-0.299	-0.0495838	0.7974	0.679294	32246054	0.722385	0.139566	3621	6	32213831	0.03392	1.826e-18	ebi-a-GCST90001984	0.0210078	77.6588	53.791
ebi-a-GCST90001984	HLA DR on CD14- C	C3_STOMACH_NEUROENDOCRINE_EXALLC	stomach_neuroendocrine neoplasms	rs56353032	T	A	T	A	-0.175	-0.106683	0.139	0.258953	17388427	0.478581	0.150557	3621	20	17369072	0.03586	1.10601e-06	ebi-a-GCST90001984	0.00653401	23.8021	53.791
ebi-a-GCST90001984	HLA DR on CD14- C	C3_STOMACH_NEUROENDOCRINE_EXALLC	stomach_neuroendocrine neoplasms	rs577546	C	T	C	T	-0.138	-0.013957	0.7984	0.730146	6556929	0.9248	0.147866	3621	5	6557042	0.03052	6.36297e-06	ebi-a-GCST90001984	0.00561456	20.4338	53.791
ebi-a-GCST90001984	HLA DR on CD14- C	C3_STOMACH_NEUROENDOCRINE_EXALLC	stomach_neuroendocrine neoplasms	rs61742525	A	G	A	G	0.313	0.104125	0.0888	0.0039255	33104745	0.921396	1.05523	3621	6	33072522	0.04821	9.64273e-11	ebi-a-GCST90001984	0.0115069	42.1284	53.791
ebi-a-GCST90001984	HLA DR on CD14- C	C3_STOMACH_NEUROENDOCRINE_EXALLC	stomach_neuroendocrine neoplasms	rs6808893	T	C	T	C	-0.2043	-0.0361125	0.5719	0.561699	188415651	0.783861	0.131658	3621	3	188133439	0.02491	3.26964e-16	ebi-a-GCST90001984	0.0182376	67.2279	53.791
ebi-a-GCST90001984	HLA DR on CD14- C	C3_STOMACH_NEUROENDOCRINE_EXALLC	stomach_neuroendocrine neoplasms	rs6917212	G	C	G	C	-0.476	0.25511	0.777	0.696291	32615228	0.0719432	0.141769	3621	6	32583005	0.03201	1.32495e-48	ebi-a-GCST90001984	0.0575534	221.005	53.791
ebi-a-GCST90001984	HLA DR on CD14- C	C3_STOMACH_NEUROENDOCRINE_EXALLC	stomach_neuroendocrine neoplasms	rs7297160	T	C	T	C	-0.1194	0.375464	0.3259	0.359978	92287510	0.00190204	0.120918	3621	12	92681286	0.02648	6.75196e-06	ebi-a-GCST90001984	0.00558358	20.3204	53.791
ebi-a-GCST90001984	HLA DR on CD14- C	C3_STOMACH_NEUROENDOCRINE_EXALLC	stomach_neuroendocrine neoplasms	rs73499473	T	C	T	C	0.3801	-0.300109	0.776	0.731937	10885028	0.0421803	0.14771	3621	16	10978885	0.02898	1.90897e-38	ebi-a-GCST90001984	0.0453537	171.933	53.791
ebi-a-GCST90001984	HLA DR on CD14- C	C3_STOMACH_NEUROENDOCRINE_EXALLC	stomach_neuroendocrine neoplasms	rs74970695	A	T	A	T	0.2118	-0.0583941	0.0844	0.0870871	27498659	0.801524	0.232298	3621	12	27651592	0.04539	3.18897e-06	ebi-a-GCST90001984	0.00597722	21.7616	53.791
ebi-a-GCST90001984	HLA DR on CD14- C	C3_STOMACH_NEUROENDOCRINE_EXALLC	stomach_neuroendocrine neoplasms	rs7748976	A	G	A	G	0.167	-0.0746521	0.1348	0.287247	33922674	0.604689	0.144208	3621	6	33890451	0.03681	5.91099e-06	ebi-a-GCST90001984	0.00565212	20.5713	53.791
ebi-a-GCST90001984	HLA DR on CD14- C	C3_STOMACH_NEUROENDOCRINE_EXALLC	stomach_neuroendocrine neoplasms	rs8057874	C	G	C	G	0.1477	-0.0271078	0.3318	0.41314	10612736	0.838399	0.132919	3621	16	10706593	0.02631	2.10698e-08	ebi-a-GCST90001984	0.00862834	31.4977	53.791
ebi-a-GCST90001984	HLA DR on CD14- C	C3_STOMACH_NEUROENDOCRINE_EXALLC	stomach_neuroendocrine neoplasms	rs9269109	C	T	C	T	0.3511	-0.293785	0.3592	0.680034	32475489	0.0180381	0.12423	3621	6	32443266	0.02921	1.18604e-32	ebi-a-GCST90001984	0.0383688	144.397	53.791
ebi-a-GCST90001984	HLA DR on CD14- C	C3_STOMACH_NEUROENDOCRINE_EXALLC	stomach_neuroendocrine neoplasms	rs9652602	A	T	A	T	0.2421	-0.688197	0.0605	0.0124146	11244229	0.240324	0.586111	3621	16	11338086	0.05368	6.69807e-06	ebi-a-GCST90001984	0.00558603	20.3294	53.791
ebi-a-GCST90001988	HLA DR on CD14+ C	C3_STOMACH_NEUROENDOCRINE_EXALLC	stomach_neuroendocrine neoplasms	rs112651313	C	T	C	T	0.1781	-0.163931	0.1123	0.10275	212021620	0.441532	0.213005	3629	2	212886345	0.03977	7.71703e-06	ebi-a-GCST90001988	0.00549587	20.0437	61.564
ebi-a-GCST90001988	HLA DR on CD14+ C	C3_STOMACH_NEUROENDOCRINE_EXALLC	stomach_neuroendocrine neoplasms	rs113337372	A	G	A	G	-0.3065	-0.346382	0.0347	0.0196822	120920114	0.476155	0.486149	3629	2	121677690	0.06892	8.97408e-06	ebi-a-GCST90001988	0.0054203	19.7666	61.564
ebi-a-GCST90001988	HLA DR on CD14+ C	C3_STOMACH_NEUROENDOCRINE_EXALLC	stomach_neuroendocrine neoplasms	rs113555953	A	C	A	C	0.5125	-0.378342	0.0127	0.0214755	96977555	0.40891	0.458145	3629	4	97898706	0.1129	5.86395e-06	ebi-a-GCST90001988	0.00564617	20.5949	61.564
ebi-a-GCST90001988	HLA DR on CD14+ C	C3_STOMACH_NEUROENDOCRINE_EXALLC	stomach_neuroendocrine neoplasms	rs11788133	A	G	A	G	-0.1567	0.317583	0.1684	0.109732	135015553	0.124409	0.206688	3629	9	137907399	0.03359	3.19602e-06	ebi-a-GCST90001988	0.00596121	21.751	61.564
ebi-a-GCST90001988	HLA DR on CD14+ C	C3_STOMACH_NEUROENDOCRINE_EXALLC	stomach_neuroendocrine neoplasms	rs13168479	T	C	T	C	-0.5935	-0.292242	0.0084	0.00625669	164822526	0.730079	0.847028	3629	5	164249532	0.1334	8.84606e-06	ebi-a-GCST90001988	0.00542476	19.7829	61.564
ebi-a-GCST90001988	HLA DR on CD14+ C	C3_STOMACH_NEUROENDOCRINE_EXALLC	stomach_neuroendocrine neoplasms	rs143858253	C	T	C	T	0.1754	0.0625967	0.1206	0.025179	54103332	0.882731	0.424361	3629	12	54497116	0.039	7.12098e-06	ebi-a-GCST90001988	0.0055428	20.2158	61.564
ebi-a-GCST90001988	HLA DR on CD14+ C	C3_STOMACH_NEUROENDOCRINE_EXALLC	stomach_neuroendocrine neoplasms	rs146479897	G	C	G	C	0.4693	0.0973541	0.0158	0.0110155	66299697	0.874149	0.614644	3629	5	65595525	0.1013	3.71801e-06	ebi-a-GCST90001988	0.00587942	21.4508	61.564
ebi-a-GCST90001988	HLA DR on CD14+ C	C3_STOMACH_NEUROENDOCRINE_EXALLC	stomach_neuroendocrine neoplasms	rs146897285	A	C	A	C	0.9798	0.629492	0.0034	0.0132945	213810865	0.274509	0.576069	3629	1	213984208	0.2073	2.36401e-06	ebi-a-GCST90001988	0.00611821	22.3273	61.564
ebi-a-GCST90001988	HLA DR on CD14+ C	C3_STOMACH_NEUROENDOCRINE_EXALLC	stomach_neuroendocrine neoplasms	rs148974843	G	C	G	C	0.2723	-0.150165	0.0473	0.0582933	237808415	0.590693	0.279204	3629	1	237971715	0.05871	3.63999e-06	ebi-a-GCST90001988	0.00589274	21.4997	61.564
ebi-a-GCST90001988	HLA DR on CD14+ C	C3_STOMACH_NEUROENDOCRINE_EXALLC	stomach_neuroendocrine neoplasms	rs150542843	T	C	T	C	-0.3123	-1.00824	0.0394	0.00135001	33710154	0.608841	1.97028	3629	6	33677931	0.07004	8.51001e-06	ebi-a-GCST90001988	0.00544869	19.8707	61.564
ebi-a-GCST90001988	HLA DR on CD14+ C	C3_STOMACH_NEUROENDOCRINE_EXALLC	stomach_neuroendocrine neoplasms	rs150649461	C	G	C	G	-0.2944	-0.0778079	0.0459	0.0274459	92460097	0.84623	0.401213	3629	1	92925654	0.06482	5.77099e-06	ebi-a-GCST90001988	0.00565209	20.6167	61.564
ebi-a-GCST90001988	HLA DR on CD14+ C	C3_STOMACH_NEUROENDOCRINE_EXALLC	stomach_neuroendocrine neoplasms	rs1800973	A	C	A	C	-0.3123	0.477779	0.0798	0.049641	69350234	0.11495	0.303096	3629	12	69744014	0.04579	1.06194e-11	ebi-a-GCST90001988	0.0126556	46.4904	61.564
ebi-a-GCST90001988	HLA DR on CD14+ C	C3_STOMACH_NEUROENDOCRINE_EXALLC	stomach_neuroendocrine neoplasms	rs188394267	T	C	T	C	-0.2065	-0.389122	0.0802	0.0179473	12355594	0.41538	0.477766	3629	19	12466408	0.04611	7.71507e-06	ebi-a-GCST90001988	0.00549629	20.0452	61.564
ebi-a-GCST90001988	HLA DR on CD14+ C	C3_STOMACH_NEUROENDOCRINE_EXALLC	stomach_neuroendocrine neoplasms	rs2394447	T	C	T	C	0.1741	0.316382	0.2366	0.0991452	30859058	0.14062	0.214717	3629	6	30826835	0.03333	1.84502e-07	ebi-a-GCST90001988	0.00746254	27.2701	61.564
ebi-a-GCST90001988	HLA DR on CD14+ C	C3_STOMACH_NEUROENDOCRINE_EXALLC	stomach_neuroendocrine neoplasms	rs35848415	G	A	G	A	-0.274	0.0434523	0.0463	0.0904846	103009114	0.849341	0.228744	3629	11	102879843	0.05943	4.14496e-06	ebi-a-GCST90001988	0.00582326	21.2447	61.564
ebi-a-GCST90001988	HLA DR on CD14+ C	C3_STOMACH_NEUROENDOCRINE_EXALLC	stomach_neuroendocrine neoplasms	rs62005962	A	G	A	G	-0.1224	0.0345012	0.3133	0.45568	53748093	0.791639	0.130596	3629	15	54040290	0.02703	6.09705e-06	ebi-a-GCST90001988	0.00561871	20.4942	61.564
ebi-a-GCST90001988	HLA DR on CD14+ C	C3_STOMACH_NEUROENDOCRINE_EXALLC	stomach_neuroendocrine neoplasms	rs80032720	A	G	A	G	0.4253	-0.991909	0.0733	0.00263183	32417156	0.427177	1.24921	3629	6	32384933	0.0545	7.76426e-15	ebi-a-GCST90001988	0.0165038	60.8637	61.564
ebi-a-GCST90001988	HLA DR on CD14+ C	C3_STOMACH_NEUROENDOCRINE_EXALLC	stomach_neuroendocrine neoplasms	rs8043889	T	C	T	C	-0.1291	-0.0713678	0.3103	0.301774	27722108	0.613327	0.14123	3629	16	27733429	0.0272	2.15899e-06	ebi-a-GCST90001988	0.00616936	22.5152	61.564
ebi-a-GCST90001988	HLA DR on CD14+ C	C3_STOMACH_NEUROENDOCRINE_EXALLC	stomach_neuroendocrine neoplasms	rs9261756	G	A	G	A	-0.1749	0.038274	0.2655	0.0966399	30404637	0.861434	0.219273	3629	6	30372414	0.03415	3.21899e-07	ebi-a-GCST90001988	0.00717602	26.2155	61.564
ebi-a-GCST90001988	HLA DR on CD14+ C	C3_STOMACH_NEUROENDOCRINE_EXALLC	stomach_neuroendocrine neoplasms	rs9270585	T	C	T	C	-0.6054	-0.430848	0.5834	0.516188	32593523	0.000246729	0.117537	3629	6	32561300	0.0279	3.03529e-98	ebi-a-GCST90001988	0.114844	470.584	61.564
ebi-a-GCST90001988	HLA DR on CD14+ C	C3_STOMACH_NEUROENDOCRINE_EXALLC	stomach_neuroendocrine neoplasms	rs9271768	G	A	G	A	-0.5252	-0.401671	0.4388	0.295599	32626411	0.00336171	0.136969	3629	6	32594188	0.02936	1.20809e-68	ebi-a-GCST90001988	0.081031	319.814	61.564
ebi-a-GCST90001988	HLA DR on CD14+ C	C3_STOMACH_NEUROENDOCRINE_EXALLC	stomach_neuroendocrine neoplasms	rs9469245	T	C	T	C	-0.2672	-0.20354	0.5433	0.505701	32724307	0.119321	0.130673	3629	6	32692084	0.02801	2.51884e-21	ebi-a-GCST90001988	0.0244627	90.951	61.564
ebi-a-GCST90001991	HLA DR on CD14+ m	C3_STOMACH_NEUROENDOCRINE_EXALLC	stomach_neuroendocrine neoplasms	rs112651313	C	T	C	T	0.1779	-0.163931	0.1123	0.10275	212021620	0.441532	0.213005	3629	2	212886345	0.03984	8.21599e-06	ebi-a-GCST90001991	0.00546445	19.9285	60.2909
ebi-a-GCST90001991	HLA DR on CD14+ m	C3_STOMACH_NEUROENDOCRINE_EXALLC	stomach_neuroendocrine neoplasms	rs113337372	A	G	A	G	-0.3163	-0.346382	0.0347	0.0196822	120920114	0.476155	0.486149	3629	2	121677690	0.06905	4.79601e-06	ebi-a-GCST90001991	0.00574884	20.9716	60.2909
ebi-a-GCST90001991	HLA DR on CD14+ m	C3_STOMACH_NEUROENDOCRINE_EXALLC	stomach_neuroendocrine neoplasms	rs113555953	A	C	A	C	0.5169	-0.378342	0.0127	0.0214755	96977555	0.40891	0.458145	3629	4	97898706	0.1132	5.09401e-06	ebi-a-GCST90001991	0.00571275	20.8392	60.2909
ebi-a-GCST90001991	HLA DR on CD14+ m	C3_STOMACH_NEUROENDOCRINE_EXALLC	stomach_neuroendocrine neoplasms	rs11788133	A	G	A	G	-0.1591	0.317583	0.1684	0.109732	135015553	0.124409	0.206688	3629	9	137907399	0.03366	2.36799e-06	ebi-a-GCST90001991	0.00611871	22.3292	60.2909
ebi-a-GCST90001991	HLA DR on CD14+ m	C3_STOMACH_NEUROENDOCRINE_EXALLC	stomach_neuroendocrine neoplasms	rs13168479	T	C	T	C	-0.5921	-0.292242	0.0084	0.00625669	164822526	0.730079	0.847028	3629	5	164249532	0.1336	9.66696e-06	ebi-a-GCST90001991	0.00538327	19.6308	60.2909
ebi-a-GCST90001991	HLA DR on CD14+ m	C3_STOMACH_NEUROENDOCRINE_EXALLC	stomach_neuroendocrine neoplasms	rs143858253	C	T	C	T	0.1762	0.0625967	0.1206	0.025179	54103332	0.882731	0.424361	3629	12	54497116	0.03908	6.69006e-06	ebi-a-GCST90001991	0.00557044	20.3172	60.2909
ebi-a-GCST90001991	HLA DR on CD14+ m	C3_STOMACH_NEUROENDOCRINE_EXALLC	stomach_neuroendocrine neoplasms	rs146479897	G	C	G	C	0.4649	0.0973541	0.0158	0.0110155	66299697	0.874149	0.614644	3629	5	65595525	0.1015	4.79005e-06	ebi-a-GCST90001991	0.00574773	20.9675	60.2909
ebi-a-GCST90001991	HLA DR on CD14+ m	C3_STOMACH_NEUROENDOCRINE_EXALLC	stomach_neuroendocrine neoplasms	rs146897285	A	C	A	C	0.9514	0.629492	0.0034	0.0132945	213810865	0.274509	0.576069	3629	1	213984208	0.2078	4.84797e-06	ebi-a-GCST90001991	0.00574311	20.9506	60.2909
ebi-a-GCST90001991	HLA DR on CD14+ m	C3_STOMACH_NEUROENDOCRINE_EXALLC	stomach_neuroendocrine neoplasms	rs147628007	G	A	G	A	0.2853	0.546125	0.0423	0.0292724	78394102	0.168809	0.396881	3629	9	81009018	0.06382	8.04192e-06	ebi-a-GCST90001991	0.00547669	19.9733	60.2909
ebi-a-GCST90001991	HLA DR on CD14+ m	C3_STOMACH_NEUROENDOCRINE_EXALLC	stomach_neuroendocrine neoplasms	rs148974843	G	C	G	C	0.2717	-0.150165	0.0473	0.0582933	237808415	0.590693	0.279204	3629	1	237971715	0.05882	3.97201e-06	ebi-a-GCST90001991	0.00584516	21.325	60.2909
ebi-a-GCST90001991	HLA DR on CD14+ m	C3_STOMACH_NEUROENDOCRINE_EXALLC	stomach_neuroendocrine neoplasms	rs1800973	A	C	A	C	-0.315	0.477779	0.0798	0.049641	69350234	0.11495	0.303096	3629	12	69744014	0.04587	7.73749e-12	ebi-a-GCST90001991	0.0128283	47.1329	60.2909
ebi-a-GCST90001991	HLA DR on CD14+ m	C3_STOMACH_NEUROENDOCRINE_EXALLC	stomach_neuroendocrine neoplasms	rs188394267	T	C	T	C	-0.2077	-0.389122	0.0802	0.0179473	12355594	0.41538	0.477766	3629	19	12466408	0.04619	7.12607e-06	ebi-a-GCST90001991	0.00554086	20.2087	60.2909
ebi-a-GCST90001991	HLA DR on CD14+ m	C3_STOMACH_NEUROENDOCRINE_EXALLC	stomach_neuroendocrine neoplasms	rs2394447	T	C	T	C	0.1669	0.316382	0.2366	0.0991452	30859058	0.14062	0.214717	3629	6	30826835	0.03337	5.91398e-07	ebi-a-GCST90001991	0.00684589	25.0012	60.2909
ebi-a-GCST90001991	HLA DR on CD14+ m	C3_STOMACH_NEUROENDOCRINE_EXALLC	stomach_neuroendocrine neoplasms	rs35848415	G	A	G	A	-0.2693	0.0434523	0.0463	0.0904846	103009114	0.849341	0.228744	3629	11	102879843	0.05955	6.31393e-06	ebi-a-GCST90001991	0.00560379	20.4395	60.2909
ebi-a-GCST90001991	HLA DR on CD14+ m	C3_STOMACH_NEUROENDOCRINE_EXALLC	stomach_neuroendocrine neoplasms	rs62005962	A	G	A	G	-0.1213	0.0345012	0.3133	0.45568	53748093	0.791639	0.130596	3629	15	54040290	0.02708	7.66408e-06	ebi-a-GCST90001991	0.00549848	20.0533	60.2909
ebi-a-GCST90001991	HLA DR on CD14+ m	C3_STOMACH_NEUROENDOCRINE_EXALLC	stomach_neuroendocrine neoplasms	rs80032720	A	G	A	G	0.4142	-0.991909	0.0733	0.00263183	32417156	0.427177	1.24921	3629	6	32384933	0.05456	3.97466e-14	ebi-a-GCST90001991	0.015633	57.6013	60.2909
ebi-a-GCST90001991	HLA DR on CD14+ m	C3_STOMACH_NEUROENDOCRINE_EXALLC	stomach_neuroendocrine neoplasms	rs8043889	T	C	T	C	-0.1283	-0.0713678	0.3103	0.301774	27722108	0.613327	0.14123	3629	16	27733429	0.02725	2.594e-06	ebi-a-GCST90001991	0.0060714	22.1555	60.2909
ebi-a-GCST90001991	HLA DR on CD14+ m	C3_STOMACH_NEUROENDOCRINE_EXALLC	stomach_neuroendocrine neoplasms	rs9261756	G	A	G	A	-0.1687	0.038274	0.2655	0.0966399	30404637	0.861434	0.219273	3629	6	30372414	0.03418	8.29297e-07	ebi-a-GCST90001991	0.00666797	24.3471	60.2909
ebi-a-GCST90001991	HLA DR on CD14+ m	C3_STOMACH_NEUROENDOCRINE_EXALLC	stomach_neuroendocrine neoplasms	rs9270585	T	C	T	C	-0.5871	-0.430848	0.5834	0.516188	32593523	0.000246729	0.117537	3629	6	32561300	0.02804	5.5616e-92	ebi-a-GCST90001991	0.107783	438.156	60.2909
ebi-a-GCST90001991	HLA DR on CD14+ m	C3_STOMACH_NEUROENDOCRINE_EXALLC	stomach_neuroendocrine neoplasms	rs9271768	G	A	G	A	-0.5084	-0.401671	0.4388	0.295599	32626411	0.00336171	0.136969	3629	6	32594188	0.02947	3.55795e-64	ebi-a-GCST90001991	0.0757936	297.448	60.2909
ebi-a-GCST90001991	HLA DR on CD14+ m	C3_STOMACH_NEUROENDOCRINE_EXALLC	stomach_neuroendocrine neoplasms	rs9469245	T	C	T	C	-0.2607	-0.20354	0.5433	0.505701	32724307	0.119321	0.130673	3629	6	32692084	0.02805	2.558e-20	ebi-a-GCST90001991	0.0232495	86.333	60.2909
ebi-a-GCST90002006	CD64 on monocyte	C3_STOMACH_NEUROENDOCRINE_EXALLC	stomach_neuroendocrine neoplasms	rs10276990	A	C	A	C	0.1893	0.0515665	0.097	0.118209	16863428	0.799302	0.202818	3622	7	16903052	0.04177	6.04895e-06	ebi-a-GCST90002006	0.00563856	20.5273	49.5529
ebi-a-GCST90002006	CD64 on monocyte	C3_STOMACH_NEUROENDOCRINE_EXALLC	stomach_neuroendocrine neoplasms	rs11065979	T	C	T	C	0.1291	0.291988	0.4689	0.38514	111621753	0.0156243	0.120777	3622	12	112059557	0.02624	9.05191e-07	ebi-a-GCST90002006	0.00663871	24.1927	49.5529
ebi-a-GCST90002006	CD64 on monocyte	C3_STOMACH_NEUROENDOCRINE_EXALLC	stomach_neuroendocrine neoplasms	rs112755578	G	A	G	A	-0.446	0.248371	0.0758	0.193936	149744819	0.145323	0.170555	3622	1	149716369	0.04948	3.16301e-19	ebi-a-GCST90002006	0.0219395	81.2027	49.5529
ebi-a-GCST90002006	CD64 on monocyte	C3_STOMACH_NEUROENDOCRINE_EXALLC	stomach_neuroendocrine neoplasms	rs114066620	A	G	A	G	2.315	0.969345	0.0006	0.0106304	67385688	0.128999	0.638541	3622	2	67612820	0.4984	3.52899e-06	ebi-a-GCST90002006	0.00592132	21.5628	49.5529
ebi-a-GCST90002006	CD64 on monocyte	C3_STOMACH_NEUROENDOCRINE_EXALLC	stomach_neuroendocrine neoplasms	rs116004327	T	G	T	G	0.6192	0.644609	0.0105	0.0476834	116916553	0.00621484	0.235583	3622	1	117459175	0.1257	8.77001e-07	ebi-a-GCST90002006	0.00665492	24.2522	49.5529
ebi-a-GCST90002006	CD64 on monocyte	C3_STOMACH_NEUROENDOCRINE_EXALLC	stomach_neuroendocrine neoplasms	rs116275309	A	G	A	G	0.8229	0.253577	0.0133	0.0583467	150891174	0.365732	0.280351	3622	1	150863650	0.1104	1.14895e-13	ebi-a-GCST90002006	0.0151076	55.5285	49.5529
ebi-a-GCST90002006	CD64 on monocyte	C3_STOMACH_NEUROENDOCRINE_EXALLC	stomach_neuroendocrine neoplasms	rs116770889	T	C	T	C	-0.5648	3.48958	0.0106	0.0010826	116450536	0.0996047	2.11905	3622	1	116993158	0.1211	3.19698e-06	ebi-a-GCST90002006	0.0059697	21.7401	49.5529
ebi-a-GCST90002006	CD64 on monocyte	C3_STOMACH_NEUROENDOCRINE_EXALLC	stomach_neuroendocrine neoplasms	rs11934532	G	A	G	A	0.1539	0.0370017	0.217	0.287307	181242936	0.79869	0.14508	3622	4	182164089	0.03068	5.52993e-07	ebi-a-GCST90002006	0.0068994	25.1493	49.5529
ebi-a-GCST90002006	CD64 on monocyte	C3_STOMACH_NEUROENDOCRINE_EXALLC	stomach_neuroendocrine neoplasms	rs12023218	G	A	G	A	-0.1115	-0.232411	0.4983	0.472261	161300107	0.0750153	0.130541	3622	1	161269897	0.02515	9.54091e-06	ebi-a-GCST90002006	0.00539728	19.6442	49.5529
ebi-a-GCST90002006	CD64 on monocyte	C3_STOMACH_NEUROENDOCRINE_EXALLC	stomach_neuroendocrine neoplasms	rs141156871	G	T	G	T	0.2624	0.0684297	0.0487	0.00884054	150474982	0.921442	0.69389	3622	1	150447458	0.05807	6.42303e-06	ebi-a-GCST90002006	0.00560576	20.4072	49.5529
ebi-a-GCST90002006	CD64 on monocyte	C3_STOMACH_NEUROENDOCRINE_EXALLC	stomach_neuroendocrine neoplasms	rs142408635	C	T	C	T	-0.3944	-0.510512	0.0242	0.00852327	92447084	0.473004	0.711416	3622	11	92180250	0.08159	1.38998e-06	ebi-a-GCST90002006	0.00641001	23.3539	49.5529
ebi-a-GCST90002006	CD64 on monocyte	C3_STOMACH_NEUROENDOCRINE_EXALLC	stomach_neuroendocrine neoplasms	rs144823175	G	C	G	C	0.8668	0.605819	0.0133	0.0228213	149886970	0.171189	0.442722	3622	1	149858520	0.1115	1.00508e-14	ebi-a-GCST90002006	0.0164117	60.4016	49.5529
ebi-a-GCST90002006	CD64 on monocyte	C3_STOMACH_NEUROENDOCRINE_EXALLC	stomach_neuroendocrine neoplasms	rs145828126	A	G	A	G	-0.3227	-0.0508228	0.0478	0.0703801	119690757	0.842239	0.255353	3622	1	120233380	0.05896	4.72705e-08	ebi-a-GCST90002006	0.00820271	29.9394	49.5529
ebi-a-GCST90002006	CD64 on monocyte	C3_STOMACH_NEUROENDOCRINE_EXALLC	stomach_neuroendocrine neoplasms	rs150145799	C	T	C	T	0.7181	0.323246	0.1327	0.0604334	149767038	0.255938	0.284536	3622	1	149738590	0.03619	2.75613e-83	ebi-a-GCST90002006	0.0980457	393.507	49.5529
ebi-a-GCST90002006	CD64 on monocyte	C3_STOMACH_NEUROENDOCRINE_EXALLC	stomach_neuroendocrine neoplasms	rs16960068	A	G	A	G	0.3004	0.744773	0.0446	0.0541366	66695950	0.0110426	0.293062	3622	17	64692068	0.06103	8.9121e-07	ebi-a-GCST90002006	0.00664461	24.2144	49.5529
ebi-a-GCST90002006	CD64 on monocyte	C3_STOMACH_NEUROENDOCRINE_EXALLC	stomach_neuroendocrine neoplasms	rs1801274	G	A	G	A	0.3944	0.0738607	0.3259	0.502817	161509955	0.57193	0.130678	3622	1	161479745	0.02617	8.1677e-50	ebi-a-GCST90002006	0.0590071	227	49.5529
ebi-a-GCST90002006	CD64 on monocyte	C3_STOMACH_NEUROENDOCRINE_EXALLC	stomach_neuroendocrine neoplasms	rs188268415	T	C	T	C	-0.5571	0.854091	0.0451	0.0166874	150429203	0.10259	0.523204	3622	1	150401679	0.05946	1.25314e-20	ebi-a-GCST90002006	0.0236629	87.7358	49.5529
ebi-a-GCST90002006	CD64 on monocyte	C3_STOMACH_NEUROENDOCRINE_EXALLC	stomach_neuroendocrine neoplasms	rs190928917	T	A	T	A	0.646	-0.185851	0.008	0.00491203	156749928	0.841686	0.930474	3622	6	157071062	0.1427	6.21799e-06	ebi-a-GCST90002006	0.00562624	20.4822	49.5529
ebi-a-GCST90002006	CD64 on monocyte	C3_STOMACH_NEUROENDOCRINE_EXALLC	stomach_neuroendocrine neoplasms	rs192225504	T	C	T	C	-1.87	0.860809	0.001	0.00387855	1557726	0.398681	1.01994	3622	7	1597362	0.3814	9.89008e-07	ebi-a-GCST90002006	0.00659326	24.026	49.5529
ebi-a-GCST90002006	CD64 on monocyte	C3_STOMACH_NEUROENDOCRINE_EXALLC	stomach_neuroendocrine neoplasms	rs192899694	C	T	C	T	-0.3312	0.0650494	0.033	0.0166684	147008706	0.905276	0.546637	3622	1	146480265	0.07173	4.00996e-06	ebi-a-GCST90002006	0.0058517	21.3078	49.5529
ebi-a-GCST90002006	CD64 on monocyte	C3_STOMACH_NEUROENDOCRINE_EXALLC	stomach_neuroendocrine neoplasms	rs192997418	A	G	A	G	0.8918	-1.08842	0.0041	0.00197955	98541246	0.490862	1.57984	3622	8	99553474	0.1979	6.79094e-06	ebi-a-GCST90002006	0.00557528	20.2957	49.5529
ebi-a-GCST90002006	CD64 on monocyte	C3_STOMACH_NEUROENDOCRINE_EXALLC	stomach_neuroendocrine neoplasms	rs3007144	T	C	T	C	0.1492	-0.0587231	0.8118	0.710802	160960100	0.683092	0.143842	3622	1	160929890	0.03258	4.81404e-06	ebi-a-GCST90002006	0.00575678	20.9602	49.5529
ebi-a-GCST90002006	CD64 on monocyte	C3_STOMACH_NEUROENDOCRINE_EXALLC	stomach_neuroendocrine neoplasms	rs587759315	T	G	T	G	-0.6364	-0.69709	0.0163	0.0386448	121738306	0.0481959	0.352844	3622	1	121480104	0.1196	1.085e-07	ebi-a-GCST90002006	0.00775654	28.2982	49.5529
ebi-a-GCST90002006	CD64 on monocyte	C3_STOMACH_NEUROENDOCRINE_EXALLC	stomach_neuroendocrine neoplasms	rs58902422	G	A	G	A	-0.2737	0.140036	0.057	0.0263555	38873719	0.728179	0.402924	3622	14	39342923	0.05448	5.29602e-07	ebi-a-GCST90002006	0.00692008	25.2253	49.5529
ebi-a-GCST90002006	CD64 on monocyte	C3_STOMACH_NEUROENDOCRINE_EXALLC	stomach_neuroendocrine neoplasms	rs6480509	C	A	C	A	0.2692	-0.0641587	0.044	0.137692	71311705	0.738096	0.191876	3622	10	73071462	0.05968	6.65396e-06	ebi-a-GCST90002006	0.00558613	20.3354	49.5529
ebi-a-GCST90002006	CD64 on monocyte	C3_STOMACH_NEUROENDOCRINE_EXALLC	stomach_neuroendocrine neoplasms	rs6780007	T	A	T	A	-0.1362	0.157291	0.258	0.428434	55040398	0.231376	0.131424	3622	3	55074425	0.02909	2.93799e-06	ebi-a-GCST90002006	0.00601586	21.9092	49.5529
ebi-a-GCST90002006	CD64 on monocyte	C3_STOMACH_NEUROENDOCRINE_EXALLC	stomach_neuroendocrine neoplasms	rs76258977	A	T	A	T	-0.2265	-0.0859875	0.0658	0.0549146	218187603	0.7636	0.285904	3622	2	219052326	0.05058	7.74105e-06	ebi-a-GCST90002006	0.00550595	20.0419	49.5529
ebi-a-GCST90002006	CD64 on monocyte	C3_STOMACH_NEUROENDOCRINE_EXALLC	stomach_neuroendocrine neoplasms	rs80178684	G	A	G	A	-0.6492	-1.03272	0.011	0.00403646	58814072	0.317503	1.03313	3622	8	59726631	0.1176	3.65401e-08	ebi-a-GCST90002006	0.00834363	30.4581	49.5529
ebi-a-GCST90002006	CD64 on monocyte	C3_STOMACH_NEUROENDOCRINE_EXALLC	stomach_neuroendocrine neoplasms	rs9941795	A	C	A	C	0.1841	-0.0795479	0.1209	0.120526	17690796	0.688939	0.198723	3622	21	19063114	0.0381	1.40301e-06	ebi-a-GCST90002006	0.00640499	23.3355	49.5529
ebi-a-GCST90002043	CD45 on CD33br HL	C3_STOMACH_NEUROENDOCRINE_EXALLC	stomach_neuroendocrine neoplasms	rs10252843	C	T	C	T	-0.1768	-0.03541	0.3118	0.269292	133990042	0.810045	0.147316	1578	7	133674795	0.03942	7.84097e-06	ebi-a-GCST90002043	0.012587	20.09	21.4294
ebi-a-GCST90002043	CD45 on CD33br HL	C3_STOMACH_NEUROENDOCRINE_EXALLC	stomach_neuroendocrine neoplasms	rs111988158	C	G	A	G	-0.7931	4.25056	0.0098	0.000224381	368602	0.468558	5.86423	1578	18	368602	0.178	8.97408e-06	ebi-a-GCST90002043	0.0124245	19.8274	21.4294
ebi-a-GCST90002043	CD45 on CD33br HL	C3_STOMACH_NEUROENDOCRINE_EXALLC	stomach_neuroendocrine neoplasms	rs116900648	A	G	A	G	-0.978	-0.00938959	0.0089	0.0121262	143421480	0.98707	0.579398	1578	8	144503650	0.2007	1.20901e-06	ebi-a-GCST90002043	0.0148248	23.7155	21.4294
ebi-a-GCST90002043	CD45 on CD33br HL	C3_STOMACH_NEUROENDOCRINE_EXALLC	stomach_neuroendocrine neoplasms	rs1580170	G	A	G	A	0.2271	0.197334	0.1936	0.262679	29803409	0.182649	0.148077	1578	5	29803516	0.04571	7.486e-07	ebi-a-GCST90002043	0.0154015	24.6525	21.4294
ebi-a-GCST90002043	CD45 on CD33br HL	C3_STOMACH_NEUROENDOCRINE_EXALLC	stomach_neuroendocrine neoplasms	rs182091184	G	T	G	T	0.6674	-0.228092	0.0155	0.0224707	32566751	0.611543	0.449113	1578	9	32566749	0.1476	6.55994e-06	ebi-a-GCST90002043	0.0127909	20.4197	21.4294
ebi-a-GCST90002043	CD45 on CD33br HL	C3_STOMACH_NEUROENDOCRINE_EXALLC	stomach_neuroendocrine neoplasms	rs1983079	A	G	A	G	-0.2723	-0.0262485	0.108	0.212979	114243087	0.869514	0.159784	1578	3	113961934	0.05923	4.62296e-06	ebi-a-GCST90002043	0.0132168	21.1087	21.4294
ebi-a-GCST90002043	CD45 on CD33br HL	C3_STOMACH_NEUROENDOCRINE_EXALLC	stomach_neuroendocrine neoplasms	rs35895413	T	C	T	C	0.79	0.870805	0.0111	0.0147374	84852345	0.121242	0.561961	1578	1	85318028	0.1773	8.92401e-06	ebi-a-GCST90002043	0.0124251	19.8283	21.4294
ebi-a-GCST90002043	CD45 on CD33br HL	C3_STOMACH_NEUROENDOCRINE_EXALLC	stomach_neuroendocrine neoplasms	rs380901	T	C	T	C	-0.2146	0.222464	0.1698	0.414182	60380432	0.0951678	0.133312	1578	1	60846104	0.04816	8.96107e-06	ebi-a-GCST90002043	0.0124265	19.8306	21.4294
ebi-a-GCST90002043	CD45 on CD33br HL	C3_STOMACH_NEUROENDOCRINE_EXALLC	stomach_neuroendocrine neoplasms	rs62132587	G	A	G	A	0.1869	0.186318	0.3061	0.372944	561816	0.1711	0.13613	1578	19	561816	0.04069	4.71303e-06	ebi-a-GCST90002043	0.0131937	21.0714	21.4294
ebi-a-GCST90002043	CD45 on CD33br HL	C3_STOMACH_NEUROENDOCRINE_EXALLC	stomach_neuroendocrine neoplasms	rs6675501	T	C	T	C	0.1763	-0.0964016	0.4087	0.493701	24346151	0.460853	0.130724	1578	1	24672641	0.0375	2.82001e-06	ebi-a-GCST90002043	0.0138132	22.0745	21.4294
ebi-a-GCST90002043	CD45 on CD33br HL	C3_STOMACH_NEUROENDOCRINE_EXALLC	stomach_neuroendocrine neoplasms	rs6760298	C	T	C	T	0.1662	-0.0468852	0.5082	0.678161	54638683	0.736389	0.139274	1578	2	54865820	0.03649	5.64703e-06	ebi-a-GCST90002043	0.0129758	20.7187	21.4294
ebi-a-GCST90002043	CD45 on CD33br HL	C3_STOMACH_NEUROENDOCRINE_EXALLC	stomach_neuroendocrine neoplasms	rs713522	C	T	C	T	0.1657	-0.102168	0.5856	0.3692	45987897	0.452584	0.136022	1578	17	44065263	0.0368	7.17893e-06	ebi-a-GCST90002043	0.0126852	20.2488	21.4294
ebi-a-GCST90002043	CD45 on CD33br HL	C3_STOMACH_NEUROENDOCRINE_EXALLC	stomach_neuroendocrine neoplasms	rs73264490	A	G	A	G	0.176	-0.000578244	0.4547	0.235436	1289502	0.996987	0.153109	1578	7	1329138	0.0362	1.287e-06	ebi-a-GCST90002043	0.0147586	23.6079	21.4294
ebi-a-GCST90002043	CD45 on CD33br HL	C3_STOMACH_NEUROENDOCRINE_EXALLC	stomach_neuroendocrine neoplasms	rs76777625	T	C	T	C	2.485	0.618412	0.001	0.00128735	12659297	0.747357	1.91978	1578	10	12701296	0.5501	6.70703e-06	ebi-a-GCST90002043	0.0127668	20.3807	21.4294
ebi-a-GCST90002043	CD45 on CD33br HL	C3_STOMACH_NEUROENDOCRINE_EXALLC	stomach_neuroendocrine neoplasms	rs921674	A	G	A	G	1.979	0.82035	0.0022	0.0186187	69101840	0.0117571	0.325619	1578	11	68869308	0.3929	5.30799e-07	ebi-a-GCST90002043	0.0158232	25.3383	21.4294
ebi-a-GCST90002043	CD45 on CD33br HL	C3_STOMACH_NEUROENDOCRINE_EXALLC	stomach_neuroendocrine neoplasms	rs9421560	C	T	C	T	0.1789	-0.00740696	0.3238	0.364756	87035113	0.956133	0.134655	1578	10	88794870	0.04002	8.38108e-06	ebi-a-GCST90002043	0.0125053	19.9579	21.4294
ebi-a-GCST90002049	CD45 on Mo MDSC	C3_STOMACH_NEUROENDOCRINE_EXALLC	stomach_neuroendocrine neoplasms	rs10410260	T	C	T	C	0.2822	-0.133125	0.9041	0.916116	7150927	0.577892	0.239232	1570	19	7150938	0.0633	8.84708e-06	ebi-a-GCST90002049	0.012501	19.8497	21.3512
ebi-a-GCST90002049	CD45 on Mo MDSC	C3_STOMACH_NEUROENDOCRINE_EXALLC	stomach_neuroendocrine neoplasms	rs11070797	T	C	T	C	0.3519	0.209687	0.0618	0.0599165	31084493	0.452181	0.278918	1570	15	31376696	0.0769	5.12201e-06	ebi-a-GCST90002049	0.0131623	20.9138	21.3512
ebi-a-GCST90002049	CD45 on Mo MDSC	C3_STOMACH_NEUROENDOCRINE_EXALLC	stomach_neuroendocrine neoplasms	rs111704828	T	C	T	C	-0.5854	-0.279127	0.0226	0.0430041	2066061	0.394008	0.327472	1570	10	2108255	0.1236	2.374e-06	ebi-a-GCST90002049	0.0140866	22.4034	21.3512
ebi-a-GCST90002049	CD45 on Mo MDSC	C3_STOMACH_NEUROENDOCRINE_EXALLC	stomach_neuroendocrine neoplasms	rs139648605	G	A	G	A	0.3404	-0.0492518	0.0682	0.123418	59261457	0.805185	0.19969	1570	2	59488592	0.07249	2.88403e-06	ebi-a-GCST90002049	0.0138505	22.0226	21.3512
ebi-a-GCST90002049	CD45 on Mo MDSC	C3_STOMACH_NEUROENDOCRINE_EXALLC	stomach_neuroendocrine neoplasms	rs142164490	A	T	A	T	-1.008	-0.531769	0.0099	0.0155345	101635807	0.312317	0.526309	1570	6	102083682	0.1949	2.60399e-07	ebi-a-GCST90002049	0.0167518	26.7143	21.3512
ebi-a-GCST90002049	CD45 on Mo MDSC	C3_STOMACH_NEUROENDOCRINE_EXALLC	stomach_neuroendocrine neoplasms	rs145290654	A	G	A	G	0.6077	-0.162677	0.0204	0.0413281	46571550	0.626102	0.333886	1570	3	46613040	0.1319	4.38904e-06	ebi-a-GCST90002049	0.01334	21.2	21.3512
ebi-a-GCST90002049	CD45 on Mo MDSC	C3_STOMACH_NEUROENDOCRINE_EXALLC	stomach_neuroendocrine neoplasms	rs145907787	A	G	A	G	-0.7882	-1.10009	0.0115	9.05061e-05	132761592	0.847797	5.73174	1570	6	133082731	0.1748	6.96194e-06	ebi-a-GCST90002049	0.012785	20.3066	21.3512
ebi-a-GCST90002049	CD45 on Mo MDSC	C3_STOMACH_NEUROENDOCRINE_EXALLC	stomach_neuroendocrine neoplasms	rs147320610	T	C	T	C	-1.27	-0.686389	0.0038	0.0415658	178846216	0.0404837	0.335024	1570	4	179767370	0.2865	9.89191e-06	ebi-a-GCST90002049	0.0123611	19.6248	21.3512
ebi-a-GCST90002049	CD45 on Mo MDSC	C3_STOMACH_NEUROENDOCRINE_EXALLC	stomach_neuroendocrine neoplasms	rs17719731	G	A	G	A	-0.6414	-0.485646	0.0169	0.0215214	208589187	0.282159	0.451561	1570	2	209453912	0.1446	9.82992e-06	ebi-a-GCST90002049	0.0123769	19.6502	21.3512
ebi-a-GCST90002049	CD45 on Mo MDSC	C3_STOMACH_NEUROENDOCRINE_EXALLC	stomach_neuroendocrine neoplasms	rs41270829	T	G	T	G	0.2225	-0.10008	0.1682	0.1988	39546018	0.546156	0.165825	1570	1	40011690	0.04912	6.35404e-06	ebi-a-GCST90002049	0.0129004	20.4923	21.3512
ebi-a-GCST90002049	CD45 on Mo MDSC	C3_STOMACH_NEUROENDOCRINE_EXALLC	stomach_neuroendocrine neoplasms	rs6696776	C	T	C	T	-0.232	0.0845662	0.8541	0.733061	107387583	0.572325	0.149773	1570	1	107930205	0.05083	5.433e-06	ebi-a-GCST90002049	0.0130952	20.8057	21.3512
ebi-a-GCST90002049	CD45 on Mo MDSC	C3_STOMACH_NEUROENDOCRINE_EXALLC	stomach_neuroendocrine neoplasms	rs73116504	G	A	G	A	0.495	1.10948	0.0293	0.00728303	52403135	0.0146181	0.454387	1570	7	52470831	0.1102	7.53095e-06	ebi-a-GCST90002049	0.0126883	20.1509	21.3512
ebi-a-GCST90002049	CD45 on Mo MDSC	C3_STOMACH_NEUROENDOCRINE_EXALLC	stomach_neuroendocrine neoplasms	rs76204403	A	G	A	G	-0.8701	-0.14429	0.0096	0.00982376	120856095	0.831971	0.680054	1570	8	121868335	0.1823	1.986e-06	ebi-a-GCST90002049	0.0143024	22.7516	21.3512
ebi-a-GCST90002049	CD45 on Mo MDSC	C3_STOMACH_NEUROENDOCRINE_EXALLC	stomach_neuroendocrine neoplasms	rs79805545	C	T	C	T	0.5593	0.489031	0.0255	0.0194394	153358317	0.294859	0.466845	1570	5	152737877	0.1176	2.14102e-06	ebi-a-GCST90002049	0.0142024	22.5903	21.3512
ebi-a-GCST90002049	CD45 on Mo MDSC	C3_STOMACH_NEUROENDOCRINE_EXALLC	stomach_neuroendocrine neoplasms	rs7983916	G	A	G	A	0.2355	0.391757	0.1369	0.0560933	22068755	0.169413	0.285102	1570	13	22642894	0.05274	8.51805e-06	ebi-a-GCST90002049	0.0125407	19.9135	21.3512
ebi-a-GCST90002049	CD45 on Mo MDSC	C3_STOMACH_NEUROENDOCRINE_EXALLC	stomach_neuroendocrine neoplasms	rs8091698	T	C	T	C	-0.1825	-0.108454	0.2809	0.328689	64740031	0.438468	0.139979	1570	18	62407267	0.04027	6.25504e-06	ebi-a-GCST90002049	0.0129127	20.512	21.3512
ebi-a-GCST90002049	CD45 on Mo MDSC	C3_STOMACH_NEUROENDOCRINE_EXALLC	stomach_neuroendocrine neoplasms	rs9566131	T	G	T	G	0.2539	0.157803	0.1436	0.20456	86159904	0.329919	0.16197	1570	13	86734039	0.05283	1.68101e-06	ebi-a-GCST90002049	0.0144985	23.068	21.3512
ebi-a-GCST90002055	CD8 on naive CD8b	C3_STOMACH_NEUROENDOCRINE_EXALLC	stomach_neuroendocrine neoplasms	rs11038843	A	G	A	G	-0.1758	0.18305	0.1519	0.170136	46267072	0.294689	0.174684	2910	11	46288623	0.03873	5.894e-06	ebi-a-GCST90002055	0.00703049	20.5894	33.51
ebi-a-GCST90002055	CD8 on naive CD8b	C3_STOMACH_NEUROENDOCRINE_EXALLC	stomach_neuroendocrine neoplasms	rs115155396	C	A	C	A	0.2858	-0.0791753	0.0512	0.0047063	89720178	0.936158	0.988456	2910	5	89015995	0.06206	4.28401e-06	ebi-a-GCST90002055	0.00723526	21.1935	33.51
ebi-a-GCST90002055	CD8 on naive CD8b	C3_STOMACH_NEUROENDOCRINE_EXALLC	stomach_neuroendocrine neoplasms	rs115452662	T	A	T	A	-0.2227	0.833095	0.0821	0.0193931	88494682	0.0158118	0.345219	2910	2	88794200	0.04897	5.633e-06	ebi-a-GCST90002055	0.00705686	20.6672	33.51
ebi-a-GCST90002055	CD8 on naive CD8b	C3_STOMACH_NEUROENDOCRINE_EXALLC	stomach_neuroendocrine neoplasms	rs116211259	A	G	A	G	-0.8861	0.319954	0.005	0.0060534	152022433	0.696646	0.820706	2910	4	152943585	0.191	3.64603e-06	ebi-a-GCST90002055	0.00734185	21.508	33.51
ebi-a-GCST90002055	CD8 on naive CD8b	C3_STOMACH_NEUROENDOCRINE_EXALLC	stomach_neuroendocrine neoplasms	rs12184937	C	T	C	T	-0.2476	0.333013	0.0689	0.0583329	22700598	0.228794	0.276711	2910	13	23274737	0.0542	5.10505e-06	ebi-a-GCST90002055	0.00712043	20.8547	33.51
ebi-a-GCST90002055	CD8 on naive CD8b	C3_STOMACH_NEUROENDOCRINE_EXALLC	stomach_neuroendocrine neoplasms	rs13196568	C	G	C	G	-0.178	0.303353	0.273	0.136687	31130623	0.113212	0.191521	2910	6	31098400	0.03389	1.62301e-07	ebi-a-GCST90002055	0.00939088	27.5676	33.51
ebi-a-GCST90002055	CD8 on naive CD8b	C3_STOMACH_NEUROENDOCRINE_EXALLC	stomach_neuroendocrine neoplasms	rs1977332	A	G	A	G	0.1253	-0.0531787	0.4318	0.658582	29478529	0.697169	0.136655	2910	1	29805041	0.02783	7.01003e-06	ebi-a-GCST90002055	0.0069178	20.2571	33.51
ebi-a-GCST90002055	CD8 on naive CD8b	C3_STOMACH_NEUROENDOCRINE_EXALLC	stomach_neuroendocrine neoplasms	rs2516429	T	C	T	C	-0.14	-0.367256	0.3421	0.324436	31459104	0.00616765	0.134097	2910	6	31426881	0.03135	8.26495e-06	ebi-a-GCST90002055	0.00680647	19.9289	33.51
ebi-a-GCST90002055	CD8 on naive CD8b	C3_STOMACH_NEUROENDOCRINE_EXALLC	stomach_neuroendocrine neoplasms	rs28619960	A	G	A	G	-0.1381	-0.0270312	0.2864	0.23833	14886033	0.860377	0.153679	2910	4	14887657	0.03011	4.66498e-06	ebi-a-GCST90002055	0.00717703	21.0217	33.51
ebi-a-GCST90002055	CD8 on naive CD8b	C3_STOMACH_NEUROENDOCRINE_EXALLC	stomach_neuroendocrine neoplasms	rs35626322	T	A	T	A	-0.4834	0.39217	0.1943	0.190092	86803298	0.0187129	0.166796	2910	2	87030421	0.03327	3.18127e-46	ebi-a-GCST90002055	0.0676392	210.964	33.51
ebi-a-GCST90002055	CD8 on naive CD8b	C3_STOMACH_NEUROENDOCRINE_EXALLC	stomach_neuroendocrine neoplasms	rs552412	T	C	T	C	0.174	-0.34948	0.2629	0.0376936	31809300	0.300385	0.337463	2910	6	31777077	0.03585	1.26599e-06	ebi-a-GCST90002055	0.00803019	23.5408	33.51
ebi-a-GCST90002055	CD8 on naive CD8b	C3_STOMACH_NEUROENDOCRINE_EXALLC	stomach_neuroendocrine neoplasms	rs555594976	T	C	T	C	-0.4489	-0.467051	0.0308	0.00936169	92079232	0.5865	0.858682	2910	2	92267258	0.09229	1.21199e-06	ebi-a-GCST90002055	0.00806455	23.6424	33.51
ebi-a-GCST90002055	CD8 on naive CD8b	C3_STOMACH_NEUROENDOCRINE_EXALLC	stomach_neuroendocrine neoplasms	rs73186411	C	T	C	T	-0.3508	-0.953957	0.0297	0.00125554	190067168	0.61007	1.8706	2910	3	189784957	0.07746	6.18899e-06	ebi-a-GCST90002055	0.00699876	20.4958	33.51
ebi-a-GCST90002055	CD8 on naive CD8b	C3_STOMACH_NEUROENDOCRINE_EXALLC	stomach_neuroendocrine neoplasms	rs76631647	T	C	T	C	-0.5731	-0.295671	0.0117	0.0178419	186689717	0.549556	0.494082	2910	4	187610871	0.129	9.13503e-06	ebi-a-GCST90002055	0.00673679	19.7234	33.51
ebi-a-GCST90002055	CD8 on naive CD8b	C3_STOMACH_NEUROENDOCRINE_EXALLC	stomach_neuroendocrine neoplasms	rs77535524	A	G	A	G	0.9438	-1.02746	0.0041	0.00506241	122819691	0.260905	0.913903	2910	11	122690399	0.202	3.11602e-06	ebi-a-GCST90002055	0.00744592	21.8152	33.51
ebi-a-GCST90002055	CD8 on naive CD8b	C3_STOMACH_NEUROENDOCRINE_EXALLC	stomach_neuroendocrine neoplasms	rs9672901	T	C	T	C	0.1332	-0.00589834	0.6428	0.682559	92515337	0.966754	0.141518	2910	15	93058567	0.02814	2.30898e-06	ebi-a-GCST90002055	0.00764075	22.3904	33.51
ebi-a-GCST90002072	SSC-A on plasmacy	C3_STOMACH_NEUROENDOCRINE_EXALLC	stomach_neuroendocrine neoplasms	rs10193587	C	T	C	T	0.1493	-0.211978	0.7214	0.262489	136167869	0.157478	0.149956	2872	2	136925439	0.03074	1.269e-06	ebi-a-GCST90002072	0.00814657	23.5727	24.5534
ebi-a-GCST90002072	SSC-A on plasmacy	C3_STOMACH_NEUROENDOCRINE_EXALLC	stomach_neuroendocrine neoplasms	rs11164360	C	T	C	T	0.8331	-0.450994	0.0061	0.126987	102006552	0.0228876	0.198212	2872	1	102472108	0.1821	4.93606e-06	ebi-a-GCST90002072	0.00723496	20.9157	24.5534
ebi-a-GCST90002072	SSC-A on plasmacy	C3_STOMACH_NEUROENDOCRINE_EXALLC	stomach_neuroendocrine neoplasms	rs117067704	G	A	G	A	0.4562	-0.412943	0.0232	0.0148728	64050723	0.463384	0.563141	2872	17	62128083	0.08992	4.15298e-07	ebi-a-GCST90002072	0.00888257	25.7214	24.5534
ebi-a-GCST90002072	SSC-A on plasmacy	C3_STOMACH_NEUROENDOCRINE_EXALLC	stomach_neuroendocrine neoplasms	rs12410542	T	C	T	C	-0.1237	0.0742566	0.5218	0.581441	76768089	0.573709	0.131989	2872	1	77233774	0.02747	6.92803e-06	ebi-a-GCST90002072	0.00701103	20.2637	24.5534
ebi-a-GCST90002072	SSC-A on plasmacy	C3_STOMACH_NEUROENDOCRINE_EXALLC	stomach_neuroendocrine neoplasms	rs13162242	G	T	G	T	-0.1812	-0.152251	0.1382	0.153534	75002840	0.402993	0.182055	2872	5	74298665	0.04016	6.69006e-06	ebi-a-GCST90002072	0.00703845	20.3435	24.5534
ebi-a-GCST90002072	SSC-A on plasmacy	C3_STOMACH_NEUROENDOCRINE_EXALLC	stomach_neuroendocrine neoplasms	rs142456232	T	C	T	C	-0.3341	0.0990827	0.0573	0.0106875	4939410	0.871476	0.61244	2872	11	4960640	0.05919	1.81401e-08	ebi-a-GCST90002072	0.0109719	31.8386	24.5534
ebi-a-GCST90002072	SSC-A on plasmacy	C3_STOMACH_NEUROENDOCRINE_EXALLC	stomach_neuroendocrine neoplasms	rs144283125	G	A	G	A	-0.3578	0.377505	0.0312	0.00564276	32846044	0.650193	0.832435	2872	21	34218354	0.0789	5.99294e-06	ebi-a-GCST90002072	0.00710957	20.5506	24.5534
ebi-a-GCST90002072	SSC-A on plasmacy	C3_STOMACH_NEUROENDOCRINE_EXALLC	stomach_neuroendocrine neoplasms	rs144843975	T	C	T	C	0.2991	-1.01214	0.0519	0.00154806	65070297	0.515384	1.556	2872	17	63066415	0.06248	1.77799e-06	ebi-a-GCST90002072	0.00791616	22.9007	24.5534
ebi-a-GCST90002072	SSC-A on plasmacy	C3_STOMACH_NEUROENDOCRINE_EXALLC	stomach_neuroendocrine neoplasms	rs17552904	T	G	T	G	-0.1851	0.176769	0.245	0.20567	50278712	0.276364	0.162393	2872	7	50318308	0.03237	1.19501e-08	ebi-a-GCST90002072	0.0112571	32.6757	24.5534
ebi-a-GCST90002072	SSC-A on plasmacy	C3_STOMACH_NEUROENDOCRINE_EXALLC	stomach_neuroendocrine neoplasms	rs17791425	A	G	A	G	0.3189	-0.243196	0.0442	0.0570291	84260623	0.373408	0.273221	2872	6	84970341	0.06764	2.53898e-06	ebi-a-GCST90002072	0.00768014	22.2126	24.5534
ebi-a-GCST90002072	SSC-A on plasmacy	C3_STOMACH_NEUROENDOCRINE_EXALLC	stomach_neuroendocrine neoplasms	rs2058319	G	A	G	A	0.1289	0.237838	0.652	0.494637	56351937	0.0678578	0.130255	2872	19	56863306	0.02873	7.56903e-06	ebi-a-GCST90002072	0.00696012	20.1156	24.5534
ebi-a-GCST90002072	SSC-A on plasmacy	C3_STOMACH_NEUROENDOCRINE_EXALLC	stomach_neuroendocrine neoplasms	rs2084848	C	G	C	G	0.1412	0.0510736	0.5787	0.519556	168355399	0.697326	0.131318	2872	2	169211909	0.02779	3.97704e-07	ebi-a-GCST90002072	0.00890885	25.7982	24.5534
ebi-a-GCST90002072	SSC-A on plasmacy	C3_STOMACH_NEUROENDOCRINE_EXALLC	stomach_neuroendocrine neoplasms	rs2903918	G	C	G	C	-0.2195	-0.12975	0.3407	0.253503	83236290	0.383079	0.148756	2872	4	84157443	0.02892	4.30527e-14	ebi-a-GCST90002072	0.0196636	57.5665	24.5534
ebi-a-GCST90002072	SSC-A on plasmacy	C3_STOMACH_NEUROENDOCRINE_EXALLC	stomach_neuroendocrine neoplasms	rs537539184	T	C	T	C	-0.4799	1.27388	0.0183	0.00349771	42251962	0.236417	1.07592	2872	10	42747410	0.1082	9.57106e-06	ebi-a-GCST90002072	0.00680296	19.6582	24.5534
ebi-a-GCST90002072	SSC-A on plasmacy	C3_STOMACH_NEUROENDOCRINE_EXALLC	stomach_neuroendocrine neoplasms	rs55733613	C	G	C	G	-0.1957	0.0951396	0.1628	0.0605268	89075315	0.724473	0.269909	2872	16	89141723	0.03819	3.185e-07	ebi-a-GCST90002072	0.00906035	26.241	24.5534
ebi-a-GCST90002072	SSC-A on plasmacy	C3_STOMACH_NEUROENDOCRINE_EXALLC	stomach_neuroendocrine neoplasms	rs6500136	A	G	A	G	0.1344	0.128496	0.3917	0.387555	60597299	0.335062	0.133299	2872	16	60631203	0.02863	2.77901e-06	ebi-a-GCST90002072	0.00761468	22.0218	24.5534
ebi-a-GCST90002072	SSC-A on plasmacy	C3_STOMACH_NEUROENDOCRINE_EXALLC	stomach_neuroendocrine neoplasms	rs6564921	A	T	A	T	0.1566	-0.111039	0.8048	0.861001	74108422	0.562444	0.191706	2872	16	74142321	0.03513	8.56801e-06	ebi-a-GCST90002072	0.00687145	19.8575	24.5534
ebi-a-GCST90002072	SSC-A on plasmacy	C3_STOMACH_NEUROENDOCRINE_EXALLC	stomach_neuroendocrine neoplasms	rs6987643	C	T	C	T	-0.1298	0.170068	0.3249	0.51379	117016307	0.194792	0.131171	2872	8	118028546	0.02913	8.64908e-06	ebi-a-GCST90002072	0.00686581	19.8411	24.5534
ebi-a-GCST90002072	SSC-A on plasmacy	C3_STOMACH_NEUROENDOCRINE_EXALLC	stomach_neuroendocrine neoplasms	rs71388573	G	T	G	T	-2.137	1.28782	0.0009	0.00785946	4386278	0.0549756	0.671068	2872	16	4436279	0.4826	9.85508e-06	ebi-a-GCST90002072	0.00678102	19.5944	24.5534
ebi-a-GCST90002072	SSC-A on plasmacy	C3_STOMACH_NEUROENDOCRINE_EXALLC	stomach_neuroendocrine neoplasms	rs71423107	A	G	A	G	0.2975	0.194384	0.0679	0.0466833	242032952	0.551955	0.326787	2872	2	242975103	0.06577	6.31001e-06	ebi-a-GCST90002072	0.00707377	20.4463	24.5534
ebi-a-GCST90002072	SSC-A on plasmacy	C3_STOMACH_NEUROENDOCRINE_EXALLC	stomach_neuroendocrine neoplasms	rs722926	T	C	T	C	0.1642	-0.127414	0.4102	0.356629	8773897	0.349039	0.13606	2872	17	8677215	0.02772	3.48602e-09	ebi-a-GCST90002072	0.0120698	35.0637	24.5534
ebi-a-GCST90002072	SSC-A on plasmacy	C3_STOMACH_NEUROENDOCRINE_EXALLC	stomach_neuroendocrine neoplasms	rs776409	G	T	G	T	0.1536	0.120463	0.2162	0.309512	69624876	0.39614	0.141966	2872	12	70018656	0.03394	6.30101e-06	ebi-a-GCST90002072	0.0070809	20.4671	24.5534
ebi-a-GCST90002072	SSC-A on plasmacy	C3_STOMACH_NEUROENDOCRINE_EXALLC	stomach_neuroendocrine neoplasms	rs78736654	G	T	G	T	-0.4036	1.04063	0.0378	0.0112362	5523247	0.076844	0.588162	2872	11	5544477	0.07353	4.40595e-08	ebi-a-GCST90002072	0.0103814	30.1072	24.5534
ebi-a-GCST90002072	SSC-A on plasmacy	C3_STOMACH_NEUROENDOCRINE_EXALLC	stomach_neuroendocrine neoplasms	rs79711662	T	G	T	G	-0.4324	0.0435825	0.0207	0.0197831	94852386	0.929131	0.49003	2872	6	95562104	0.09564	6.40501e-06	ebi-a-GCST90002072	0.00706688	20.4263	24.5534
ebi-a-GCST90002072	SSC-A on plasmacy	C3_STOMACH_NEUROENDOCRINE_EXALLC	stomach_neuroendocrine neoplasms	rs80067671	C	T	C	T	-0.3673	-0.389154	0.0286	0.0124693	24039462	0.494001	0.568973	2872	7	24079081	0.08255	8.952e-06	ebi-a-GCST90002072	0.00684605	19.7836	24.5534
ebi-a-GCST90002072	SSC-A on plasmacy	C3_STOMACH_NEUROENDOCRINE_EXALLC	stomach_neuroendocrine neoplasms	rs8022420	A	G	A	G	-0.1866	-0.243396	0.8518	0.86783	101186129	0.207579	0.193133	2872	14	101652466	0.03888	1.67699e-06	ebi-a-GCST90002072	0.00795641	23.018	24.5534
ebi-a-GCST90002072	SSC-A on plasmacy	C3_STOMACH_NEUROENDOCRINE_EXALLC	stomach_neuroendocrine neoplasms	rs9669659	A	G	A	G	-0.5379	0.928196	0.0146	0.00425106	51885756	0.354707	1.00292	2872	12	52279540	0.1148	2.93603e-06	ebi-a-GCST90002072	0.00758626	21.939	24.5534
ebi-a-GCST90002108	HLA DR on CD33br	C3_STOMACH_NEUROENDOCRINE_EXALLC	stomach_neuroendocrine neoplasms	rs112096735	T	G	T	G	-0.286	0.367305	0.1013	0.0786374	11623023	0.132906	0.244423	1579	19	11733838	0.06037	2.36102e-06	ebi-a-GCST90002108	0.0140145	22.415	39.219
ebi-a-GCST90002108	HLA DR on CD33br	C3_STOMACH_NEUROENDOCRINE_EXALLC	stomach_neuroendocrine neoplasms	rs114267024	A	G	A	G	-1.266	0.0713549	0.0041	0.0245114	39441677	0.870204	0.43669	1579	2	39668818	0.2801	6.62003e-06	ebi-a-GCST90002108	0.0127725	20.4028	39.219
ebi-a-GCST90002108	HLA DR on CD33br	C3_STOMACH_NEUROENDOCRINE_EXALLC	stomach_neuroendocrine neoplasms	rs116007826	G	A	G	A	0.6643	4.09144	0.0681	0.000857088	31601968	0.0701035	2.25891	1579	6	31569745	0.07716	1.74783e-17	ebi-a-GCST90002108	0.0448373	74.0276	39.219
ebi-a-GCST90002108	HLA DR on CD33br	C3_STOMACH_NEUROENDOCRINE_EXALLC	stomach_neuroendocrine neoplasms	rs117798915	A	G	A	G	-0.8359	-0.384825	0.0095	0.0202975	102809020	0.403464	0.460619	1579	12	103202798	0.183	5.27497e-06	ebi-a-GCST90002108	0.0130414	20.838	39.219
ebi-a-GCST90002108	HLA DR on CD33br	C3_STOMACH_NEUROENDOCRINE_EXALLC	stomach_neuroendocrine neoplasms	rs1424773	A	T	A	T	-0.1924	0.118676	0.7612	0.688048	107401354	0.405136	0.142556	1579	2	108017810	0.04154	3.95103e-06	ebi-a-GCST90002108	0.013404	21.4253	39.219
ebi-a-GCST90002108	HLA DR on CD33br	C3_STOMACH_NEUROENDOCRINE_EXALLC	stomach_neuroendocrine neoplasms	rs146788953	A	G	A	G	-0.481	0.135926	0.0345	0.0662523	18966055	0.614744	0.270063	1579	3	19007547	0.1005	1.85999e-06	ebi-a-GCST90002108	0.0142995	22.8774	39.219
ebi-a-GCST90002108	HLA DR on CD33br	C3_STOMACH_NEUROENDOCRINE_EXALLC	stomach_neuroendocrine neoplasms	rs147951036	A	G	A	G	-0.7396	-0.112074	0.0149	0.0375075	78726590	0.742104	0.340579	1579	7	78355906	0.1516	1.17001e-06	ebi-a-GCST90002108	0.0148496	23.7709	39.219
ebi-a-GCST90002108	HLA DR on CD33br	C3_STOMACH_NEUROENDOCRINE_EXALLC	stomach_neuroendocrine neoplasms	rs16987905	G	A	G	A	-0.2637	-0.139411	0.1229	0.168174	39312036	0.422585	0.173841	1579	20	37940679	0.05636	3.14601e-06	ebi-a-GCST90002108	0.0136747	21.8639	39.219
ebi-a-GCST90002108	HLA DR on CD33br	C3_STOMACH_NEUROENDOCRINE_EXALLC	stomach_neuroendocrine neoplasms	rs186879638	T	C	T	C	0.4693	-0.315627	0.0355	0.0178098	20728293	0.523506	0.494751	1579	21	22100611	0.09858	2.10402e-06	ebi-a-GCST90002108	0.0141499	22.6346	39.219
ebi-a-GCST90002108	HLA DR on CD33br	C3_STOMACH_NEUROENDOCRINE_EXALLC	stomach_neuroendocrine neoplasms	rs238873	G	A	G	A	0.5614	0.0433481	0.0389	0.0159314	29383864	0.933067	0.516134	1579	6	29351641	0.1033	6.26297e-08	ebi-a-GCST90002108	0.0183617	29.4981	39.219
ebi-a-GCST90002108	HLA DR on CD33br	C3_STOMACH_NEUROENDOCRINE_EXALLC	stomach_neuroendocrine neoplasms	rs36037794	G	C	G	C	0.4846	0.527917	0.0288	0.0487886	5879010	0.0850472	0.30655	1579	16	5929011	0.1091	9.48899e-06	ebi-a-GCST90002108	0.0123408	19.7046	39.219
ebi-a-GCST90002108	HLA DR on CD33br	C3_STOMACH_NEUROENDOCRINE_EXALLC	stomach_neuroendocrine neoplasms	rs523727	G	A	G	A	-0.3524	-0.325695	0.3157	0.331668	31801023	0.0141824	0.132795	1579	6	31768800	0.04389	1.89017e-15	ebi-a-GCST90002108	0.0392265	64.3858	39.219
ebi-a-GCST90002108	HLA DR on CD33br	C3_STOMACH_NEUROENDOCRINE_EXALLC	stomach_neuroendocrine neoplasms	rs57623845	C	A	C	A	-0.2111	-0.0576697	0.2359	0.186825	113750852	0.732904	0.168988	1579	4	114672008	0.04284	9.25401e-07	ebi-a-GCST90002108	0.0151449	24.2509	39.219
ebi-a-GCST90002108	HLA DR on CD33br	C3_STOMACH_NEUROENDOCRINE_EXALLC	stomach_neuroendocrine neoplasms	rs6925683	G	T	G	T	0.2904	0.0169048	0.1248	0.27327	33926515	0.908148	0.146521	1579	6	33894292	0.05585	2.24802e-07	ebi-a-GCST90002108	0.0168342	27.002	39.219
ebi-a-GCST90002108	HLA DR on CD33br	C3_STOMACH_NEUROENDOCRINE_EXALLC	stomach_neuroendocrine neoplasms	rs71363011	T	G	T	G	-0.3545	-0.0244437	0.0557	0.128356	48627880	0.901663	0.197828	1579	18	46154251	0.07906	7.84097e-06	ebi-a-GCST90002108	0.0125731	20.0802	39.219
ebi-a-GCST90002108	HLA DR on CD33br	C3_STOMACH_NEUROENDOCRINE_EXALLC	stomach_neuroendocrine neoplasms	rs71600299	A	G	A	G	-0.1834	-0.0642578	0.2768	0.347758	6766444	0.643178	0.138707	1579	5	6766557	0.0401	5.15502e-06	ebi-a-GCST90002108	0.0130741	20.891	39.219
ebi-a-GCST90002108	HLA DR on CD33br	C3_STOMACH_NEUROENDOCRINE_EXALLC	stomach_neuroendocrine neoplasms	rs7325866	T	C	T	C	-1.548	-0.0334896	0.0025	0.0572164	51034649	0.904991	0.280579	1579	13	51608785	0.3403	5.82505e-06	ebi-a-GCST90002108	0.0129354	20.6665	39.219
ebi-a-GCST90002108	HLA DR on CD33br	C3_STOMACH_NEUROENDOCRINE_EXALLC	stomach_neuroendocrine neoplasms	rs76743559	G	A	G	A	-2.176	0.140857	0.0022	0.0159475	247428389	0.786356	0.51968	1579	1	247591691	0.479	5.94497e-06	ebi-a-GCST90002108	0.0129011	20.6109	39.219
ebi-a-GCST90002108	HLA DR on CD33br	C3_STOMACH_NEUROENDOCRINE_EXALLC	stomach_neuroendocrine neoplasms	rs77072921	T	C	T	C	2.037	-0.26378	0.0016	0.0233082	52481768	0.548184	0.439278	1579	6	52346566	0.4455	5.19996e-06	ebi-a-GCST90002108	0.0130675	20.8803	39.219
ebi-a-GCST90002108	HLA DR on CD33br	C3_STOMACH_NEUROENDOCRINE_EXALLC	stomach_neuroendocrine neoplasms	rs77506340	T	C	T	C	0.4117	0.0191619	0.0386	0.105916	129124683	0.927384	0.210254	1579	7	128764737	0.09279	9.73509e-06	ebi-a-GCST90002108	0.0123139	19.6612	39.219
ebi-a-GCST90002108	HLA DR on CD33br	C3_STOMACH_NEUROENDOCRINE_EXALLC	stomach_neuroendocrine neoplasms	rs78122038	G	C	G	C	-1.826	-0.171803	0.0022	0.0350567	106845327	0.623779	0.350261	1579	14	107253542	0.3866	2.52598e-06	ebi-a-GCST90002108	0.0139317	22.2806	39.219
ebi-a-GCST90002108	HLA DR on CD33br	C3_STOMACH_NEUROENDOCRINE_EXALLC	stomach_neuroendocrine neoplasms	rs79269061	T	C	T	C	1.2	0.214744	0.0051	0.0204995	5779329	0.639228	0.458094	1579	20	5759975	0.265	6.42495e-06	ebi-a-GCST90002108	0.0128199	20.4795	39.219
ebi-a-GCST90002108	HLA DR on CD33br	C3_STOMACH_NEUROENDOCRINE_EXALLC	stomach_neuroendocrine neoplasms	rs847842	A	G	A	G	0.2527	0.152155	0.133	0.0838896	34947296	0.523263	0.238367	1579	6	34915073	0.05585	6.51793e-06	ebi-a-GCST90002108	0.0127993	20.4463	39.219
ebi-a-GCST90002108	HLA DR on CD33br	C3_STOMACH_NEUROENDOCRINE_EXALLC	stomach_neuroendocrine neoplasms	rs9269027	T	A	T	A	0.4929	-0.47316	0.5598	0.786869	32469689	0.00036151	0.132661	1579	6	32437466	0.03844	7.0583e-36	ebi-a-GCST90002108	0.0943081	164.21	39.219
ebi-a-GCST90002108	HLA DR on CD33br	C3_STOMACH_NEUROENDOCRINE_EXALLC	stomach_neuroendocrine neoplasms	rs9270588	T	C	T	C	-0.5992	-0.430846	0.5722	0.516183	32593550	0.000246808	0.117539	1579	6	32561327	0.03915	2.1419e-49	ebi-a-GCST90002108	0.129188	233.954	39.219
ebi-a-GCST90002108	HLA DR on CD33br	C3_STOMACH_NEUROENDOCRINE_EXALLC	stomach_neuroendocrine neoplasms	rs9526485	A	G	A	G	-0.84	-0.136453	0.0092	0.0710042	48672807	0.603953	0.263055	1579	13	49246943	0.1857	6.50804e-06	ebi-a-GCST90002108	0.0127927	20.4355	39.219
ebi-a-GCST90002111	HLA DR on CD33dim	C3_STOMACH_NEUROENDOCRINE_EXALLC	stomach_neuroendocrine neoplasms	rs11074934	T	C	T	C	-0.4126	0.300459	0.2193	0.268036	10885583	0.0419585	0.147723	1635	16	10979440	0.04076	2.13895e-23	ebi-a-GCST90002111	0.0589757	102.343	34.7953
ebi-a-GCST90002111	HLA DR on CD33dim	C3_STOMACH_NEUROENDOCRINE_EXALLC	stomach_neuroendocrine neoplasms	rs117936815	C	A	C	A	0.4059	0.10359	0.0425	0.0815489	90511789	0.663112	0.237798	1635	10	92271546	0.08759	3.87704e-06	ebi-a-GCST90002111	0.0129642	21.4485	34.7953
ebi-a-GCST90002111	HLA DR on CD33dim	C3_STOMACH_NEUROENDOCRINE_EXALLC	stomach_neuroendocrine neoplasms	rs12485444	A	T	A	T	0.1803	0.00985967	0.4725	0.474195	188417995	0.940284	0.131614	1635	3	188135783	0.03549	4.181e-07	ebi-a-GCST90002111	0.0155403	25.7779	34.7953
ebi-a-GCST90002111	HLA DR on CD33dim	C3_STOMACH_NEUROENDOCRINE_EXALLC	stomach_neuroendocrine neoplasms	rs12929277	C	T	C	T	0.2132	0.0505135	0.2165	0.264799	10607071	0.732607	0.147847	1635	16	10700928	0.04325	9.11507e-07	ebi-a-GCST90002111	0.0146446	24.27	34.7953
ebi-a-GCST90002111	HLA DR on CD33dim	C3_STOMACH_NEUROENDOCRINE_EXALLC	stomach_neuroendocrine neoplasms	rs13226058	A	G	A	G	0.9649	0.836118	0.0073	0.0214653	150838943	0.0756659	0.47068	1635	7	150536031	0.2049	2.70402e-06	ebi-a-GCST90002111	0.0133817	22.1487	34.7953
ebi-a-GCST90002111	HLA DR on CD33dim	C3_STOMACH_NEUROENDOCRINE_EXALLC	stomach_neuroendocrine neoplasms	rs2237423	C	T	C	T	-0.191	-0.113575	0.2242	0.243653	42060826	0.456215	0.152431	1635	7	42100425	0.04296	9.28795e-06	ebi-a-GCST90002111	0.0119454	19.7427	34.7953
ebi-a-GCST90002111	HLA DR on CD33dim	C3_STOMACH_NEUROENDOCRINE_EXALLC	stomach_neuroendocrine neoplasms	rs2517696	C	T	C	T	-0.2424	0.0618867	0.7156	0.51745	29959834	0.637061	0.131168	1635	6	29927611	0.04306	2.12002e-08	ebi-a-GCST90002111	0.0190135	31.6509	34.7953
ebi-a-GCST90002111	HLA DR on CD33dim	C3_STOMACH_NEUROENDOCRINE_EXALLC	stomach_neuroendocrine neoplasms	rs33978622	C	G	C	G	0.1989	0.0321054	0.2138	0.364981	51233128	0.813395	0.136012	1635	19	51736383	0.0432	4.47796e-06	ebi-a-GCST90002111	0.0127994	21.1724	34.7953
ebi-a-GCST90002111	HLA DR on CD33dim	C3_STOMACH_NEUROENDOCRINE_EXALLC	stomach_neuroendocrine neoplasms	rs4811082	T	C	T	C	-0.1996	-0.025974	0.7624	0.630413	50600429	0.847845	0.135374	1635	20	49216966	0.04119	1.38299e-06	ebi-a-GCST90002111	0.0141588	23.4534	34.7953
ebi-a-GCST90002111	HLA DR on CD33dim	C3_STOMACH_NEUROENDOCRINE_EXALLC	stomach_neuroendocrine neoplasms	rs55798945	G	T	G	T	-0.2379	0.200975	0.1404	0.286445	619708	0.163995	0.144403	1635	16	669708	0.05113	3.54699e-06	ebi-a-GCST90002111	0.0130679	21.6225	34.7953
ebi-a-GCST90002111	HLA DR on CD33dim	C3_STOMACH_NEUROENDOCRINE_EXALLC	stomach_neuroendocrine neoplasms	rs56386567	T	C	T	C	-0.1607	0.0279706	0.5716	0.51616	4827211	0.830865	0.130953	1635	3	4868895	0.03584	7.77804e-06	ebi-a-GCST90002111	0.012147	20.08	34.7953
ebi-a-GCST90002111	HLA DR on CD33dim	C3_STOMACH_NEUROENDOCRINE_EXALLC	stomach_neuroendocrine neoplasms	rs61742525	A	G	A	G	0.3935	0.104125	0.0917	0.0039255	33104745	0.921396	1.05523	1635	6	33072522	0.06679	4.65404e-09	ebi-a-GCST90002111	0.0207886	34.6685	34.7953
ebi-a-GCST90002111	HLA DR on CD33dim	C3_STOMACH_NEUROENDOCRINE_EXALLC	stomach_neuroendocrine neoplasms	rs6917212	G	C	G	C	-0.4456	0.25511	0.7639	0.696291	32615228	0.0719432	0.141769	1635	6	32583005	0.04403	2.13993e-23	ebi-a-GCST90002111	0.0589505	102.297	34.7953
ebi-a-GCST90002111	HLA DR on CD33dim	C3_STOMACH_NEUROENDOCRINE_EXALLC	stomach_neuroendocrine neoplasms	rs7747856	T	C	T	C	0.2487	-0.0125647	0.1391	0.287529	33922175	0.930384	0.143824	1635	6	33889952	0.05229	2.15001e-06	ebi-a-GCST90002111	0.0136467	22.5935	34.7953
ebi-a-GCST90002111	HLA DR on CD33dim	C3_STOMACH_NEUROENDOCRINE_EXALLC	stomach_neuroendocrine neoplasms	rs77638176	C	G	C	G	-0.3727	0.0651153	0.0459	0.0603586	5084792	0.813361	0.275805	1635	11	5106022	0.08406	9.91699e-06	ebi-a-GCST90002111	0.0118804	19.634	34.7953
ebi-a-GCST90002111	HLA DR on CD33dim	C3_STOMACH_NEUROENDOCRINE_EXALLC	stomach_neuroendocrine neoplasms	rs7797098	C	A	C	A	0.225	0.185601	0.844	0.86838	141312215	0.339007	0.194117	1635	7	141012015	0.04892	4.54203e-06	ebi-a-GCST90002111	0.012773	21.1281	34.7953
ebi-a-GCST90002111	HLA DR on CD33dim	C3_STOMACH_NEUROENDOCRINE_EXALLC	stomach_neuroendocrine neoplasms	rs79018836	G	A	G	A	1.386	-0.557111	0.0034	0.0185122	29304563	0.253421	0.487803	1635	7	29344179	0.2999	4.13105e-06	ebi-a-GCST90002111	0.0128949	21.3325	34.7953
ebi-a-GCST90002111	HLA DR on CD33dim	C3_STOMACH_NEUROENDOCRINE_EXALLC	stomach_neuroendocrine neoplasms	rs9269109	C	T	C	T	0.3702	-0.293785	0.3575	0.680034	32475489	0.0180381	0.12423	1635	6	32443266	0.04014	8.63973e-20	ebi-a-GCST90002111	0.049451	84.9545	34.7953
ebi-a-GCST90002111	HLA DR on CD33dim	C3_STOMACH_NEUROENDOCRINE_EXALLC	stomach_neuroendocrine neoplasms	rs9790174	A	G	A	G	0.1617	-0.0552086	0.4878	0.383838	175188719	0.68119	0.13438	1635	3	174906509	0.03544	5.42201e-06	ebi-a-GCST90002111	0.0125725	20.7922	34.7953
ebi-a-GCST90001400	IgD+ AC	C3_PANCREAS_NEUROENDOCRINE_EXALLC	pancreas_neuroendocrine neoplasms	rs11638959	A	G	A	G	0.1525	-0.206814	0.1557	0.105048	24926003	0.313717	0.205284	3657	15	25171150	0.03281	3.46801e-06	ebi-a-GCST90001400	0.00587279	21.5918	23.3755
ebi-a-GCST90001400	IgD+ AC	C3_PANCREAS_NEUROENDOCRINE_EXALLC	pancreas_neuroendocrine neoplasms	rs11653761	T	G	T	G	-0.1212	-0.0202349	0.5919	0.598195	2813241	0.873939	0.127539	3657	17	2716535	0.02449	7.76998e-07	ebi-a-GCST90001400	0.00665279	24.4788	23.3755
ebi-a-GCST90001400	IgD+ AC	C3_PANCREAS_NEUROENDOCRINE_EXALLC	pancreas_neuroendocrine neoplasms	rs116906133	G	A	G	A	-0.9845	0.294788	0.0037	0.0753927	99371651	0.21413	0.237294	3657	13	100023905	0.2207	8.4349e-06	ebi-a-GCST90001400	0.00541184	19.8879	23.3755
ebi-a-GCST90001400	IgD+ AC	C3_PANCREAS_NEUROENDOCRINE_EXALLC	pancreas_neuroendocrine neoplasms	rs12197153	A	G	A	G	2.08	-0.186644	0.0007	0.0871132	100373584	0.406724	0.224961	3657	6	100821460	0.4491	3.74498e-06	ebi-a-GCST90001400	0.00583144	21.4389	23.3755
ebi-a-GCST90001400	IgD+ AC	C3_PANCREAS_NEUROENDOCRINE_EXALLC	pancreas_neuroendocrine neoplasms	rs143176410	C	G	C	G	1.831	-0.936449	0.001	0.00696727	84271633	0.21486	0.755011	3657	16	84305239	0.4032	5.75705e-06	ebi-a-GCST90001400	0.00560749	20.611	23.3755
ebi-a-GCST90001400	IgD+ AC	C3_PANCREAS_NEUROENDOCRINE_EXALLC	pancreas_neuroendocrine neoplasms	rs150663332	T	C	T	C	-0.2314	-0.110209	0.0839	0.0883375	2097003	0.615379	0.219361	3657	8	2044843	0.04374	1.28399e-07	ebi-a-GCST90001400	0.00759509	27.9725	23.3755
ebi-a-GCST90001400	IgD+ AC	C3_PANCREAS_NEUROENDOCRINE_EXALLC	pancreas_neuroendocrine neoplasms	rs189761842	T	C	T	C	0.8269	-0.508437	0.0055	0.0229907	123725829	0.219441	0.414031	3657	10	125485345	0.1697	1.15199e-06	ebi-a-GCST90001400	0.0064507	23.7304	23.3755
ebi-a-GCST90001400	IgD+ AC	C3_PANCREAS_NEUROENDOCRINE_EXALLC	pancreas_neuroendocrine neoplasms	rs2390504	A	G	A	G	-0.2583	0.095622	0.0485	0.225015	21282052	0.520412	0.148779	3657	7	21321670	0.05708	6.222e-06	ebi-a-GCST90001400	0.00556841	20.4665	23.3755
ebi-a-GCST90001400	IgD+ AC	C3_PANCREAS_NEUROENDOCRINE_EXALLC	pancreas_neuroendocrine neoplasms	rs3019260	A	C	A	C	0.1185	-0.136436	0.3173	0.394239	101056576	0.291236	0.129272	3657	8	102068804	0.02595	5.12495e-06	ebi-a-GCST90001400	0.0056698	20.8413	23.3755
ebi-a-GCST90001400	IgD+ AC	C3_PANCREAS_NEUROENDOCRINE_EXALLC	pancreas_neuroendocrine neoplasms	rs3811215	T	G	T	G	-0.1332	-0.0901922	0.3033	0.169421	22485789	0.58645	0.165798	3657	14	22954777	0.02679	6.85993e-07	ebi-a-GCST90001400	0.00671448	24.7073	23.3755
ebi-a-GCST90001400	IgD+ AC	C3_PANCREAS_NEUROENDOCRINE_EXALLC	pancreas_neuroendocrine neoplasms	rs4145212	A	T	A	T	0.1284	0.00428333	0.5405	0.765396	108307840	0.976772	0.14711	3657	13	108960188	0.02442	1.52901e-07	ebi-a-GCST90001400	0.00750314	27.6313	23.3755
ebi-a-GCST90001400	IgD+ AC	C3_PANCREAS_NEUROENDOCRINE_EXALLC	pancreas_neuroendocrine neoplasms	rs62067029	T	A	T	A	-0.1669	-0.0252508	0.4148	0.484822	39882138	0.84032	0.125324	3657	17	38038391	0.0285	5.11505e-09	ebi-a-GCST90001400	0.00929061	34.2756	23.3755
ebi-a-GCST90001400	IgD+ AC	C3_PANCREAS_NEUROENDOCRINE_EXALLC	pancreas_neuroendocrine neoplasms	rs67017503	A	C	A	C	0.2021	-0.559511	0.0759	0.0651729	76284910	0.0281786	0.254927	3657	17	74280991	0.04547	9.09704e-06	ebi-a-GCST90001400	0.00537301	19.7445	23.3755
ebi-a-GCST90001400	IgD+ AC	C3_PANCREAS_NEUROENDOCRINE_EXALLC	pancreas_neuroendocrine neoplasms	rs701839	G	A	G	A	0.1309	-0.141217	0.7123	0.675911	101195537	0.290857	0.133698	3657	10	102955294	0.02785	2.713e-06	ebi-a-GCST90001400	0.00600466	22.0796	23.3755
ebi-a-GCST90001400	IgD+ AC	C3_PANCREAS_NEUROENDOCRINE_EXALLC	pancreas_neuroendocrine neoplasms	rs71615254	C	A	C	A	-0.3043	-0.0587686	0.0406	0.0766405	177737259	0.80111	0.233291	3657	4	178658413	0.06135	7.40406e-07	ebi-a-GCST90001400	0.00668248	24.5888	23.3755
ebi-a-GCST90001400	IgD+ AC	C3_PANCREAS_NEUROENDOCRINE_EXALLC	pancreas_neuroendocrine neoplasms	rs77110486	T	C	T	C	0.522	-0.488718	0.0107	0.0444274	57783961	0.10217	0.299016	3657	20	56359017	0.1168	8.14798e-06	ebi-a-GCST90001400	0.00543206	19.9626	23.3755
ebi-a-GCST90001404	PBPC %B cell	C3_PANCREAS_NEUROENDOCRINE_EXALLC	pancreas_neuroendocrine neoplasms	rs10849436	A	G	A	G	0.1576	0.255015	0.1595	0.26171	6300453	0.0770212	0.14422	3658	12	6409619	0.0337	3.01599e-06	ebi-a-GCST90001404	0.0059432	21.8582	22.2495
ebi-a-GCST90001404	PBPC %B cell	C3_PANCREAS_NEUROENDOCRINE_EXALLC	pancreas_neuroendocrine neoplasms	rs11089305	G	A	G	A	0.1338	-0.026277	0.2881	0.336706	19741838	0.842563	0.1323	3658	22	19729361	0.02685	6.51793e-07	ebi-a-GCST90001404	0.00674282	24.8191	22.2495
ebi-a-GCST90001404	PBPC %B cell	C3_PANCREAS_NEUROENDOCRINE_EXALLC	pancreas_neuroendocrine neoplasms	rs11754551	C	T	C	T	0.2127	-0.0456375	0.0681	0.14539	145309927	0.797183	0.177581	3658	6	145631063	0.04774	8.67301e-06	ebi-a-GCST90001404	0.00539729	19.8396	22.2495
ebi-a-GCST90001404	PBPC %B cell	C3_PANCREAS_NEUROENDOCRINE_EXALLC	pancreas_neuroendocrine neoplasms	rs12412378	A	C	A	C	-0.1669	0.255763	0.1607	0.114406	128684899	0.193922	0.196882	3658	10	130483163	0.0328	3.77798e-07	ebi-a-GCST90001404	0.00702843	25.8778	22.2495
ebi-a-GCST90001404	PBPC %B cell	C3_PANCREAS_NEUROENDOCRINE_EXALLC	pancreas_neuroendocrine neoplasms	rs12709039	A	C	A	C	-0.1407	-0.0599015	0.7365	0.885237	59827472	0.760158	0.196222	3658	16	59861376	0.02784	4.57499e-07	ebi-a-GCST90001404	0.006934	25.5277	22.2495
ebi-a-GCST90001404	PBPC %B cell	C3_PANCREAS_NEUROENDOCRINE_EXALLC	pancreas_neuroendocrine neoplasms	rs138542577	C	G	C	G	0.3534	-0.341264	0.0376	0.0181513	16217296	0.482791	0.486255	3658	8	16074805	0.06406	3.708e-08	ebi-a-GCST90001404	0.0082512	30.4174	22.2495
ebi-a-GCST90001404	PBPC %B cell	C3_PANCREAS_NEUROENDOCRINE_EXALLC	pancreas_neuroendocrine neoplasms	rs140642786	A	G	A	G	0.1711	-0.257509	0.1223	0.0760102	149547932	0.279279	0.238006	3658	5	148927495	0.03733	4.75499e-06	ebi-a-GCST90001404	0.00571023	20.9965	22.2495
ebi-a-GCST90001404	PBPC %B cell	C3_PANCREAS_NEUROENDOCRINE_EXALLC	pancreas_neuroendocrine neoplasms	rs150152228	G	A	G	A	-1.507	-0.709414	0.0012	0.012917	234370010	0.201544	0.555459	3658	2	235278654	0.3325	6.01395e-06	ebi-a-GCST90001404	0.00558428	20.5308	22.2495
ebi-a-GCST90001404	PBPC %B cell	C3_PANCREAS_NEUROENDOCRINE_EXALLC	pancreas_neuroendocrine neoplasms	rs185836310	C	T	C	T	-0.257	0.30467	0.051	0.0187347	71745091	0.517297	0.47052	3658	10	73504848	0.05578	4.23e-06	ebi-a-GCST90001404	0.00576969	21.2164	22.2495
ebi-a-GCST90001404	PBPC %B cell	C3_PANCREAS_NEUROENDOCRINE_EXALLC	pancreas_neuroendocrine neoplasms	rs187723151	A	G	A	G	-0.9069	-0.943352	0.004	0.00476697	242022917	0.322643	0.953804	3658	1	242186219	0.1924	2.52e-06	ebi-a-GCST90001404	0.00603719	22.206	22.2495
ebi-a-GCST90001404	PBPC %B cell	C3_PANCREAS_NEUROENDOCRINE_EXALLC	pancreas_neuroendocrine neoplasms	rs193552	T	A	T	A	0.1159	-0.0931276	0.6506	0.574328	148793036	0.473431	0.129902	3658	5	148172599	0.02556	5.951e-06	ebi-a-GCST90001404	0.00558943	20.5498	22.2495
ebi-a-GCST90001404	PBPC %B cell	C3_PANCREAS_NEUROENDOCRINE_EXALLC	pancreas_neuroendocrine neoplasms	rs2019885	C	T	C	T	-0.1749	-0.272594	0.1211	0.0780192	163750843	0.246117	0.235029	3658	5	163177849	0.03747	3.15798e-06	ebi-a-GCST90001404	0.00592092	21.7758	22.2495
ebi-a-GCST90001404	PBPC %B cell	C3_PANCREAS_NEUROENDOCRINE_EXALLC	pancreas_neuroendocrine neoplasms	rs2792563	A	G	A	G	-0.1287	-0.090872	0.5671	0.495132	212926883	0.46871	0.125413	3658	1	213100225	0.02511	3.14702e-07	ebi-a-GCST90001404	0.00713037	26.2559	22.2495
ebi-a-GCST90001404	PBPC %B cell	C3_PANCREAS_NEUROENDOCRINE_EXALLC	pancreas_neuroendocrine neoplasms	rs3138500	T	C	T	C	-0.2223	-0.329917	0.0678	0.0175316	89605030	0.49039	0.478356	3658	9	92219945	0.04922	6.48993e-06	ebi-a-GCST90001404	0.00554545	20.3872	22.2495
ebi-a-GCST90001404	PBPC %B cell	C3_PANCREAS_NEUROENDOCRINE_EXALLC	pancreas_neuroendocrine neoplasms	rs34629	A	G	A	G	-0.2427	0.247468	0.0633	0.0392485	61231679	0.442365	0.322138	3658	5	60527506	0.05008	1.31299e-06	ebi-a-GCST90001404	0.00637952	23.4733	22.2495
ebi-a-GCST90001404	PBPC %B cell	C3_PANCREAS_NEUROENDOCRINE_EXALLC	pancreas_neuroendocrine neoplasms	rs4458909	A	G	A	G	-0.1199	0.15742	0.3324	0.117476	117435058	0.410287	0.191186	3658	8	118447297	0.02567	3.09599e-06	ebi-a-GCST90001404	0.00592871	21.8046	22.2495
ebi-a-GCST90001404	PBPC %B cell	C3_PANCREAS_NEUROENDOCRINE_EXALLC	pancreas_neuroendocrine neoplasms	rs55728331	A	G	A	G	1.708	0.689111	0.0015	0.0565219	117655725	0.0133629	0.278547	3658	11	117526440	0.3449	7.60694e-07	ebi-a-GCST90001404	0.00665953	24.5105	22.2495
ebi-a-GCST90001404	PBPC %B cell	C3_PANCREAS_NEUROENDOCRINE_EXALLC	pancreas_neuroendocrine neoplasms	rs61294310	G	A	G	A	0.5	0.295934	0.0124	0.00960488	5266324	0.653616	0.659472	3658	6	5266557	0.1092	4.853e-06	ebi-a-GCST90001404	0.00569861	20.9535	22.2495
ebi-a-GCST90001404	PBPC %B cell	C3_PANCREAS_NEUROENDOCRINE_EXALLC	pancreas_neuroendocrine neoplasms	rs62012610	C	G	C	G	0.2879	-0.171995	0.0381	0.022884	33713913	0.677974	0.414216	3658	15	34006114	0.06268	4.51898e-06	ebi-a-GCST90001404	0.00573435	21.0857	22.2495
ebi-a-GCST90001404	PBPC %B cell	C3_PANCREAS_NEUROENDOCRINE_EXALLC	pancreas_neuroendocrine neoplasms	rs74326785	C	T	C	T	0.3429	-0.0640112	0.0279	0.0347679	24692471	0.855378	0.351208	3658	8	24549984	0.07479	4.69397e-06	ebi-a-GCST90001404	0.00571368	21.0092	22.2495
ebi-a-GCST90001404	PBPC %B cell	C3_PANCREAS_NEUROENDOCRINE_EXALLC	pancreas_neuroendocrine neoplasms	rs76195952	T	C	T	C	-0.4648	-0.302439	0.0142	0.0234912	129927860	0.475661	0.424	3658	11	129797755	0.1027	6.24698e-06	ebi-a-GCST90001404	0.0055683	20.4717	22.2495
ebi-a-GCST90001404	PBPC %B cell	C3_PANCREAS_NEUROENDOCRINE_EXALLC	pancreas_neuroendocrine neoplasms	rs78370279	G	A	G	A	0.5592	-0.333319	0.0104	0.0104228	71873913	0.569729	0.586364	3658	7	71338898	0.1204	3.54103e-06	ebi-a-GCST90001404	0.00586252	21.5598	22.2495
ebi-a-GCST90001404	PBPC %B cell	C3_PANCREAS_NEUROENDOCRINE_EXALLC	pancreas_neuroendocrine neoplasms	rs78804535	T	C	T	C	0.3286	-0.110852	0.0316	0.0432906	143498694	0.720689	0.310042	3658	4	144419847	0.07069	3.46897e-06	ebi-a-GCST90001404	0.00587243	21.5964	22.2495
ebi-a-GCST90001404	PBPC %B cell	C3_PANCREAS_NEUROENDOCRINE_EXALLC	pancreas_neuroendocrine neoplasms	rs79423067	T	A	T	A	0.4869	-0.487849	0.0149	0.0560572	142952216	0.0721257	0.271279	3658	4	143873369	0.1059	4.44795e-06	ebi-a-GCST90001404	0.00574568	21.1276	22.2495
ebi-a-GCST90001404	PBPC %B cell	C3_PANCREAS_NEUROENDOCRINE_EXALLC	pancreas_neuroendocrine neoplasms	rs80148662	A	G	A	G	0.4702	0.414335	0.0137	0.0273195	54758878	0.277372	0.381439	3658	17	52836239	0.1048	7.45504e-06	ebi-a-GCST90001404	0.00547288	20.1189	22.2495
ebi-a-GCST90001404	PBPC %B cell	C3_PANCREAS_NEUROENDOCRINE_EXALLC	pancreas_neuroendocrine neoplasms	rs8132059	T	C	T	C	-0.1288	-0.145892	0.2243	0.221596	15543965	0.332923	0.150677	3658	21	16916284	0.02877	7.73891e-06	ebi-a-GCST90001404	0.00544923	20.0315	22.2495
ebi-a-GCST90001404	PBPC %B cell	C3_PANCREAS_NEUROENDOCRINE_EXALLC	pancreas_neuroendocrine neoplasms	rs8191161	C	G	C	G	-0.2036	-0.75552	0.0832	0.0145438	82069990	0.146452	0.520266	3658	16	82103595	0.0447	5.427e-06	ebi-a-GCST90001404	0.0056395	20.7349	22.2495
ebi-a-GCST90001409	Naive-mature B ce	C3_PANCREAS_NEUROENDOCRINE_EXALLC	pancreas_neuroendocrine neoplasms	rs10042327	A	G	A	G	0.233	0.0941244	0.0613	0.118943	58982784	0.622431	0.191151	3656	5	58278611	0.05192	7.40491e-06	ebi-a-GCST90001409	0.00547836	20.1282	22.3957
ebi-a-GCST90001409	Naive-mature B ce	C3_PANCREAS_NEUROENDOCRINE_EXALLC	pancreas_neuroendocrine neoplasms	rs115150472	T	C	T	C	2.627	-0.585668	0.0004	0.0275627	146759225	0.132678	0.389504	3656	5	146138788	0.579	5.91398e-06	ebi-a-GCST90001409	0.0055991	20.5743	22.3957
ebi-a-GCST90001409	Naive-mature B ce	C3_PANCREAS_NEUROENDOCRINE_EXALLC	pancreas_neuroendocrine neoplasms	rs117344365	A	G	A	G	-0.4129	-1.01053	0.0178	0.00524591	33490546	0.239477	0.859077	3656	10	33779474	0.09241	8.12905e-06	ebi-a-GCST90001409	0.00543101	19.9533	22.3957
ebi-a-GCST90001409	Naive-mature B ce	C3_PANCREAS_NEUROENDOCRINE_EXALLC	pancreas_neuroendocrine neoplasms	rs12799241	A	G	A	G	0.138	-0.0885331	0.2619	0.189661	120110021	0.579429	0.159744	3656	11	119980729	0.02805	9.06797e-07	ebi-a-GCST90001409	0.00657689	24.1911	22.3957
ebi-a-GCST90001409	Naive-mature B ce	C3_PANCREAS_NEUROENDOCRINE_EXALLC	pancreas_neuroendocrine neoplasms	rs139077655	T	C	T	C	-0.1159	-0.0497427	0.382	0.427071	131983954	0.693447	0.126192	3656	2	132741527	0.02519	4.36697e-06	ebi-a-GCST90001409	0.00575701	21.1579	22.3957
ebi-a-GCST90001409	Naive-mature B ce	C3_PANCREAS_NEUROENDOCRINE_EXALLC	pancreas_neuroendocrine neoplasms	rs143176410	C	G	C	G	1.819	-0.936449	0.001	0.00696727	84271633	0.21486	0.755011	3656	16	84305239	0.4058	7.65297e-06	ebi-a-GCST90001409	0.00546581	20.0818	22.3957
ebi-a-GCST90001409	Naive-mature B ce	C3_PANCREAS_NEUROENDOCRINE_EXALLC	pancreas_neuroendocrine neoplasms	rs143397127	C	T	C	T	-0.4624	0.247193	0.0157	0.00141359	12807766	0.892276	1.82531	3656	7	12847391	0.09926	3.298e-06	ebi-a-GCST90001409	0.0059008	21.6895	22.3957
ebi-a-GCST90001409	Naive-mature B ce	C3_PANCREAS_NEUROENDOCRINE_EXALLC	pancreas_neuroendocrine neoplasms	rs17056318	C	T	C	T	-0.2366	0.190002	0.081	0.0570101	158858945	0.48419	0.271596	3656	5	158285953	0.0457	2.36499e-07	ebi-a-GCST90001409	0.00727811	26.7892	22.3957
ebi-a-GCST90001409	Naive-mature B ce	C3_PANCREAS_NEUROENDOCRINE_EXALLC	pancreas_neuroendocrine neoplasms	rs189761842	T	C	T	C	0.7902	-0.508437	0.0055	0.0229907	123725829	0.219441	0.414031	3656	10	125485345	0.1709	3.91796e-06	ebi-a-GCST90001409	0.00581369	21.3674	22.3957
ebi-a-GCST90001409	Naive-mature B ce	C3_PANCREAS_NEUROENDOCRINE_EXALLC	pancreas_neuroendocrine neoplasms	rs2286599	A	G	A	G	0.1183	0.0409023	0.32	0.102437	6390367	0.845958	0.210535	3656	12	6499533	0.0266	8.96004e-06	ebi-a-GCST90001409	0.00538092	19.7683	22.3957
ebi-a-GCST90001409	Naive-mature B ce	C3_PANCREAS_NEUROENDOCRINE_EXALLC	pancreas_neuroendocrine neoplasms	rs2390504	A	G	A	G	-0.2668	0.095622	0.0486	0.225015	21282052	0.520412	0.148779	3656	7	21321670	0.05743	3.51002e-06	ebi-a-GCST90001409	0.00586856	21.5703	22.3957
ebi-a-GCST90001409	Naive-mature B ce	C3_PANCREAS_NEUROENDOCRINE_EXALLC	pancreas_neuroendocrine neoplasms	rs2395904	G	T	G	T	-0.1445	0.0616245	0.2657	0.265221	129605573	0.663273	0.141536	3656	8	130617819	0.02761	1.74e-07	ebi-a-GCST90001409	0.00743627	27.3757	22.3957
ebi-a-GCST90001409	Naive-mature B ce	C3_PANCREAS_NEUROENDOCRINE_EXALLC	pancreas_neuroendocrine neoplasms	rs283340	C	T	C	T	0.1251	0.125553	0.5621	0.528711	69281301	0.322074	0.126795	3656	8	70193536	0.02477	4.59505e-07	ebi-a-GCST90001409	0.00692846	25.4932	22.3957
ebi-a-GCST90001409	Naive-mature B ce	C3_PANCREAS_NEUROENDOCRINE_EXALLC	pancreas_neuroendocrine neoplasms	rs34764986	C	T	C	T	-0.2347	-0.223017	0.0699	0.0290612	61351498	0.547218	0.3705	3656	20	59926554	0.04805	1.08201e-06	ebi-a-GCST90001409	0.00648348	23.8452	22.3957
ebi-a-GCST90001409	Naive-mature B ce	C3_PANCREAS_NEUROENDOCRINE_EXALLC	pancreas_neuroendocrine neoplasms	rs35607968	T	C	T	C	0.1584	-0.0488783	0.1536	0.239005	68188892	0.739578	0.147041	3656	7	67653879	0.03419	3.71304e-06	ebi-a-GCST90001409	0.00583665	21.4523	22.3957
ebi-a-GCST90001409	Naive-mature B ce	C3_PANCREAS_NEUROENDOCRINE_EXALLC	pancreas_neuroendocrine neoplasms	rs3811215	T	G	T	G	-0.1229	-0.0901922	0.3032	0.169421	22485789	0.58645	0.165798	3656	14	22954777	0.02697	5.33495e-06	ebi-a-GCST90001409	0.00564776	20.7541	22.3957
ebi-a-GCST90001409	Naive-mature B ce	C3_PANCREAS_NEUROENDOCRINE_EXALLC	pancreas_neuroendocrine neoplasms	rs58114937	G	A	G	A	0.1702	-0.248567	0.1302	0.0471949	67244352	0.406021	0.299148	3656	12	67638132	0.0363	2.84499e-06	ebi-a-GCST90001409	0.00597718	21.9719	22.3957
ebi-a-GCST90001409	Naive-mature B ce	C3_PANCREAS_NEUROENDOCRINE_EXALLC	pancreas_neuroendocrine neoplasms	rs62067029	T	A	T	A	-0.1605	-0.0252508	0.4148	0.484822	39882138	0.84032	0.125324	3656	17	38038391	0.02868	2.34601e-08	ebi-a-GCST90001409	0.00849339	31.3007	22.3957
ebi-a-GCST90001409	Naive-mature B ce	C3_PANCREAS_NEUROENDOCRINE_EXALLC	pancreas_neuroendocrine neoplasms	rs62115322	G	C	G	C	0.1382	-0.229762	0.2083	0.17345	53345231	0.168501	0.166853	3656	19	53848484	0.02968	3.31002e-06	ebi-a-GCST90001409	0.00589541	21.6696	22.3957
ebi-a-GCST90001409	Naive-mature B ce	C3_PANCREAS_NEUROENDOCRINE_EXALLC	pancreas_neuroendocrine neoplasms	rs76263497	A	G	A	G	-0.1886	0.0903752	0.0989	0.162235	60586605	0.591646	0.168468	3656	15	60878804	0.04138	5.33703e-06	ebi-a-GCST90001409	0.00564983	20.7618	22.3957
ebi-a-GCST90001409	Naive-mature B ce	C3_PANCREAS_NEUROENDOCRINE_EXALLC	pancreas_neuroendocrine neoplasms	rs76981518	T	C	T	C	-0.2134	0.612562	0.0744	0.0345867	151856055	0.0780135	0.347587	3656	4	152777207	0.04708	6.00897e-06	ebi-a-GCST90001409	0.00558825	20.5342	22.3957
ebi-a-GCST90001409	Naive-mature B ce	C3_PANCREAS_NEUROENDOCRINE_EXALLC	pancreas_neuroendocrine neoplasms	rs77983244	A	G	A	G	-0.3088	0.161486	0.0325	0.0836558	7412708	0.47806	0.227628	3656	17	7316027	0.06711	4.341e-06	ebi-a-GCST90001409	0.00575793	21.1613	22.3957
ebi-a-GCST90001409	Naive-mature B ce	C3_PANCREAS_NEUROENDOCRINE_EXALLC	pancreas_neuroendocrine neoplasms	rs9564767	G	A	G	A	-0.1163	-0.0415311	0.6075	0.400444	70960403	0.746133	0.128284	3656	13	71534535	0.02507	3.62602e-06	ebi-a-GCST90001409	0.00585188	21.5086	22.3957
ebi-a-GCST90001417	CD24+ CD27+ %B ce	C3_PANCREAS_NEUROENDOCRINE_EXALLC	pancreas_neuroendocrine neoplasms	rs10505439	T	C	T	C	-0.1852	0.069794	0.0941	0.0704961	123649864	0.77607	0.245369	3657	8	124662104	0.04175	9.38102e-06	ebi-a-GCST90001417	0.00535197	19.6667	22.6333
ebi-a-GCST90001417	CD24+ CD27+ %B ce	C3_PANCREAS_NEUROENDOCRINE_EXALLC	pancreas_neuroendocrine neoplasms	rs10743163	A	G	A	G	-0.1205	0.125366	0.4035	0.299987	11012403	0.357417	0.136224	3657	11	11033950	0.02541	2.20699e-06	ebi-a-GCST90001417	0.00611191	22.4764	22.6333
ebi-a-GCST90001417	CD24+ CD27+ %B ce	C3_PANCREAS_NEUROENDOCRINE_EXALLC	pancreas_neuroendocrine neoplasms	rs112294465	A	C	A	C	1.249	0.738786	0.0021	0.0169015	123259535	0.116978	0.471289	3657	12	123744082	0.2784	7.44098e-06	ebi-a-GCST90001417	0.00547366	20.1163	22.6333
ebi-a-GCST90001417	CD24+ CD27+ %B ce	C3_PANCREAS_NEUROENDOCRINE_EXALLC	pancreas_neuroendocrine neoplasms	rs115405874	G	A	G	A	0.9325	0.10211	0.0037	0.0569739	120407121	0.712431	0.277028	3657	5	119742816	0.2017	3.925e-06	ebi-a-GCST90001417	0.00581072	21.3623	22.6333
ebi-a-GCST90001417	CD24+ CD27+ %B ce	C3_PANCREAS_NEUROENDOCRINE_EXALLC	pancreas_neuroendocrine neoplasms	rs116844769	A	G	A	G	0.2482	-0.0812899	0.0662	0.0351639	65247177	0.815564	0.348502	3657	14	65713895	0.05078	1.064e-06	ebi-a-GCST90001417	0.00649031	23.877	22.6333
ebi-a-GCST90001417	CD24+ CD27+ %B ce	C3_PANCREAS_NEUROENDOCRINE_EXALLC	pancreas_neuroendocrine neoplasms	rs117004076	G	A	G	A	0.4553	0.0722362	0.0146	0.0315371	97235889	0.837666	0.352579	3657	14	97702226	0.1022	8.56091e-06	ebi-a-GCST90001417	0.00539781	19.8361	22.6333
ebi-a-GCST90001417	CD24+ CD27+ %B ce	C3_PANCREAS_NEUROENDOCRINE_EXALLC	pancreas_neuroendocrine neoplasms	rs145208372	A	G	A	G	-0.56	-0.449947	0.0097	0.0480677	83212995	0.128745	0.296199	3657	1	83678678	0.1234	5.91003e-06	ebi-a-GCST90001417	0.00559992	20.583	22.6333
ebi-a-GCST90001417	CD24+ CD27+ %B ce	C3_PANCREAS_NEUROENDOCRINE_EXALLC	pancreas_neuroendocrine neoplasms	rs145442262	A	G	A	G	-0.2083	0.200181	0.0906	0.0342633	186985081	0.567256	0.349908	3657	3	186702869	0.04276	1.15001e-06	ebi-a-GCST90001417	0.00644717	23.7173	22.6333
ebi-a-GCST90001417	CD24+ CD27+ %B ce	C3_PANCREAS_NEUROENDOCRINE_EXALLC	pancreas_neuroendocrine neoplasms	rs148702078	C	G	C	G	0.9264	-0.0154405	0.0034	0.042632	100127016	0.960275	0.309993	3657	6	100574892	0.2067	7.59906e-06	ebi-a-GCST90001417	0.00546276	20.0761	22.6333
ebi-a-GCST90001417	CD24+ CD27+ %B ce	C3_PANCREAS_NEUROENDOCRINE_EXALLC	pancreas_neuroendocrine neoplasms	rs265612	T	C	T	C	0.1143	-0.244546	0.3411	0.349521	129628187	0.0619841	0.131025	3657	12	130112732	0.02575	9.29608e-06	ebi-a-GCST90001417	0.00535895	19.6925	22.6333
ebi-a-GCST90001417	CD24+ CD27+ %B ce	C3_PANCREAS_NEUROENDOCRINE_EXALLC	pancreas_neuroendocrine neoplasms	rs35698683	G	A	G	A	-0.293	-0.343639	0.0447	0.0622284	11588619	0.19206	0.263424	3657	4	11590243	0.05931	8.17504e-07	ebi-a-GCST90001417	0.00662927	24.3917	22.6333
ebi-a-GCST90001417	CD24+ CD27+ %B ce	C3_PANCREAS_NEUROENDOCRINE_EXALLC	pancreas_neuroendocrine neoplasms	rs45608038	G	A	G	A	0.3527	0.131958	0.0421	0.0365617	73451886	0.687857	0.328445	3657	2	73679013	0.0624	1.71002e-08	ebi-a-GCST90001417	0.00866043	31.9304	22.6333
ebi-a-GCST90001417	CD24+ CD27+ %B ce	C3_PANCREAS_NEUROENDOCRINE_EXALLC	pancreas_neuroendocrine neoplasms	rs4658141	C	T	C	T	-0.1269	-0.0686832	0.3805	0.365528	89348383	0.595646	0.129427	3657	1	89814066	0.02592	1.009e-06	ebi-a-GCST90001417	0.00651165	23.9561	22.6333
ebi-a-GCST90001417	CD24+ CD27+ %B ce	C3_PANCREAS_NEUROENDOCRINE_EXALLC	pancreas_neuroendocrine neoplasms	rs55710170	A	G	A	G	-0.1708	0.186493	0.1181	0.09555	16374638	0.381578	0.213136	3657	3	16416145	0.03788	6.70595e-06	ebi-a-GCST90001417	0.0055287	20.3197	22.6333
ebi-a-GCST90001417	CD24+ CD27+ %B ce	C3_PANCREAS_NEUROENDOCRINE_EXALLC	pancreas_neuroendocrine neoplasms	rs62233948	T	C	T	C	-0.737	0.0612142	0.006	0.0187866	7789940	0.894762	0.462758	3657	3	7831627	0.1643	7.48101e-06	ebi-a-GCST90001417	0.00547207	20.1105	22.6333
ebi-a-GCST90001417	CD24+ CD27+ %B ce	C3_PANCREAS_NEUROENDOCRINE_EXALLC	pancreas_neuroendocrine neoplasms	rs62459310	C	G	C	G	0.3676	-0.363244	0.022	0.0287089	56174489	0.321583	0.366465	3657	7	56242182	0.08119	6.15205e-06	ebi-a-GCST90001417	0.00557434	20.4884	22.6333
ebi-a-GCST90001417	CD24+ CD27+ %B ce	C3_PANCREAS_NEUROENDOCRINE_EXALLC	pancreas_neuroendocrine neoplasms	rs681014	C	T	C	T	0.9614	0.521012	0.9966	0.992066	141256755	0.464898	0.712929	3657	5	140636323	0.207	3.52298e-06	ebi-a-GCST90001417	0.00586393	21.5591	22.6333
ebi-a-GCST90001417	CD24+ CD27+ %B ce	C3_PANCREAS_NEUROENDOCRINE_EXALLC	pancreas_neuroendocrine neoplasms	rs7221794	A	G	A	G	-0.1563	-0.149482	0.1574	0.223707	78983647	0.32452	0.151726	3657	17	76979729	0.03395	4.29903e-06	ebi-a-GCST90001417	0.0057624	21.1837	22.6333
ebi-a-GCST90001417	CD24+ CD27+ %B ce	C3_PANCREAS_NEUROENDOCRINE_EXALLC	pancreas_neuroendocrine neoplasms	rs72758947	G	A	G	A	-0.2365	-0.210227	0.0641	0.127118	206913708	0.2629	0.187776	3657	1	207087053	0.05101	3.67401e-06	ebi-a-GCST90001417	0.00584361	21.4839	22.6333
ebi-a-GCST90001417	CD24+ CD27+ %B ce	C3_PANCREAS_NEUROENDOCRINE_EXALLC	pancreas_neuroendocrine neoplasms	rs72844588	A	G	A	G	0.2066	0.359264	0.0913	0.150965	137662584	0.0412677	0.176038	3657	2	138420154	0.04322	1.826e-06	ebi-a-GCST90001417	0.00620956	22.8378	22.6333
ebi-a-GCST90001417	CD24+ CD27+ %B ce	C3_PANCREAS_NEUROENDOCRINE_EXALLC	pancreas_neuroendocrine neoplasms	rs72944931	G	A	G	A	0.4657	-0.0155888	0.0138	0.0100789	177251534	0.979503	0.606745	3657	2	178116262	0.1052	9.91791e-06	ebi-a-GCST90001417	0.0053301	19.5859	22.6333
ebi-a-GCST90001417	CD24+ CD27+ %B ce	C3_PANCREAS_NEUROENDOCRINE_EXALLC	pancreas_neuroendocrine neoplasms	rs7412746	T	C	T	C	-0.1301	-0.00405542	0.5153	0.555751	150887995	0.974292	0.125843	3657	1	150860471	0.02547	3.41099e-07	ebi-a-GCST90001417	0.00708409	26.0771	22.6333
ebi-a-GCST90001417	CD24+ CD27+ %B ce	C3_PANCREAS_NEUROENDOCRINE_EXALLC	pancreas_neuroendocrine neoplasms	rs75766272	T	C	T	C	-0.4865	-0.36739	0.0201	0.073653	7949925	0.135717	0.246251	3657	1	8009985	0.08656	2.04899e-08	ebi-a-GCST90001417	0.00856389	31.5714	22.6333
ebi-a-GCST90001417	CD24+ CD27+ %B ce	C3_PANCREAS_NEUROENDOCRINE_EXALLC	pancreas_neuroendocrine neoplasms	rs76477280	G	A	G	A	0.4892	-0.529929	0.0206	0.0168897	49573044	0.284295	0.494927	3657	13	50147180	0.08811	3.02803e-08	ebi-a-GCST90001417	0.00835896	30.8095	22.6333
ebi-a-GCST90001417	CD24+ CD27+ %B ce	C3_PANCREAS_NEUROENDOCRINE_EXALLC	pancreas_neuroendocrine neoplasms	rs77762131	C	G	C	G	0.2675	1.06136	0.045	0.00751824	95739501	0.141481	0.721865	3657	14	96205838	0.05828	4.59896e-06	ebi-a-GCST90001417	0.00572781	21.0558	22.6333
ebi-a-GCST90001417	CD24+ CD27+ %B ce	C3_PANCREAS_NEUROENDOCRINE_EXALLC	pancreas_neuroendocrine neoplasms	rs9492229	C	T	C	T	0.2715	0.413171	0.9556	0.975917	129088507	0.298126	0.397104	3657	6	129409652	0.06115	9.27705e-06	ebi-a-GCST90001417	0.00536151	19.7019	22.6333
ebi-a-GCST90001455	CD62L- HLA DR++ m	C3_PANCREAS_NEUROENDOCRINE_EXALLC	pancreas_neuroendocrine neoplasms	rs111224423	G	C	G	C	-0.2995	-0.332015	0.0406	0.0580554	1529435	0.221906	0.271814	3041	4	1531162	0.06702	8.14798e-06	ebi-a-GCST90001455	0.00652418	19.9572	21.6254
ebi-a-GCST90001455	CD62L- HLA DR++ m	C3_PANCREAS_NEUROENDOCRINE_EXALLC	pancreas_neuroendocrine neoplasms	rs11766800	T	A	T	A	-0.1541	-0.0361966	0.1981	0.480725	50367919	0.773549	0.125798	3041	7	50435617	0.03378	5.28896e-06	ebi-a-GCST90001455	0.00679685	20.797	21.6254
ebi-a-GCST90001455	CD62L- HLA DR++ m	C3_PANCREAS_NEUROENDOCRINE_EXALLC	pancreas_neuroendocrine neoplasms	rs12485444	A	T	A	T	0.1287	-0.0135488	0.4742	0.474194	188417995	0.914234	0.125801	3041	3	188135783	0.02682	1.67302e-06	ebi-a-GCST90001455	0.00751531	23.012	21.6254
ebi-a-GCST90001455	CD62L- HLA DR++ m	C3_PANCREAS_NEUROENDOCRINE_EXALLC	pancreas_neuroendocrine neoplasms	rs151240896	G	A	G	A	-0.2473	-0.0680911	0.0702	0.03338	9187079	0.844989	0.348263	3041	3	9228763	0.0512	1.42699e-06	ebi-a-GCST90001455	0.0076133	23.3143	21.6254
ebi-a-GCST90001455	CD62L- HLA DR++ m	C3_PANCREAS_NEUROENDOCRINE_EXALLC	pancreas_neuroendocrine neoplasms	rs2955643	A	G	A	G	0.1248	0.0436473	0.4513	0.346372	9344410	0.741968	0.132566	3041	3	9386094	0.02633	2.23501e-06	ebi-a-GCST90001455	0.00733355	22.4513	21.6254
ebi-a-GCST90001455	CD62L- HLA DR++ m	C3_PANCREAS_NEUROENDOCRINE_EXALLC	pancreas_neuroendocrine neoplasms	rs35079623	C	T	C	T	0.3488	0.433119	0.0344	0.0116705	31399152	0.437023	0.55726	3041	14	31868358	0.07433	2.80899e-06	ebi-a-GCST90001455	0.0071891	22.0059	21.6254
ebi-a-GCST90001455	CD62L- HLA DR++ m	C3_PANCREAS_NEUROENDOCRINE_EXALLC	pancreas_neuroendocrine neoplasms	rs356651	T	C	T	C	-0.176	-0.19818	0.8576	0.896015	100925336	0.332408	0.204462	3041	2	101541798	0.03878	5.87801e-06	ebi-a-GCST90001455	0.00672762	20.5837	21.6254
ebi-a-GCST90001455	CD62L- HLA DR++ m	C3_PANCREAS_NEUROENDOCRINE_EXALLC	pancreas_neuroendocrine neoplasms	rs4668750	A	G	A	G	0.2764	0.279198	0.0524	0.146263	12211741	0.115741	0.177505	3041	2	12351867	0.05873	2.63299e-06	ebi-a-GCST90001455	0.00723083	22.1345	21.6254
ebi-a-GCST90001455	CD62L- HLA DR++ m	C3_PANCREAS_NEUROENDOCRINE_EXALLC	pancreas_neuroendocrine neoplasms	rs5761319	T	A	T	A	0.1333	0.268677	0.479	0.263705	25926986	0.0592093	0.14241	3041	22	26322953	0.02676	6.65503e-07	ebi-a-GCST90001455	0.00809361	24.7972	21.6254
ebi-a-GCST90001455	CD62L- HLA DR++ m	C3_PANCREAS_NEUROENDOCRINE_EXALLC	pancreas_neuroendocrine neoplasms	rs6430066	C	T	C	T	0.1271	0.116284	0.329	0.399789	144747220	0.364982	0.128361	3041	2	145504787	0.02872	9.97493e-06	ebi-a-GCST90001455	0.00639908	19.5721	21.6254
ebi-a-GCST90001455	CD62L- HLA DR++ m	C3_PANCREAS_NEUROENDOCRINE_EXALLC	pancreas_neuroendocrine neoplasms	rs76234991	T	A	T	A	0.4559	0.429095	0.0178	0.0315076	88655178	0.245387	0.369392	3041	1	89120861	0.1027	9.40005e-06	ebi-a-GCST90001455	0.00643838	19.693	21.6254
ebi-a-GCST90001455	CD62L- HLA DR++ m	C3_PANCREAS_NEUROENDOCRINE_EXALLC	pancreas_neuroendocrine neoplasms	rs765044	G	T	G	T	0.1523	-0.0318046	0.2292	0.356448	2560425	0.808089	0.130941	3041	19	2560423	0.03151	1.40101e-06	ebi-a-GCST90001455	0.00762365	23.3463	21.6254
ebi-a-GCST90001455	CD62L- HLA DR++ m	C3_PANCREAS_NEUROENDOCRINE_EXALLC	pancreas_neuroendocrine neoplasms	rs78736203	A	G	A	G	-0.2955	-0.0939111	0.0449	0.0161325	18134043	0.850032	0.49668	3041	10	18422972	0.06541	6.48694e-06	ebi-a-GCST90001455	0.00666661	20.3958	21.6254
ebi-a-GCST90001455	CD62L- HLA DR++ m	C3_PANCREAS_NEUROENDOCRINE_EXALLC	pancreas_neuroendocrine neoplasms	rs9919190	G	C	G	C	-0.1352	-0.100632	0.271	0.295046	165707547	0.465597	0.137916	3041	1	165676784	0.02971	5.52993e-06	ebi-a-GCST90001455	0.0067637	20.6949	21.6254
ebi-a-GCST90001457	CD11c+ HLA DR++ m	C3_PANCREAS_NEUROENDOCRINE_EXALLC	pancreas_neuroendocrine neoplasms	rs11785252	A	C	A	C	-0.1459	0.0894387	0.7429	0.611282	116388042	0.489367	0.129375	3042	8	117400280	0.03084	2.32097e-06	ebi-a-GCST90001457	0.00730364	22.3664	22.4405
ebi-a-GCST90001457	CD11c+ HLA DR++ m	C3_PANCREAS_NEUROENDOCRINE_EXALLC	pancreas_neuroendocrine neoplasms	rs117853201	A	G	A	G	0.6992	-1.01122	0.0074	0.00744492	80324584	0.18151	0.756837	3042	11	80035628	0.1547	6.47307e-06	ebi-a-GCST90001457	0.00667047	20.4144	22.4405
ebi-a-GCST90001457	CD11c+ HLA DR++ m	C3_PANCREAS_NEUROENDOCRINE_EXALLC	pancreas_neuroendocrine neoplasms	rs143643742	G	A	G	A	-0.4681	-0.680923	0.0168	0.0117526	47346948	0.251615	0.593947	3042	20	45975692	0.1043	7.46105e-06	ebi-a-GCST90001457	0.00657784	20.129	22.4405
ebi-a-GCST90001457	CD11c+ HLA DR++ m	C3_PANCREAS_NEUROENDOCRINE_EXALLC	pancreas_neuroendocrine neoplasms	rs1469503	T	A	T	A	0.304	0.151035	0.9564	0.981181	112205970	0.741968	0.458724	3042	11	112076693	0.06476	2.80498e-06	ebi-a-GCST90001457	0.00719183	22.0215	22.4405
ebi-a-GCST90001457	CD11c+ HLA DR++ m	C3_PANCREAS_NEUROENDOCRINE_EXALLC	pancreas_neuroendocrine neoplasms	rs191730825	G	A	G	A	0.3732	4.74883	0.0293	0.000412846	46147567	0.188647	3.6124	3042	1	46613239	0.08142	4.74799e-06	ebi-a-GCST90001457	0.00685919	20.9959	22.4405
ebi-a-GCST90001457	CD11c+ HLA DR++ m	C3_PANCREAS_NEUROENDOCRINE_EXALLC	pancreas_neuroendocrine neoplasms	rs2587473	T	C	T	C	-0.1412	0.181029	0.2431	0.346811	70756029	0.170089	0.131953	3042	10	72515785	0.03166	8.46798e-06	ebi-a-GCST90001457	0.00649618	19.8775	22.4405
ebi-a-GCST90001457	CD11c+ HLA DR++ m	C3_PANCREAS_NEUROENDOCRINE_EXALLC	pancreas_neuroendocrine neoplasms	rs35237330	A	G	A	G	-0.2309	-0.38003	0.0971	0.0514282	181847590	0.18684	0.287904	3042	4	182768743	0.04538	3.82402e-07	ebi-a-GCST90001457	0.00843877	25.8722	22.4405
ebi-a-GCST90001457	CD11c+ HLA DR++ m	C3_PANCREAS_NEUROENDOCRINE_EXALLC	pancreas_neuroendocrine neoplasms	rs6038180	C	T	C	T	0.1304	0.0142389	0.2936	0.1276	5484803	0.939048	0.186213	3042	20	5465449	0.02905	7.41293e-06	ebi-a-GCST90001457	0.00658016	20.1362	22.4405
ebi-a-GCST90001457	CD11c+ HLA DR++ m	C3_PANCREAS_NEUROENDOCRINE_EXALLC	pancreas_neuroendocrine neoplasms	rs6808893	T	C	T	C	-0.1582	0.0090677	0.5717	0.561702	188415651	0.942599	0.125935	3042	3	188133439	0.02739	8.47208e-09	ebi-a-GCST90001457	0.0108476	33.3383	22.4405
ebi-a-GCST90001457	CD11c+ HLA DR++ m	C3_PANCREAS_NEUROENDOCRINE_EXALLC	pancreas_neuroendocrine neoplasms	rs6942832	T	A	T	A	0.1238	0.0279781	0.4196	0.452296	24426269	0.825091	0.126597	3042	7	24465888	0.02716	5.39498e-06	ebi-a-GCST90001457	0.0067837	20.7633	22.4405
ebi-a-GCST90001457	CD11c+ HLA DR++ m	C3_PANCREAS_NEUROENDOCRINE_EXALLC	pancreas_neuroendocrine neoplasms	rs7101558	G	A	G	A	-0.3015	-0.0256584	0.044	0.0456208	115516731	0.932839	0.304467	3042	11	115387449	0.06462	3.21299e-06	ebi-a-GCST90001457	0.00710534	21.7548	22.4405
ebi-a-GCST90001457	CD11c+ HLA DR++ m	C3_PANCREAS_NEUROENDOCRINE_EXALLC	pancreas_neuroendocrine neoplasms	rs74610143	T	C	T	C	0.6697	0.116451	0.0125	0.00700758	173026751	0.880525	0.774771	3042	3	172744541	0.1264	1.26101e-07	ebi-a-GCST90001457	0.00914362	28.0531	22.4405
ebi-a-GCST90001457	CD11c+ HLA DR++ m	C3_PANCREAS_NEUROENDOCRINE_EXALLC	pancreas_neuroendocrine neoplasms	rs76376209	T	C	T	C	-0.1798	0.317199	0.1418	0.0794865	36857786	0.164012	0.227921	3042	17	35215045	0.03753	1.749e-06	ebi-a-GCST90001457	0.00748856	22.937	22.4405
ebi-a-GCST90001457	CD11c+ HLA DR++ m	C3_PANCREAS_NEUROENDOCRINE_EXALLC	pancreas_neuroendocrine neoplasms	rs76838015	A	G	A	G	3.194	-0.972853	0.0003	0.0167086	141025658	0.0352168	0.461975	3042	4	141946812	0.7173	8.7579e-06	ebi-a-GCST90001457	0.00647571	19.8145	22.4405
ebi-a-GCST90001457	CD11c+ HLA DR++ m	C3_PANCREAS_NEUROENDOCRINE_EXALLC	pancreas_neuroendocrine neoplasms	rs76968110	A	G	A	G	-0.447	-0.564325	0.0189	0.00796655	30691617	0.399335	0.669575	3042	14	31160823	0.0967	3.95303e-06	ebi-a-GCST90001457	0.0069753	21.3539	22.4405
ebi-a-GCST90001457	CD11c+ HLA DR++ m	C3_PANCREAS_NEUROENDOCRINE_EXALLC	pancreas_neuroendocrine neoplasms	rs77361483	T	C	T	C	0.2544	0.524499	0.0661	0.0308024	56426526	0.146713	0.361414	3042	1	56892198	0.05533	4.45502e-06	ebi-a-GCST90001457	0.00690154	21.1265	22.4405
ebi-a-GCST90001457	CD11c+ HLA DR++ m	C3_PANCREAS_NEUROENDOCRINE_EXALLC	pancreas_neuroendocrine neoplasms	rs78175301	G	A	G	A	0.4043	-0.230352	0.0251	0.0609527	23589434	0.383025	0.264063	3042	7	23629053	0.0873	3.78504e-06	ebi-a-GCST90001457	0.00700114	21.4335	22.4405
ebi-a-GCST90001457	CD11c+ HLA DR++ m	C3_PANCREAS_NEUROENDOCRINE_EXALLC	pancreas_neuroendocrine neoplasms	rs9897015	A	G	A	G	-0.1267	0.200799	0.3922	0.415935	47125392	0.112253	0.126436	3042	17	45202758	0.02729	3.58798e-06	ebi-a-GCST90001457	0.00703591	21.5407	22.4405
ebi-a-GCST90001480	Resting Treg AC	C3_PANCREAS_NEUROENDOCRINE_EXALLC	pancreas_neuroendocrine neoplasms	rs111714509	A	G	A	G	0.6777	0.824704	0.0056	0.0214292	125082152	0.00673473	0.304354	3405	3	124800996	0.149	5.62406e-06	ebi-a-GCST90001480	0.00603886	20.6751	28.3783
ebi-a-GCST90001480	Resting Treg AC	C3_PANCREAS_NEUROENDOCRINE_EXALLC	pancreas_neuroendocrine neoplasms	rs111941642	T	C	T	C	-0.476	0.0937932	0.0144	0.0295182	27683764	0.803193	0.376351	3405	22	28079761	0.09652	8.56407e-07	ebi-a-GCST90001480	0.00709204	24.3066	28.3783
ebi-a-GCST90001480	Resting Treg AC	C3_PANCREAS_NEUROENDOCRINE_EXALLC	pancreas_neuroendocrine neoplasms	rs116794175	C	T	C	T	0.8994	1.53359	0.0043	0.00134041	194041078	0.339841	1.60673	3405	1	194010208	0.1806	6.68498e-07	ebi-a-GCST90001480	0.00723105	24.7865	28.3783
ebi-a-GCST90001480	Resting Treg AC	C3_PANCREAS_NEUROENDOCRINE_EXALLC	pancreas_neuroendocrine neoplasms	rs11703793	C	T	C	T	-0.5089	0.039241	0.0103	0.0294889	27550546	0.91476	0.366612	3405	22	27946507	0.1131	7.085e-06	ebi-a-GCST90001480	0.00591082	20.2341	28.3783
ebi-a-GCST90001480	Resting Treg AC	C3_PANCREAS_NEUROENDOCRINE_EXALLC	pancreas_neuroendocrine neoplasms	rs117432559	G	A	G	A	-0.429	-0.232939	0.0142	0.0314403	40216701	0.521122	0.36305	3405	15	40508902	0.09447	5.79696e-06	ebi-a-GCST90001480	0.00601987	20.6097	28.3783
ebi-a-GCST90001480	Resting Treg AC	C3_PANCREAS_NEUROENDOCRINE_EXALLC	pancreas_neuroendocrine neoplasms	rs12044365	G	A	G	A	-0.3482	-0.239761	0.0248	0.156792	210258416	0.164472	0.172467	3405	1	210431761	0.07468	3.23698e-06	ebi-a-GCST90001480	0.00634407	21.7267	28.3783
ebi-a-GCST90001480	Resting Treg AC	C3_PANCREAS_NEUROENDOCRINE_EXALLC	pancreas_neuroendocrine neoplasms	rs147199078	C	T	C	T	0.3441	0.214712	0.0295	0.00348433	80912895	0.848294	1.12241	3405	7	80542211	0.06816	4.685e-07	ebi-a-GCST90001480	0.00742941	25.4715	28.3783
ebi-a-GCST90001480	Resting Treg AC	C3_PANCREAS_NEUROENDOCRINE_EXALLC	pancreas_neuroendocrine neoplasms	rs1618199	A	G	A	G	0.1509	0.0371763	0.3771	0.0982526	31308073	0.858343	0.208289	3405	6	31275850	0.0328	4.37502e-06	ebi-a-GCST90001480	0.00617764	21.1532	28.3783
ebi-a-GCST90001480	Resting Treg AC	C3_PANCREAS_NEUROENDOCRINE_EXALLC	pancreas_neuroendocrine neoplasms	rs17583875	A	G	A	G	1.651	0.155915	0.0029	0.0215097	197955640	0.725934	0.444785	3405	1	197924770	0.2111	6.94225e-15	ebi-a-GCST90001480	0.0176469	61.1311	28.3783
ebi-a-GCST90001480	Resting Treg AC	C3_PANCREAS_NEUROENDOCRINE_EXALLC	pancreas_neuroendocrine neoplasms	rs17607399	T	C	T	C	0.1892	-0.0590866	0.1084	0.0817594	41657072	0.795547	0.228033	3405	2	41884212	0.03839	8.66204e-07	ebi-a-GCST90001480	0.00708275	24.2745	28.3783
ebi-a-GCST90001480	Resting Treg AC	C3_PANCREAS_NEUROENDOCRINE_EXALLC	pancreas_neuroendocrine neoplasms	rs182630194	A	G	A	G	1.635	2.92002	0.0013	0.00239427	71866254	0.0111764	1.15091	3405	7	71331239	0.3213	3.81399e-07	ebi-a-GCST90001480	0.00754756	25.8797	28.3783
ebi-a-GCST90001480	Resting Treg AC	C3_PANCREAS_NEUROENDOCRINE_EXALLC	pancreas_neuroendocrine neoplasms	rs247636	A	G	A	G	-0.3186	-0.334328	0.0363	0.0276922	143610931	0.374415	0.376396	3405	5	142990496	0.06187	2.77e-07	ebi-a-GCST90001480	0.00772761	26.5018	28.3783
ebi-a-GCST90001480	Resting Treg AC	C3_PANCREAS_NEUROENDOCRINE_EXALLC	pancreas_neuroendocrine neoplasms	rs3016770	G	T	G	T	-0.1819	-0.029259	0.89	0.76659	128824145	0.842272	0.147039	3405	11	128694040	0.03707	9.74002e-07	ebi-a-GCST90001480	0.00702171	24.0638	28.3783
ebi-a-GCST90001480	Resting Treg AC	C3_PANCREAS_NEUROENDOCRINE_EXALLC	pancreas_neuroendocrine neoplasms	rs36058358	A	G	A	G	-0.1784	-0.292104	0.2229	0.0222442	32668505	0.495635	0.428698	3405	6	32636282	0.03687	1.37e-06	ebi-a-GCST90001480	0.00682889	23.3985	28.3783
ebi-a-GCST90001480	Resting Treg AC	C3_PANCREAS_NEUROENDOCRINE_EXALLC	pancreas_neuroendocrine neoplasms	rs408686	A	C	A	C	-0.2089	-0.413905	0.814	0.97281	38950179	0.275995	0.379952	3405	2	39177320	0.03078	1.33291e-11	ebi-a-GCST90001480	0.0133471	46.0346	28.3783
ebi-a-GCST90001480	Resting Treg AC	C3_PANCREAS_NEUROENDOCRINE_EXALLC	pancreas_neuroendocrine neoplasms	rs6751481	C	T	C	T	0.2177	-0.0079956	0.4699	0.525551	38670668	0.948847	0.12463	3405	2	38897810	0.02348	3.10099e-20	ebi-a-GCST90001480	0.0246249	85.9143	28.3783
ebi-a-GCST90001480	Resting Treg AC	C3_PANCREAS_NEUROENDOCRINE_EXALLC	pancreas_neuroendocrine neoplasms	rs72702642	G	A	G	A	0.2877	0.0574926	0.0341	0.0853747	99206572	0.799498	0.226351	3405	14	99672909	0.06401	7.21606e-06	ebi-a-GCST90001480	0.00589791	20.1897	28.3783
ebi-a-GCST90001480	Resting Treg AC	C3_PANCREAS_NEUROENDOCRINE_EXALLC	pancreas_neuroendocrine neoplasms	rs73060045	G	A	G	A	-0.1712	0.271345	0.1026	0.0877459	12015197	0.220392	0.221418	3405	12	12168131	0.03829	8.00995e-06	ebi-a-GCST90001480	0.00583683	19.9794	28.3783
ebi-a-GCST90001480	Resting Treg AC	C3_PANCREAS_NEUROENDOCRINE_EXALLC	pancreas_neuroendocrine neoplasms	rs75958070	C	G	C	G	-0.2006	0.0495833	0.1217	0.151816	79492005	0.778327	0.17614	3405	11	79203049	0.03612	3.01801e-08	ebi-a-GCST90001480	0.00897704	30.8256	28.3783
ebi-a-GCST90001480	Resting Treg AC	C3_PANCREAS_NEUROENDOCRINE_EXALLC	pancreas_neuroendocrine neoplasms	rs7787732	C	T	C	T	0.1935	0.0729181	0.0793	0.260607	152164578	0.610742	0.143253	3405	7	151861663	0.04143	3.13899e-06	ebi-a-GCST90001480	0.00636563	21.801	28.3783
ebi-a-GCST90001480	Resting Treg AC	C3_PANCREAS_NEUROENDOCRINE_EXALLC	pancreas_neuroendocrine neoplasms	rs7899451	G	C	G	C	-0.1238	-0.17514	0.2803	0.315339	117220833	0.201707	0.137181	3405	10	118980344	0.02622	2.45002e-06	ebi-a-GCST90001480	0.00650466	22.2803	28.3783
ebi-a-GCST90001480	Resting Treg AC	C3_PANCREAS_NEUROENDOCRINE_EXALLC	pancreas_neuroendocrine neoplasms	rs79244630	T	C	T	C	0.2841	-0.0881822	0.0352	0.0084199	129678061	0.897766	0.686329	3405	2	130435634	0.0642	9.93002e-06	ebi-a-GCST90001480	0.00571827	19.5712	28.3783
ebi-a-GCST90001480	Resting Treg AC	C3_PANCREAS_NEUROENDOCRINE_EXALLC	pancreas_neuroendocrine neoplasms	rs8088253	G	A	G	A	0.2852	0.0232068	0.0467	0.103231	67237622	0.909256	0.203609	3405	18	64904859	0.05469	1.94299e-07	ebi-a-GCST90001480	0.00792339	27.1787	28.3783
ebi-a-GCST90001480	Resting Treg AC	C3_PANCREAS_NEUROENDOCRINE_EXALLC	pancreas_neuroendocrine neoplasms	rs9272050	A	G	A	G	0.1633	0.131107	0.7012	0.557757	32631294	0.302522	0.12716	3405	6	32599071	0.03024	7.09692e-08	ebi-a-GCST90001480	0.00849157	29.1443	28.3783
ebi-a-GCST90001480	Resting Treg AC	C3_PANCREAS_NEUROENDOCRINE_EXALLC	pancreas_neuroendocrine neoplasms	rs979640	G	A	G	A	-0.1339	0.13721	0.7852	0.655387	131604639	0.296573	0.131451	3405	4	132525794	0.02833	2.40099e-06	ebi-a-GCST90001480	0.00651795	22.3261	28.3783
ebi-a-GCST90001502	Activated & secre	C3_PANCREAS_NEUROENDOCRINE_EXALLC	pancreas_neuroendocrine neoplasms	rs10059100	G	A	G	A	0.1214	0.0928753	0.3224	0.411687	120765089	0.46416	0.126877	3437	5	120100784	0.02435	6.51493e-07	ebi-a-GCST90001502	0.0071801	24.842
ebi-a-GCST90001502	Activated & secre	C3_PANCREAS_NEUROENDOCRINE_EXALLC	pancreas_neuroendocrine neoplasms	rs112455863	G	A	G	A	0.6921	-0.00376726	0.0061	0.0316477	20534216	0.991643	0.359657	3437	20	20514860	0.1525	5.90106e-06	ebi-a-GCST90001502	0.00595695	20.5847
ebi-a-GCST90001502	Activated & secre	C3_PANCREAS_NEUROENDOCRINE_EXALLC	pancreas_neuroendocrine neoplasms	rs112553628	G	A	G	A	-0.2867	0.0931022	0.0352	0.055386	37850186	0.729075	0.268804	3437	2	38077329	0.0606	2.31499e-06	ebi-a-GCST90001502	0.00647011	22.3696
ebi-a-GCST90001502	Activated & secre	C3_PANCREAS_NEUROENDOCRINE_EXALLC	pancreas_neuroendocrine neoplasms	rs112637846	A	C	A	C	-2.712	0.278125	0.0003	0.0349217	148793417	0.417338	0.342921	3437	6	149114553	0.5963	5.60906e-06	ebi-a-GCST90001502	0.00598225	20.6727
ebi-a-GCST90001502	Activated & secre	C3_PANCREAS_NEUROENDOCRINE_EXALLC	pancreas_neuroendocrine neoplasms	rs113000944	T	C	T	C	-0.2336	0.536935	0.063	0.0567221	50220055	0.0468684	0.270158	3437	20	48836592	0.04699	6.944e-07	ebi-a-GCST90001502	0.0071391	24.6991
ebi-a-GCST90001502	Activated & secre	C3_PANCREAS_NEUROENDOCRINE_EXALLC	pancreas_neuroendocrine neoplasms	rs113435341	G	A	G	A	-2.621	-1.0198	0.0032	0.00467287	198182558	0.257129	0.89993	3437	1	198151688	0.1957	6.32995e-40	ebi-a-GCST90001502	0.0495997	179.267
ebi-a-GCST90001502	Activated & secre	C3_PANCREAS_NEUROENDOCRINE_EXALLC	pancreas_neuroendocrine neoplasms	rs115669925	A	G	A	G	4.109	-0.301316	0.0003	0.0376051	110685309	0.359537	0.328859	3437	2	111442886	0.9038	5.64794e-06	ebi-a-GCST90001502	0.00597784	20.6574
ebi-a-GCST90001502	Activated & secre	C3_PANCREAS_NEUROENDOCRINE_EXALLC	pancreas_neuroendocrine neoplasms	rs11579717	A	G	A	G	-1.821	0.364015	0.0044	0.0750584	200029993	0.130223	0.240556	3437	1	199999121	0.1663	1.86896e-27	ebi-a-GCST90001502	0.0337103	119.835
ebi-a-GCST90001502	Activated & secre	C3_PANCREAS_NEUROENDOCRINE_EXALLC	pancreas_neuroendocrine neoplasms	rs115907036	T	C	T	C	-0.4234	-0.453047	0.0153	0.0451385	37310534	0.130731	0.299788	3437	2	37537677	0.09565	9.86302e-06	ebi-a-GCST90001502	0.0056687	19.583
ebi-a-GCST90001502	Activated & secre	C3_PANCREAS_NEUROENDOCRINE_EXALLC	pancreas_neuroendocrine neoplasms	rs116850494	A	G	A	G	-0.4419	0.126592	0.0145	0.044693	59815644	0.674592	0.301514	3437	13	60389778	0.09434	2.91998e-06	ebi-a-GCST90001502	0.00634327	21.9282
ebi-a-GCST90001502	Activated & secre	C3_PANCREAS_NEUROENDOCRINE_EXALLC	pancreas_neuroendocrine neoplasms	rs11969660	T	C	T	C	-0.2112	0.137036	0.0592	0.0811019	14395142	0.548552	0.22842	3437	6	14395373	0.04712	7.66496e-06	ebi-a-GCST90001502	0.00581121	20.0782
ebi-a-GCST90001502	Activated & secre	C3_PANCREAS_NEUROENDOCRINE_EXALLC	pancreas_neuroendocrine neoplasms
ebi-a-GCST90001502	Activated & secre	C3_PANCREAS_NEUROENDOCRINE_EXALLC	pancreas_neuroendocrine neoplasms	rs12722496	G	A	G	A	0.215	0.00881764	0.0611	0.0652061	6054704	0.97183	0.249697	3437	10	6096667	0.04755	6.33199e-06	ebi-a-GCST90001502	0.00591317	20.4326
ebi-a-GCST90001502	Activated & secre	C3_PANCREAS_NEUROENDOCRINE_EXALLC	pancreas_neuroendocrine neoplasms	rs13000564	C	T	C	T	0.1141	-0.012588	0.2959	0.326797	41368874	0.924877	0.133501	3437	2	41596014	0.02487	4.61604e-06	ebi-a-GCST90001502	0.00608679	21.0362
ebi-a-GCST90001502	Activated & secre	C3_PANCREAS_NEUROENDOCRINE_EXALLC	pancreas_neuroendocrine neoplasms	rs138463974	G	A	G	A	-0.7442	0.711063	0.0047	0.0433497	131630002	0.0256726	0.318701	3437	12	132114547	0.1648	6.52004e-06	ebi-a-GCST90001502	0.00589816	20.3804
ebi-a-GCST90001502	Activated & secre	C3_PANCREAS_NEUROENDOCRINE_EXALLC	pancreas_neuroendocrine neoplasms	rs138915779	A	C	A	C	-1.784	-0.261491	0.0035	0.0161206	190110040	0.601902	0.501261	3437	1	190079170	0.2042	3.69828e-18	ebi-a-GCST90001502	0.021725	76.2826
ebi-a-GCST90001502	Activated & secre	C3_PANCREAS_NEUROENDOCRINE_EXALLC	pancreas_neuroendocrine neoplasms	rs138960714	C	A	C	A	-2.124	-1.01417	0.0006	0.00684974	122501564	0.175389	0.748419	3437	4	123422719	0.451	2.585e-06	ebi-a-GCST90001502	0.00641184	22.1668
ebi-a-GCST90001502	Activated & secre	C3_PANCREAS_NEUROENDOCRINE_EXALLC	pancreas_neuroendocrine neoplasms	rs139681117	T	C	T	C	-0.2345	-0.644801	0.0528	0.0312805	23702050	0.0685457	0.354013	3437	2	23924920	0.05158	5.65497e-06	ebi-a-GCST90001502	0.00597778	20.6571
ebi-a-GCST90001502	Activated & secre	C3_PANCREAS_NEUROENDOCRINE_EXALLC	pancreas_neuroendocrine neoplasms	rs145406940	A	G	A	G	1.967	-0.619388	0.001	0.00977531	22940559	0.327675	0.632798	3437	12	23093493	0.4233	3.51196e-06	ebi-a-GCST90001502	0.00624328	21.5804
ebi-a-GCST90001502	Activated & secre	C3_PANCREAS_NEUROENDOCRINE_EXALLC	pancreas_neuroendocrine neoplasms	rs146899923	C	T	C	T	-0.7496	0.455563	0.0089	0.0188001	195950719	0.330954	0.468592	3437	1	195919849	0.1241	1.67799e-09	ebi-a-GCST90001502	0.0105039	36.4639
ebi-a-GCST90001502	Activated & secre	C3_PANCREAS_NEUROENDOCRINE_EXALLC	pancreas_neuroendocrine neoplasms	rs150956189	C	T	C	T	-2.624	0.0630669	0.0003	0.041307	214452438	0.841179	0.314728	3437	1	214625781	0.5683	4.01597e-06	ebi-a-GCST90001502	0.00616463	21.3069
ebi-a-GCST90001502	Activated & secre	C3_PANCREAS_NEUROENDOCRINE_EXALLC	pancreas_neuroendocrine neoplasms	rs17607399	T	C	T	C	-0.2077	-0.0590866	0.1084	0.0817594	41657072	0.795547	0.228033	3437	2	41884212	0.03673	1.7e-08	ebi-a-GCST90001502	0.00921785	31.9579
ebi-a-GCST90001502	Activated & secre	C3_PANCREAS_NEUROENDOCRINE_EXALLC	pancreas_neuroendocrine neoplasms	rs187089343	C	A	C	A	-0.9956	1.33246	0.0047	0.0142094	182122403	0.0141433	0.543062	3437	1	182091538	0.1693	4.52397e-09	ebi-a-GCST90001502	0.00996158	34.5623
ebi-a-GCST90001502	Activated & secre	C3_PANCREAS_NEUROENDOCRINE_EXALLC	pancreas_neuroendocrine neoplasms	rs189383	C	T	C	T	0.1316	-0.128673	0.1718	0.141957	8569640	0.47118	0.178574	3437	2	8709770	0.02943	8.08295e-06	ebi-a-GCST90001502	0.00578406	19.9838
ebi-a-GCST90001502	Activated & secre	C3_PANCREAS_NEUROENDOCRINE_EXALLC	pancreas_neuroendocrine neoplasms	rs191384725	G	A	G	A	-0.8475	0.257968	0.0041	0.037846	7578262	0.442067	0.335586	3437	16	7628264	0.1874	6.35404e-06	ebi-a-GCST90001502	0.0059154	20.4403
ebi-a-GCST90001502	Activated & secre	C3_PANCREAS_NEUROENDOCRINE_EXALLC	pancreas_neuroendocrine neoplasms	rs192123974	T	C	T	C	-1.546	0.0354931	0.0016	0.0296862	13902269	0.923802	0.371092	3437	11	13923816	0.3144	9.19009e-07	ebi-a-GCST90001502	0.00698602	24.1658
ebi-a-GCST90001502	Activated & secre	C3_PANCREAS_NEUROENDOCRINE_EXALLC	pancreas_neuroendocrine neoplasms	rs273421	C	G	C	G	0.1317	-0.219253	0.8356	0.877096	131530578	0.24734	0.189528	3437	8	132542825	0.02963	9.00098e-06	ebi-a-GCST90001502	0.00571531	19.7449
ebi-a-GCST90001502	Activated & secre	C3_PANCREAS_NEUROENDOCRINE_EXALLC	pancreas_neuroendocrine neoplasms	rs413431	G	A	G	A	0.2748	-0.645118	0.8154	0.95534	38949554	0.0307319	0.298592	3437	2	39176695	0.0293	1.16305e-20	ebi-a-GCST90001502	0.0249542	87.9114
ebi-a-GCST90001502	Activated & secre	C3_PANCREAS_NEUROENDOCRINE_EXALLC	pancreas_neuroendocrine neoplasms	rs568546879	C	G	C	G	-0.7463	-0.497262	0.0049	0.00783944	36298149	0.491696	0.723171	3437	18	33878112	0.1677	8.79995e-06	ebi-a-GCST90001502	0.00572909	19.7928
ebi-a-GCST90001502	Activated & secre	C3_PANCREAS_NEUROENDOCRINE_EXALLC	pancreas_neuroendocrine neoplasms	rs60220946	T	C	T	C	-0.4053	0.0516793	0.0212	0.0092069	193536495	0.935528	0.638869	3437	1	193505625	0.07676	1.367e-07	ebi-a-GCST90001502	0.00804628	27.8632
ebi-a-GCST90001502	Activated & secre	C3_PANCREAS_NEUROENDOCRINE_EXALLC	pancreas_neuroendocrine neoplasms	rs61828007	G	A	G	A	-0.356	0.0680323	0.0289	0.0175742	203533840	0.886789	0.477862	3437	1	203502968	0.06849	2.12701e-07	ebi-a-GCST90001502	0.00779948	27.0018
ebi-a-GCST90001502	Activated & secre	C3_PANCREAS_NEUROENDOCRINE_EXALLC	pancreas_neuroendocrine neoplasms	rs6751481	C	T	C	T	-0.2903	-0.0079956	0.4709	0.525551	38670668	0.948847	0.12463	3437	2	38897810	0.02227	6.28782e-38	ebi-a-GCST90001502	0.0471104	169.825
ebi-a-GCST90001502	Activated & secre	C3_PANCREAS_NEUROENDOCRINE_EXALLC	pancreas_neuroendocrine neoplasms	rs72651876	T	C	T	C	-0.1135	0.120421	0.2699	0.154633	18879533	0.488679	0.173915	3437	1	19206027	0.02516	6.64401e-06	ebi-a-GCST90001502	0.00588609	20.3384
ebi-a-GCST90001502	Activated & secre	C3_PANCREAS_NEUROENDOCRINE_EXALLC	pancreas_neuroendocrine neoplasms	rs73579441	C	T	C	T	-0.1959	-0.236855	0.0716	0.0323457	48111499	0.511962	0.361178	3437	8	49024059	0.04424	9.8159e-06	ebi-a-GCST90001502	0.00567268	19.5968
ebi-a-GCST90001502	Activated & secre	C3_PANCREAS_NEUROENDOCRINE_EXALLC	pancreas_neuroendocrine neoplasms	rs7530076	A	G	A	G	0.4611	-0.253159	0.9748	0.960288	195856146	0.440418	0.328144	3437	1	195825276	0.07373	4.49904e-10	ebi-a-GCST90001502	0.0112514	39.0885
ebi-a-GCST90001502	Activated & secre	C3_PANCREAS_NEUROENDOCRINE_EXALLC	pancreas_neuroendocrine neoplasms	rs76109501	A	G	A	G	-0.8373	-0.21827	0.0033	0.00957847	28466405	0.731472	0.636044	3437	8	28323922	0.1852	6.33199e-06	ebi-a-GCST90001502	0.00591188	20.4281
ebi-a-GCST90001502	Activated & secre	C3_PANCREAS_NEUROENDOCRINE_EXALLC	pancreas_neuroendocrine neoplasms	rs78181865	A	G	A	G	-2.709	0.512722	0.0003	0.0249447	84432508	0.195015	0.395653	3437	3	84481659	0.5951	5.50605e-06	ebi-a-GCST90001502	0.00599305	20.7102
ebi-a-GCST90001502	Activated & secre	C3_PANCREAS_NEUROENDOCRINE_EXALLC	pancreas_neuroendocrine neoplasms	rs9274712	T	C	T	C	0.1731	-0.244845	0.3326	0.326273	32669521	0.068582	0.134444	3437	6	32637298	0.03457	5.80898e-07	ebi-a-GCST90001502	0.00724201	25.0578
ebi-a-GCST90001507	CD25hi CD45RA+ CD	C3_PANCREAS_NEUROENDOCRINE_EXALLC	pancreas_neuroendocrine neoplasms	rs1018576	G	C	G	C	0.1319	0.00350787	0.7458	0.560478	1317613	0.977953	0.126934	3405	20	1298257	0.02938	7.41293e-06	ebi-a-GCST90001507	0.00588445	20.1433	27.4224
ebi-a-GCST90001507	CD25hi CD45RA+ CD	C3_PANCREAS_NEUROENDOCRINE_EXALLC	pancreas_neuroendocrine neoplasms	rs10905719	A	G	A	G	0.1573	-0.0200711	0.2093	0.364809	6073208	0.876887	0.129561	3405	10	6115171	0.03239	1.262e-06	ebi-a-GCST90001507	0.00687893	23.5711	27.4224
ebi-a-GCST90001507	CD25hi CD45RA+ CD	C3_PANCREAS_NEUROENDOCRINE_EXALLC	pancreas_neuroendocrine neoplasms	rs11124653	A	C	A	C	-0.1861	-0.128053	0.5907	0.65713	38885025	0.330491	0.131589	3405	2	39112166	0.0267	3.74197e-12	ebi-a-GCST90001507	0.014067	48.5529	27.4224
ebi-a-GCST90001507	CD25hi CD45RA+ CD	C3_PANCREAS_NEUROENDOCRINE_EXALLC	pancreas_neuroendocrine neoplasms	rs112238613	C	T	C	T	1.573	0.883726	0.0013	0.027201	110895744	0.0240536	0.391676	3405	11	110766468	0.3324	2.323e-06	ebi-a-GCST90001507	0.00653388	22.381	27.4224
ebi-a-GCST90001507	CD25hi CD45RA+ CD	C3_PANCREAS_NEUROENDOCRINE_EXALLC	pancreas_neuroendocrine neoplasms	rs114780506	T	A	T	A	3.538	1.75973	0.0006	0.00523974	104145596	0.0504557	0.899622	3405	2	104762054	0.7931	8.42093e-06	ebi-a-GCST90001507	0.00581048	19.8886	27.4224
ebi-a-GCST90001507	CD25hi CD45RA+ CD	C3_PANCREAS_NEUROENDOCRINE_EXALLC	pancreas_neuroendocrine neoplasms	rs116034876	G	A	G	A	0.2509	-0.145743	0.0546	0.0103967	16907794	0.817337	0.631002	3405	19	17018604	0.05661	9.63696e-06	ebi-a-GCST90001507	0.00573587	19.6318	27.4224
ebi-a-GCST90001507	CD25hi CD45RA+ CD	C3_PANCREAS_NEUROENDOCRINE_EXALLC	pancreas_neuroendocrine neoplasms	rs116368402	T	C	T	C	-0.2899	0.100682	0.0399	0.0168588	146198126	0.840219	0.499384	3405	3	145915913	0.06424	6.61104e-06	ebi-a-GCST90001507	0.00594536	20.3531	27.4224
ebi-a-GCST90001507	CD25hi CD45RA+ CD	C3_PANCREAS_NEUROENDOCRINE_EXALLC	pancreas_neuroendocrine neoplasms	rs116517602	T	C	T	C	1.722	0.265514	0.0041	0.00907512	198952939	0.682669	0.64946	3405	1	198922068	0.1913	3.67282e-19	ebi-a-GCST90001507	0.0232437	80.9806	27.4224
ebi-a-GCST90001507	CD25hi CD45RA+ CD	C3_PANCREAS_NEUROENDOCRINE_EXALLC	pancreas_neuroendocrine neoplasms	rs116794175	C	T	C	T	1.029	1.53359	0.0043	0.00134041	194041078	0.339841	1.60673	3405	1	194010208	0.1996	2.646e-07	ebi-a-GCST90001507	0.0077449	26.5616	27.4224
ebi-a-GCST90001507	CD25hi CD45RA+ CD	C3_PANCREAS_NEUROENDOCRINE_EXALLC	pancreas_neuroendocrine neoplasms	rs11693193	A	G	A	G	-0.1896	-0.0363857	0.1041	0.115352	119727477	0.850205	0.192663	3405	2	120485053	0.0427	9.30701e-06	ebi-a-GCST90001507	0.005757	19.7045	27.4224
ebi-a-GCST90001507	CD25hi CD45RA+ CD	C3_PANCREAS_NEUROENDOCRINE_EXALLC	pancreas_neuroendocrine neoplasms	rs117882514	C	A	C	A	0.3206	0.222591	0.0322	0.024542	6105335	0.562651	0.3845	3405	18	6105334	0.07165	7.92903e-06	ebi-a-GCST90001507	0.00584563	20.0096	27.4224
ebi-a-GCST90001507	CD25hi CD45RA+ CD	C3_PANCREAS_NEUROENDOCRINE_EXALLC	pancreas_neuroendocrine neoplasms	rs12712610	G	A	G	A	0.2347	0.0248417	0.2972	0.124904	38670107	0.895515	0.189156	3405	2	38897249	0.02843	2.14981e-16	ebi-a-GCST90001507	0.0196222	68.111	27.4224
ebi-a-GCST90001507	CD25hi CD45RA+ CD	C3_PANCREAS_NEUROENDOCRINE_EXALLC	pancreas_neuroendocrine neoplasms	rs141541045	T	A	T	A	0.7554	0.745766	0.0066	0.0236308	182161940	0.0768263	0.421479	3405	1	182131075	0.1582	1.88699e-06	ebi-a-GCST90001507	0.00665159	22.7869	27.4224
ebi-a-GCST90001507	CD25hi CD45RA+ CD	C3_PANCREAS_NEUROENDOCRINE_EXALLC	pancreas_neuroendocrine neoplasms	rs144350975	A	C	A	C	0.4366	-0.244359	0.0251	0.0153375	188031308	0.632642	0.511199	3405	1	188000439	0.08386	2.03901e-07	ebi-a-GCST90001507	0.00789764	27.0896	27.4224
ebi-a-GCST90001507	CD25hi CD45RA+ CD	C3_PANCREAS_NEUROENDOCRINE_EXALLC	pancreas_neuroendocrine neoplasms	rs148388592	A	G	A	G	0.3347	-0.215783	0.0377	0.0384383	16372675	0.504775	0.323515	3405	19	16483486	0.06838	1.03001e-06	ebi-a-GCST90001507	0.006987	23.9441	27.4224
ebi-a-GCST90001507	CD25hi CD45RA+ CD	C3_PANCREAS_NEUROENDOCRINE_EXALLC	pancreas_neuroendocrine neoplasms	rs1645894	C	G	C	G	-0.1593	0.226503	0.8327	0.830307	57306703	0.17224	0.165931	3405	16	57340615	0.03483	5.00196e-06	ebi-a-GCST90001507	0.00610587	20.9059	27.4224
ebi-a-GCST90001507	CD25hi CD45RA+ CD	C3_PANCREAS_NEUROENDOCRINE_EXALLC	pancreas_neuroendocrine neoplasms	rs17607399	T	C	T	C	0.1969	-0.0590866	0.1084	0.0817594	41657072	0.795547	0.228033	3405	2	41884212	0.04229	3.34203e-06	ebi-a-GCST90001507	0.0063262	21.6651	27.4224
ebi-a-GCST90001507	CD25hi CD45RA+ CD	C3_PANCREAS_NEUROENDOCRINE_EXALLC	pancreas_neuroendocrine neoplasms	rs180839256	C	T	C	T	0.7176	1.23156	0.0078	0.00792575	200052676	0.0785199	0.700014	3405	1	200021804	0.1453	8.28095e-07	ebi-a-GCST90001507	0.00711241	24.3769	27.4224
ebi-a-GCST90001507	CD25hi CD45RA+ CD	C3_PANCREAS_NEUROENDOCRINE_EXALLC	pancreas_neuroendocrine neoplasms	rs28446907	G	A	G	A	-0.8126	-0.779399	0.0063	0.016632	109813842	0.112634	0.49128	3405	5	109149543	0.1618	5.37106e-07	ebi-a-GCST90001507	0.00735316	25.2082	27.4224
ebi-a-GCST90001507	CD25hi CD45RA+ CD	C3_PANCREAS_NEUROENDOCRINE_EXALLC	pancreas_neuroendocrine neoplasms	rs55728470	G	A	G	A	0.5142	0.197463	0.0131	0.0316201	244204106	0.572352	0.349745	3405	1	244367408	0.1144	7.18307e-06	ebi-a-GCST90001507	0.00589829	20.191	27.4224
ebi-a-GCST90001507	CD25hi CD45RA+ CD	C3_PANCREAS_NEUROENDOCRINE_EXALLC	pancreas_neuroendocrine neoplasms	rs73777152	T	C	T	C	-0.3121	-0.215648	0.0372	0.163241	106889532	0.199775	0.168187	3405	5	106225233	0.06802	4.62903e-06	ebi-a-GCST90001507	0.00614498	21.0406	27.4224
ebi-a-GCST90001507	CD25hi CD45RA+ CD	C3_PANCREAS_NEUROENDOCRINE_EXALLC	pancreas_neuroendocrine neoplasms	rs75798204	T	C	T	C	-0.9619	-0.433195	0.0043	0.0260993	130158481	0.262271	0.386423	3405	5	129494174	0.1993	1.457e-06	ebi-a-GCST90001507	0.00679465	23.2804	27.4224
ebi-a-GCST90001507	CD25hi CD45RA+ CD	C3_PANCREAS_NEUROENDOCRINE_EXALLC	pancreas_neuroendocrine neoplasms	rs75952429	G	T	G	T	0.3096	-0.327815	0.0439	0.0234163	15639717	0.435079	0.41999	3405	19	15750527	0.06479	1.84302e-06	ebi-a-GCST90001507	0.00666141	22.8208	27.4224
ebi-a-GCST90001507	CD25hi CD45RA+ CD	C3_PANCREAS_NEUROENDOCRINE_EXALLC	pancreas_neuroendocrine neoplasms	rs75958070	C	G	C	G	-0.205	0.0495833	0.1217	0.151816	79492005	0.778327	0.17614	3405	11	79203049	0.03989	2.93697e-07	ebi-a-GCST90001507	0.00769674	26.3952	27.4224
ebi-a-GCST90001507	CD25hi CD45RA+ CD	C3_PANCREAS_NEUROENDOCRINE_EXALLC	pancreas_neuroendocrine neoplasms	rs76537963	T	C	T	C	0.4242	-1.00265	0.0191	0.0017757	92172483	0.480264	1.42043	3405	4	93093634	0.09568	9.56093e-06	ebi-a-GCST90001507	0.00573961	19.6446	27.4224
ebi-a-GCST90001507	CD25hi CD45RA+ CD	C3_PANCREAS_NEUROENDOCRINE_EXALLC	pancreas_neuroendocrine neoplasms	rs79536602	G	T	G	T	0.4748	-0.0108688	0.0175	0.0356007	78329337	0.974433	0.339135	3405	15	78621679	0.09741	1.14501e-06	ebi-a-GCST90001507	0.00692911	23.7443	27.4224
ebi-a-GCST90001540	Naive CD4+ AC	C3_PANCREAS_NEUROENDOCRINE_EXALLC	pancreas_neuroendocrine neoplasms	rs113039817	T	C	T	C	-0.4664	0.47044	0.014	0.0213896	7345807	0.27628	0.432107	3395	16	7395808	0.1018	4.75697e-06	ebi-a-GCST90001540	0.00614476	20.9781	23.5314
ebi-a-GCST90001540	Naive CD4+ AC	C3_PANCREAS_NEUROENDOCRINE_EXALLC	pancreas_neuroendocrine neoplasms	rs113148171	T	G	T	G	0.251	0.344974	0.0457	0.0240821	46597137	0.406686	0.415761	3395	22	46993034	0.0555	6.32805e-06	ebi-a-GCST90001540	0.00598843	20.4412	23.5314
ebi-a-GCST90001540	Naive CD4+ AC	C3_PANCREAS_NEUROENDOCRINE_EXALLC	pancreas_neuroendocrine neoplasms	rs12607959	G	C	G	C	-0.3213	-0.146404	0.0337	0.0395102	67559104	0.644748	0.317531	3395	18	65226341	0.06601	1.184e-06	ebi-a-GCST90001540	0.00693014	23.6781	23.5314
ebi-a-GCST90001540	Naive CD4+ AC	C3_PANCREAS_NEUROENDOCRINE_EXALLC	pancreas_neuroendocrine neoplasms	rs12916593	A	G	A	G	0.1158	-0.0238777	0.295	0.370034	25885364	0.854788	0.13047	3395	15	26130511	0.02581	7.47997e-06	ebi-a-GCST90001540	0.00589432	20.118	23.5314
ebi-a-GCST90001540	Naive CD4+ AC	C3_PANCREAS_NEUROENDOCRINE_EXALLC	pancreas_neuroendocrine neoplasms	rs139014478	T	G	T	G	0.7369	0.925514	0.0053	0.00552108	51659611	0.251012	0.806272	3395	6	51524409	0.1664	9.75102e-06	ebi-a-GCST90001540	0.0057434	19.5999	23.5314
ebi-a-GCST90001540	Naive CD4+ AC	C3_PANCREAS_NEUROENDOCRINE_EXALLC	pancreas_neuroendocrine neoplasms	rs143021470	G	C	G	C	1.462	-0.184827	0.001	0.00442948	80316720	0.838605	0.907449	3395	6	81026437	0.329	9.04899e-06	ebi-a-GCST90001540	0.00578288	19.7354	23.5314
ebi-a-GCST90001540	Naive CD4+ AC	C3_PANCREAS_NEUROENDOCRINE_EXALLC	pancreas_neuroendocrine neoplasms	rs17205612	T	C	T	C	-0.1878	0.00342507	0.4189	0.119202	32669556	0.985747	0.191721	3395	6	32637333	0.03653	2.87601e-07	ebi-a-GCST90001540	0.00772475	26.4141	23.5314
ebi-a-GCST90001540	Naive CD4+ AC	C3_PANCREAS_NEUROENDOCRINE_EXALLC	pancreas_neuroendocrine neoplasms	rs186690287	C	T	C	T	0.5648	1.0375	0.0088	0.0178505	108504297	0.0300739	0.478309	3395	4	109425453	0.1256	7.12902e-06	ebi-a-GCST90001540	0.00592095	20.2094	23.5314
ebi-a-GCST90001540	Naive CD4+ AC	C3_PANCREAS_NEUROENDOCRINE_EXALLC	pancreas_neuroendocrine neoplasms	rs3129891	A	G	A	G	-0.2185	0.0812266	0.2239	0.219953	32447303	0.591969	0.151546	3395	6	32415080	0.03362	9.33039e-11	ebi-a-GCST90001540	0.0122885	42.2135	23.5314
ebi-a-GCST90001540	Naive CD4+ AC	C3_PANCREAS_NEUROENDOCRINE_EXALLC	pancreas_neuroendocrine neoplasms	rs3184504	C	T	C	T	-0.1176	-0.0243377	0.5292	0.591848	111446804	0.848109	0.127069	3395	12	111884608	0.02606	6.61607e-06	ebi-a-GCST90001540	0.00596251	20.3521	23.5314
ebi-a-GCST90001540	Naive CD4+ AC	C3_PANCREAS_NEUROENDOCRINE_EXALLC	pancreas_neuroendocrine neoplasms	rs4282192	G	T	G	T	0.1278	0.104002	0.785	0.641488	38318584	0.426919	0.130907	3395	4	38320205	0.02834	6.67406e-06	ebi-a-GCST90001540	0.00595427	20.3239	23.5314
ebi-a-GCST90001540	Naive CD4+ AC	C3_PANCREAS_NEUROENDOCRINE_EXALLC	pancreas_neuroendocrine neoplasms	rs55996464	A	G	A	G	0.2105	-0.290926	0.0891	0.050843	127763015	0.317331	0.290939	3395	9	130525294	0.04137	3.79997e-07	ebi-a-GCST90001540	0.00756823	25.8748	23.5314
ebi-a-GCST90001540	Naive CD4+ AC	C3_PANCREAS_NEUROENDOCRINE_EXALLC	pancreas_neuroendocrine neoplasms	rs71501086	C	T	C	T	-0.306	-0.320891	0.0321	0.061467	11010939	0.217656	0.260298	3395	9	11010939	0.06912	9.82811e-06	ebi-a-GCST90001540	0.00573979	19.5875	23.5314
ebi-a-GCST90001540	Naive CD4+ AC	C3_PANCREAS_NEUROENDOCRINE_EXALLC	pancreas_neuroendocrine neoplasms	rs72776301	T	G	T	G	0.2011	-0.0808293	0.082	0.133106	80259895	0.660572	0.18407	3395	5	79555714	0.04309	3.18002e-06	ebi-a-GCST90001540	0.00637462	21.7678	23.5314
ebi-a-GCST90001540	Naive CD4+ AC	C3_PANCREAS_NEUROENDOCRINE_EXALLC	pancreas_neuroendocrine neoplasms	rs75139198	T	G	T	G	0.1204	-0.0145234	0.2483	0.20187	95670533	0.925571	0.155466	3395	15	96213762	0.02701	8.60895e-06	ebi-a-GCST90001540	0.00581875	19.8586	23.5314
ebi-a-GCST90001540	Naive CD4+ AC	C3_PANCREAS_NEUROENDOCRINE_EXALLC	pancreas_neuroendocrine neoplasms	rs75958070	C	G	C	G	-0.1717	0.0495833	0.1214	0.151816	79492005	0.778327	0.17614	3395	11	79203049	0.03648	2.62597e-06	ebi-a-GCST90001540	0.00648286	22.1399	23.5314
ebi-a-GCST90001540	Naive CD4+ AC	C3_PANCREAS_NEUROENDOCRINE_EXALLC	pancreas_neuroendocrine neoplasms	rs7704364	A	G	A	G	0.1144	0.104911	0.2875	0.314663	8105403	0.437381	0.135086	3395	5	8105516	0.02555	7.74694e-06	ebi-a-GCST90001540	0.00587048	20.0362	23.5314
ebi-a-GCST90001540	Naive CD4+ AC	C3_PANCREAS_NEUROENDOCRINE_EXALLC	pancreas_neuroendocrine neoplasms	rs77253141	C	T	C	T	0.2896	0.833955	0.0368	0.0151799	24647341	0.0206995	0.360486	3395	8	24504854	0.06415	6.561e-06	ebi-a-GCST90001540	0.00596712	20.368	23.5314
ebi-a-GCST90001540	Naive CD4+ AC	C3_PANCREAS_NEUROENDOCRINE_EXALLC	pancreas_neuroendocrine neoplasms	rs78280695	C	A	C	A	0.2122	-0.16451	0.0811	0.0505521	15556238	0.561384	0.283254	3395	19	15667049	0.04331	1.00501e-06	ebi-a-GCST90001540	0.00702125	23.9916	23.5314
ebi-a-GCST90001540	Naive CD4+ AC	C3_PANCREAS_NEUROENDOCRINE_EXALLC	pancreas_neuroendocrine neoplasms	rs78628680	G	A	G	A	0.3446	0.613902	0.0256	0.00758838	112540874	0.393487	0.719435	3395	10	114300633	0.07579	5.659e-06	ebi-a-GCST90001540	0.00605244	20.661	23.5314
ebi-a-GCST90001540	Naive CD4+ AC	C3_PANCREAS_NEUROENDOCRINE_EXALLC	pancreas_neuroendocrine neoplasms	rs78897171	A	G	A	G	-1.11	-1.03124	0.0024	0.00432723	61868195	0.263303	0.921888	3395	20	60443251	0.2425	4.87203e-06	ebi-a-GCST90001540	0.00613353	20.9395	23.5314
ebi-a-GCST90001540	Naive CD4+ AC	C3_PANCREAS_NEUROENDOCRINE_EXALLC	pancreas_neuroendocrine neoplasms	rs79538978	C	T	C	T	0.3114	0.266794	0.0358	0.0716597	57293569	0.271534	0.242642	3395	18	54960800	0.06331	9.12893e-07	ebi-a-GCST90001540	0.00707569	24.1789	23.5314
ebi-a-GCST90001540	Naive CD4+ AC	C3_PANCREAS_NEUROENDOCRINE_EXALLC	pancreas_neuroendocrine neoplasms	rs9271772	A	G	A	G	0.2514	0.171492	0.7751	0.755188	32626498	0.240396	0.146075	3395	6	32594275	0.03424	2.6212e-13	ebi-a-GCST90001540	0.0156308	53.8775	23.5314
ebi-a-GCST90001540	Naive CD4+ AC	C3_PANCREAS_NEUROENDOCRINE_EXALLC	pancreas_neuroendocrine neoplasms	rs980169	G	A	G	A	0.1126	0.165882	0.6707	0.742309	96177339	0.24708	0.143315	3395	15	96720568	0.02532	8.93203e-06	ebi-a-GCST90001540	0.00579145	19.7648	23.5314
ebi-a-GCST90001540	Naive CD4+ AC	C3_PANCREAS_NEUROENDOCRINE_EXALLC	pancreas_neuroendocrine neoplasms	rs9998896	A	G	A	G	0.182	0.0310247	0.0946	0.180081	93895571	0.849756	0.163779	3395	4	94816722	0.03954	4.33002e-06	ebi-a-GCST90001540	0.00620194	21.1745	23.5314
ebi-a-GCST90001543	EM CD4+ %CD4+	C3_PANCREAS_NEUROENDOCRINE_EXALLC	pancreas_neuroendocrine neoplasms	rs113498448	G	T	G	T	0.1371	0.183939	0.1959	0.200373	27268218	0.238719	0.15612	3427	12	27421151	0.03048	7.09104e-06	ebi-a-GCST90001543	0.00586914	20.2205	23.1075
ebi-a-GCST90001543	EM CD4+ %CD4+	C3_PANCREAS_NEUROENDOCRINE_EXALLC	pancreas_neuroendocrine neoplasms	rs114174358	T	C	T	C	-1.26	0.279624	0.0018	0.0151757	1097772	0.595694	0.526994	3427	4	1091560	0.2626	1.66001e-06	ebi-a-GCST90001543	0.00667313	23.009	23.1075
ebi-a-GCST90001543	EM CD4+ %CD4+	C3_PANCREAS_NEUROENDOCRINE_EXALLC	pancreas_neuroendocrine neoplasms	rs114348846	A	G	A	G	-0.135	-0.0382396	0.2628	0.149658	240792018	0.827401	0.175383	3427	2	241731435	0.02714	6.92596e-07	ebi-a-GCST90001543	0.00716819	24.7283	23.1075
ebi-a-GCST90001543	EM CD4+ %CD4+	C3_PANCREAS_NEUROENDOCRINE_EXALLC	pancreas_neuroendocrine neoplasms	rs114499519	A	G	A	G	-0.2812	0.810481	0.0379	0.00428976	103192341	0.396904	0.956699	3427	3	102911185	0.06231	6.60998e-06	ebi-a-GCST90001543	0.00590783	20.3546	23.1075
ebi-a-GCST90001543	EM CD4+ %CD4+	C3_PANCREAS_NEUROENDOCRINE_EXALLC	pancreas_neuroendocrine neoplasms	rs114825362	C	G	C	G	-0.4464	1.17237	0.0201	0.00646159	101060608	0.0127125	0.470505	3427	1	101526164	0.08643	2.55e-07	ebi-a-GCST90001543	0.00772392	26.6603	23.1075
ebi-a-GCST90001543	EM CD4+ %CD4+	C3_PANCREAS_NEUROENDOCRINE_EXALLC	pancreas_neuroendocrine neoplasms	rs11579717	A	G	A	G	-0.9188	0.364015	0.0044	0.0750584	200029993	0.130223	0.240556	3427	1	199999121	0.1786	2.82202e-07	ebi-a-GCST90001543	0.00766344	26.45	23.1075
ebi-a-GCST90001543	EM CD4+ %CD4+	C3_PANCREAS_NEUROENDOCRINE_EXALLC	pancreas_neuroendocrine neoplasms	rs12428126	G	A	G	A	0.1226	-0.26352	0.2666	0.260677	20438423	0.0655722	0.143113	3427	13	21012562	0.0269	5.32905e-06	ebi-a-GCST90001543	0.00602473	20.7598	23.1075
ebi-a-GCST90001543	EM CD4+ %CD4+	C3_PANCREAS_NEUROENDOCRINE_EXALLC	pancreas_neuroendocrine neoplasms	rs12607959	G	C	G	C	0.3026	-0.146404	0.0341	0.0395102	67559104	0.644748	0.317531	3427	18	65226341	0.06684	6.17903e-06	ebi-a-GCST90001543	0.00594513	20.4838	23.1075
ebi-a-GCST90001543	EM CD4+ %CD4+	C3_PANCREAS_NEUROENDOCRINE_EXALLC	pancreas_neuroendocrine neoplasms	rs12712610	G	A	G	A	-0.1199	0.0248417	0.2969	0.124904	38670107	0.895515	0.189156	3427	2	38897249	0.02647	6.11899e-06	ebi-a-GCST90001543	0.00595147	20.5058	23.1075
ebi-a-GCST90001543	EM CD4+ %CD4+	C3_PANCREAS_NEUROENDOCRINE_EXALLC	pancreas_neuroendocrine neoplasms	rs146620586	T	G	T	G	-1.617	-0.35175	0.0032	0.00559716	198555134	0.677451	0.845665	3427	1	198524264	0.2699	2.30202e-09	ebi-a-GCST90001543	0.0103651	35.8724	23.1075
ebi-a-GCST90001543	EM CD4+ %CD4+	C3_PANCREAS_NEUROENDOCRINE_EXALLC	pancreas_neuroendocrine neoplasms	rs157386	A	G	A	G	0.1903	-0.00836954	0.1029	0.128414	19795808	0.96493	0.190355	3427	17	19699121	0.03972	1.735e-06	ebi-a-GCST90001543	0.00665343	22.9406	23.1075
ebi-a-GCST90001543	EM CD4+ %CD4+	C3_PANCREAS_NEUROENDOCRINE_EXALLC	pancreas_neuroendocrine neoplasms	rs183743052	T	C	T	C	-0.6925	-0.172516	0.0057	0.0149914	52971852	0.73606	0.5118	3427	17	51049212	0.1544	7.53304e-06	ebi-a-GCST90001543	0.00583565	20.1044	23.1075
ebi-a-GCST90001543	EM CD4+ %CD4+	C3_PANCREAS_NEUROENDOCRINE_EXALLC	pancreas_neuroendocrine neoplasms	rs1920658	A	G	A	G	0.1136	0.120919	0.6487	0.456187	160639858	0.334278	0.125236	3427	3	160357646	0.02553	8.85401e-06	ebi-a-GCST90001543	0.00574433	19.788	23.1075
ebi-a-GCST90001543	EM CD4+ %CD4+	C3_PANCREAS_NEUROENDOCRINE_EXALLC	pancreas_neuroendocrine neoplasms	rs1991423	G	A	G	A	-0.1735	-1.03073	0.1112	0.0145699	136484483	0.0488517	0.523243	3427	2	137242053	0.03826	5.97104e-06	ebi-a-GCST90001543	0.00596481	20.5521	23.1075
ebi-a-GCST90001543	EM CD4+ %CD4+	C3_PANCREAS_NEUROENDOCRINE_EXALLC	pancreas_neuroendocrine neoplasms	rs28844071	A	C	A	C	0.1143	0.00374008	0.4021	0.297155	126462826	0.978097	0.136225	3427	8	127475071	0.02439	2.88098e-06	ebi-a-GCST90001543	0.00636767	21.949	23.1075
ebi-a-GCST90001543	EM CD4+ %CD4+	C3_PANCREAS_NEUROENDOCRINE_EXALLC	pancreas_neuroendocrine neoplasms	rs35900954	A	G	A	G	0.2059	-0.294197	0.0848	0.032588	124118265	0.401121	0.350392	3427	6	124439410	0.04362	2.434e-06	ebi-a-GCST90001543	0.00645971	22.2683	23.1075
ebi-a-GCST90001543	EM CD4+ %CD4+	C3_PANCREAS_NEUROENDOCRINE_EXALLC	pancreas_neuroendocrine neoplasms	rs439782	A	G	A	G	0.155	-0.197553	0.1698	0.246877	67656090	0.181376	0.14781	3427	8	68568325	0.03244	1.84098e-06	ebi-a-GCST90001543	0.00661765	22.8165	23.1075
ebi-a-GCST90001543	EM CD4+ %CD4+	C3_PANCREAS_NEUROENDOCRINE_EXALLC	pancreas_neuroendocrine neoplasms	rs4959028	G	A	G	A	0.2111	-0.326847	0.2288	0.11105	32415361	0.104647	0.201418	3427	6	32383138	0.03351	3.34804e-10	ebi-a-GCST90001543	0.0114476	39.662	23.1075
ebi-a-GCST90001543	EM CD4+ %CD4+	C3_PANCREAS_NEUROENDOCRINE_EXALLC	pancreas_neuroendocrine neoplasms	rs6046769	G	A	G	A	-0.1192	0.0235036	0.6265	0.688003	20257484	0.861756	0.13497	3427	20	20238128	0.02465	1.38e-06	ebi-a-GCST90001543	0.00677721	23.3703	23.1075
ebi-a-GCST90001543	EM CD4+ %CD4+	C3_PANCREAS_NEUROENDOCRINE_EXALLC	pancreas_neuroendocrine neoplasms	rs72668680	A	G	A	G	-1.535	0.601685	0.0012	0.0152449	52774705	0.254956	0.528539	3427	1	53240377	0.3384	5.96197e-06	ebi-a-GCST90001543	0.00596818	20.5638	23.1075
ebi-a-GCST90001543	EM CD4+ %CD4+	C3_PANCREAS_NEUROENDOCRINE_EXALLC	pancreas_neuroendocrine neoplasms	rs72744142	A	G	A	G	0.159	-0.274767	0.15	0.0614804	81226606	0.29161	0.260543	3427	15	81518947	0.03367	2.44101e-06	ebi-a-GCST90001543	0.00646513	22.2871	23.1075
ebi-a-GCST90001543	EM CD4+ %CD4+	C3_PANCREAS_NEUROENDOCRINE_EXALLC	pancreas_neuroendocrine neoplasms	rs72858657	C	T	C	T	-0.2986	0.260163	0.034	0.0229519	14107221	0.537779	0.422223	3427	11	14128767	0.06713	8.94705e-06	ebi-a-GCST90001543	0.00574027	19.7739	23.1075
ebi-a-GCST90001543	EM CD4+ %CD4+	C3_PANCREAS_NEUROENDOCRINE_EXALLC	pancreas_neuroendocrine neoplasms	rs73060045	G	A	G	A	0.1986	0.271345	0.1023	0.0877459	12015197	0.220392	0.221418	3427	12	12168131	0.03908	3.93097e-07	ebi-a-GCST90001543	0.00747954	25.8105	23.1075
ebi-a-GCST90001543	EM CD4+ %CD4+	C3_PANCREAS_NEUROENDOCRINE_EXALLC	pancreas_neuroendocrine neoplasms	rs75010615	T	C	T	C	1.402	-0.124355	0.002	0.035835	40740199	0.713262	0.338401	3427	17	38896451	0.3037	4.05602e-06	ebi-a-GCST90001543	0.00618016	21.2987	23.1075
ebi-a-GCST90001543	EM CD4+ %CD4+	C3_PANCREAS_NEUROENDOCRINE_EXALLC	pancreas_neuroendocrine neoplasms	rs7798224	C	G	C	G	-0.3626	-0.375005	0.0251	0.00594895	103735426	0.644006	0.811514	3427	7	103375873	0.07866	4.17802e-06	ebi-a-GCST90001543	0.00616239	21.237	23.1075
ebi-a-GCST90001543	EM CD4+ %CD4+	C3_PANCREAS_NEUROENDOCRINE_EXALLC	pancreas_neuroendocrine neoplasms	rs79505492	G	A	G	A	0.1904	0.058102	0.0896	0.103604	79456949	0.777458	0.205574	3427	11	79167993	0.04239	7.31307e-06	ebi-a-GCST90001543	0.00585253	20.1629	23.1075
ebi-a-GCST90001543	EM CD4+ %CD4+	C3_PANCREAS_NEUROENDOCRINE_EXALLC	pancreas_neuroendocrine neoplasms	rs79538978	C	T	C	T	-0.2896	0.266794	0.0357	0.0716597	57293569	0.271534	0.242642	3427	18	54960800	0.06413	6.49397e-06	ebi-a-GCST90001543	0.0059154	20.3808	23.1075
ebi-a-GCST90001543	EM CD4+ %CD4+	C3_PANCREAS_NEUROENDOCRINE_EXALLC	pancreas_neuroendocrine neoplasms	rs9267484	T	A	T	A	0.2057	-0.252866	0.1729	0.0152525	31537947	0.615472	0.503437	3427	6	31505724	0.04288	1.66598e-06	ebi-a-GCST90001543	0.00667019	22.9988	23.1075
ebi-a-GCST90001544	EM CD4+ %T cell	C3_PANCREAS_NEUROENDOCRINE_EXALLC	pancreas_neuroendocrine neoplasms	rs113243185	C	G	C	G	0.2134	0.2679	0.1996	0.13228	32617294	0.14681	0.184645	3427	6	32585071	0.03693	8.18898e-09	ebi-a-GCST90001544	0.0096495	33.3716	25.8051
ebi-a-GCST90001544	EM CD4+ %T cell	C3_PANCREAS_NEUROENDOCRINE_EXALLC	pancreas_neuroendocrine neoplasms	rs113642164	T	C	T	C	-0.2505	0.331077	0.0451	0.0611556	100215017	0.205373	0.261434	3427	6	100662893	0.05645	9.3901e-06	ebi-a-GCST90001544	0.00571327	19.6804	25.8051
ebi-a-GCST90001544	EM CD4+ %T cell	C3_PANCREAS_NEUROENDOCRINE_EXALLC	pancreas_neuroendocrine neoplasms	rs114825362	C	G	C	G	-0.4079	1.17237	0.0201	0.00646159	101060608	0.0127125	0.470505	3427	1	101526164	0.08462	1.49101e-06	ebi-a-GCST90001544	0.00673461	23.2224	25.8051
ebi-a-GCST90001544	EM CD4+ %T cell	C3_PANCREAS_NEUROENDOCRINE_EXALLC	pancreas_neuroendocrine neoplasms	rs11579717	A	G	A	G	-0.8849	0.364015	0.0044	0.0750584	200029993	0.130223	0.240556	3427	1	199999121	0.1748	4.33102e-07	ebi-a-GCST90001544	0.0074226	25.6125	25.8051
ebi-a-GCST90001544	EM CD4+ %T cell	C3_PANCREAS_NEUROENDOCRINE_EXALLC	pancreas_neuroendocrine neoplasms	rs11770479	C	T	C	T	-0.6696	0.343047	0.007	0.0682431	71441163	0.16523	0.247206	3427	7	70906148	0.14	1.80701e-06	ebi-a-GCST90001544	0.00663088	22.8624	25.8051
ebi-a-GCST90001544	EM CD4+ %T cell	C3_PANCREAS_NEUROENDOCRINE_EXALLC	pancreas_neuroendocrine neoplasms	rs12607959	G	C	G	C	0.2933	-0.146404	0.0341	0.0395102	67559104	0.644748	0.317531	3427	18	65226341	0.06541	7.56502e-06	ebi-a-GCST90001544	0.00583285	20.0947	25.8051
ebi-a-GCST90001544	EM CD4+ %T cell	C3_PANCREAS_NEUROENDOCRINE_EXALLC	pancreas_neuroendocrine neoplasms	rs146620586	T	G	T	G	-1.711	-0.35175	0.0032	0.00559716	198555134	0.677451	0.845665	3427	1	198524264	0.2639	1.02301e-10	ebi-a-GCST90001544	0.0121175	42.0115	25.8051
ebi-a-GCST90001544	EM CD4+ %T cell	C3_PANCREAS_NEUROENDOCRINE_EXALLC	pancreas_neuroendocrine neoplasms	rs17776339	A	T	A	T	0.2964	-0.0706967	0.0382	0.0224439	42968180	0.871221	0.43611	3427	15	43260378	0.06349	3.15697e-06	ebi-a-GCST90001544	0.00631944	21.7817	25.8051
ebi-a-GCST90001544	EM CD4+ %T cell	C3_PANCREAS_NEUROENDOCRINE_EXALLC	pancreas_neuroendocrine neoplasms	rs183743052	T	C	T	C	-0.7539	-0.172516	0.0057	0.0149914	52971852	0.73606	0.5118	3427	17	51049212	0.151	6.22802e-07	ebi-a-GCST90001544	0.00722124	24.9127	25.8051
ebi-a-GCST90001544	EM CD4+ %T cell	C3_PANCREAS_NEUROENDOCRINE_EXALLC	pancreas_neuroendocrine neoplasms	rs2500513	G	A	G	A	-0.1158	0.101003	0.7151	0.759095	148966567	0.48831	0.145747	3427	6	149287703	0.02576	7.22703e-06	ebi-a-GCST90001544	0.00586216	20.1963	25.8051
ebi-a-GCST90001544	EM CD4+ %T cell	C3_PANCREAS_NEUROENDOCRINE_EXALLC	pancreas_neuroendocrine neoplasms	rs387663	A	G	A	G	0.1688	-0.209366	0.1681	0.244176	67656073	0.157688	0.148183	3427	8	68568308	0.03184	1.21599e-07	ebi-a-GCST90001544	0.00813462	28.0896	25.8051
ebi-a-GCST90001544	EM CD4+ %T cell	C3_PANCREAS_NEUROENDOCRINE_EXALLC	pancreas_neuroendocrine neoplasms	rs58905133	G	A	G	A	0.1158	0.142953	0.3528	0.423429	38660822	0.258706	0.126568	3427	2	38887964	0.025	3.79402e-06	ebi-a-GCST90001544	0.00622175	21.4429	25.8051
ebi-a-GCST90001544	EM CD4+ %T cell	C3_PANCREAS_NEUROENDOCRINE_EXALLC	pancreas_neuroendocrine neoplasms	rs6132693	T	G	T	G	-0.1114	0.279901	0.3594	0.520346	319115	0.0280537	0.127428	3427	20	299759	0.02438	5.021e-06	ebi-a-GCST90001544	0.00605551	20.8665	25.8051
ebi-a-GCST90001544	EM CD4+ %T cell	C3_PANCREAS_NEUROENDOCRINE_EXALLC	pancreas_neuroendocrine neoplasms	rs72858657	C	T	C	T	-0.3023	0.260163	0.034	0.0229519	14107221	0.537779	0.422223	3427	11	14128767	0.06568	4.32803e-06	ebi-a-GCST90001544	0.00614355	21.1717	25.8051
ebi-a-GCST90001544	EM CD4+ %T cell	C3_PANCREAS_NEUROENDOCRINE_EXALLC	pancreas_neuroendocrine neoplasms	rs73060045	G	A	G	A	0.1787	0.271345	0.1023	0.0877459	12015197	0.220392	0.221418	3427	12	12168131	0.03826	3.125e-06	ebi-a-GCST90001544	0.00632542	21.8025	25.8051
ebi-a-GCST90001544	EM CD4+ %T cell	C3_PANCREAS_NEUROENDOCRINE_EXALLC	pancreas_neuroendocrine neoplasms	rs73189225	A	G	A	G	-0.1726	-0.0797858	0.1103	0.302748	108534022	0.559128	0.136587	3427	12	108927798	0.03685	2.91702e-06	ebi-a-GCST90001544	0.00636094	21.9257	25.8051
ebi-a-GCST90001544	EM CD4+ %T cell	C3_PANCREAS_NEUROENDOCRINE_EXALLC	pancreas_neuroendocrine neoplasms	rs7464374	A	G	A	G	-0.3674	-0.00104691	0.0231	0.0985163	143686362	0.996062	0.212115	3427	8	144768532	0.07647	1.617e-06	ebi-a-GCST90001544	0.00669062	23.0697	25.8051
ebi-a-GCST90001544	EM CD4+ %T cell	C3_PANCREAS_NEUROENDOCRINE_EXALLC	pancreas_neuroendocrine neoplasms	rs80060305	A	G	A	G	0.2599	-0.282336	0.0499	0.0247414	45904156	0.477014	0.397034	3427	2	46131295	0.05442	1.86999e-06	ebi-a-GCST90001544	0.00661151	22.7951	25.8051
ebi-a-GCST90001544	EM CD4+ %T cell	C3_PANCREAS_NEUROENDOCRINE_EXALLC	pancreas_neuroendocrine neoplasms	rs9267484	T	A	T	A	0.2376	-0.252866	0.1729	0.0152525	31537947	0.615472	0.503437	3427	6	31505724	0.0419	1.547e-08	ebi-a-GCST90001544	0.00929597	32.1374	25.8051
ebi-a-GCST90001544	EM CD4+ %T cell	C3_PANCREAS_NEUROENDOCRINE_EXALLC	pancreas_neuroendocrine neoplasms	rs9271536	T	A	T	A	-0.2368	0.143116	0.7798	0.755385	32622201	0.327088	0.146037	3427	6	32589978	0.0338	2.95393e-12	ebi-a-GCST90001544	0.0141202	49.0542	25.8051
ebi-a-GCST90001547	TD CD4+ %T cell	C3_PANCREAS_NEUROENDOCRINE_EXALLC	pancreas_neuroendocrine neoplasms	rs10750395	A	G	A	G	-0.1274	-0.0371776	0.3742	0.45733	99759647	0.767289	0.125633	3427	11	99630378	0.02551	6.188e-07	ebi-a-GCST90001547	0.00722528	24.9267	27.9922
ebi-a-GCST90001547	TD CD4+ %T cell	C3_PANCREAS_NEUROENDOCRINE_EXALLC	pancreas_neuroendocrine neoplasms	rs113243185	C	G	C	G	0.2854	0.2679	0.1996	0.13228	32617294	0.14681	0.184645	3427	6	32585071	0.03605	3.27793e-15	ebi-a-GCST90001547	0.0179602	62.6389	27.9922
ebi-a-GCST90001547	TD CD4+ %T cell	C3_PANCREAS_NEUROENDOCRINE_EXALLC	pancreas_neuroendocrine neoplasms	rs113667295	C	G	C	G	-2.17	-0.595151	0.0006	0.0264677	137620145	0.12118	0.384008	3427	8	138632388	0.4896	9.60993e-06	ebi-a-GCST90001547	0.00569954	19.6328	27.9922
ebi-a-GCST90001547	TD CD4+ %T cell	C3_PANCREAS_NEUROENDOCRINE_EXALLC	pancreas_neuroendocrine neoplasms	rs114171033	C	G	C	G	0.1718	0.054746	0.1176	0.0198213	141661014	0.903994	0.453881	3427	2	142418583	0.0383	7.49307e-06	ebi-a-GCST90001547	0.00583703	20.1092	27.9922
ebi-a-GCST90001547	TD CD4+ %T cell	C3_PANCREAS_NEUROENDOCRINE_EXALLC	pancreas_neuroendocrine neoplasms	rs12148245	T	C	T	C	0.1189	-0.162868	0.3507	0.405815	79986619	0.200685	0.12728	3427	15	80278961	0.02627	6.23893e-06	ebi-a-GCST90001547	0.00594212	20.4734	27.9922
ebi-a-GCST90001547	TD CD4+ %T cell	C3_PANCREAS_NEUROENDOCRINE_EXALLC	pancreas_neuroendocrine neoplasms	rs13024840	A	T	A	T	0.2049	0.00725484	0.2578	0.0964355	38668778	0.972721	0.212158	3427	2	38895920	0.02827	5.22878e-13	ebi-a-GCST90001547	0.0150977	52.5024	27.9922
ebi-a-GCST90001547	TD CD4+ %T cell	C3_PANCREAS_NEUROENDOCRINE_EXALLC	pancreas_neuroendocrine neoplasms	rs1304372	A	G	A	G	-0.1132	-0.00682991	0.4578	0.454761	30825987	0.95631	0.124668	3427	21	32198305	0.02483	5.27497e-06	ebi-a-GCST90001547	0.00602836	20.7724	27.9922
ebi-a-GCST90001547	TD CD4+ %T cell	C3_PANCREAS_NEUROENDOCRINE_EXALLC	pancreas_neuroendocrine neoplasms	rs140239764	A	C	A	C	-1.199	0.0372587	0.0023	0.0288454	24931695	0.9193	0.36775	3427	12	25084629	0.2664	7.00197e-06	ebi-a-GCST90001547	0.0058762	20.2449	27.9922
ebi-a-GCST90001547	TD CD4+ %T cell	C3_PANCREAS_NEUROENDOCRINE_EXALLC	pancreas_neuroendocrine neoplasms	rs140464654	G	A	G	A	-0.6778	-0.0423682	0.0066	0.00382011	40981163	0.968691	1.07945	3427	12	41374965	0.1522	8.71806e-06	ebi-a-GCST90001547	0.00575379	19.8208	27.9922
ebi-a-GCST90001547	TD CD4+ %T cell	C3_PANCREAS_NEUROENDOCRINE_EXALLC	pancreas_neuroendocrine neoplasms	rs140596675	A	G	A	G	-0.1813	-0.151343	0.1094	0.0564897	118637441	0.569799	0.266287	3427	4	119558596	0.03918	3.83804e-06	ebi-a-GCST90001547	0.00620937	21.4	27.9922
ebi-a-GCST90001547	TD CD4+ %T cell	C3_PANCREAS_NEUROENDOCRINE_EXALLC	pancreas_neuroendocrine neoplasms	rs143346058	G	C	G	C	-2.989	-0.998151	0.0003	0.0105291	141955519	0.102335	0.610999	3427	3	141674361	0.6329	2.41402e-06	ebi-a-GCST90001547	0.00646622	22.2909	27.9922
ebi-a-GCST90001547	TD CD4+ %T cell	C3_PANCREAS_NEUROENDOCRINE_EXALLC	pancreas_neuroendocrine neoplasms	rs1509520	T	G	T	G	0.1924	0.137702	0.1069	0.0345923	64849363	0.687584	0.342428	3427	2	65076497	0.03952	1.17001e-06	ebi-a-GCST90001547	0.00686861	23.6877	27.9922
ebi-a-GCST90001547	TD CD4+ %T cell	C3_PANCREAS_NEUROENDOCRINE_EXALLC	pancreas_neuroendocrine neoplasms	rs17583875	A	G	A	G	1.299	0.155915	0.0029	0.0215097	197955640	0.725934	0.444785	3427	1	197924770	0.2259	9.5159e-09	ebi-a-GCST90001547	0.00955656	33.047	27.9922
ebi-a-GCST90001547	TD CD4+ %T cell	C3_PANCREAS_NEUROENDOCRINE_EXALLC	pancreas_neuroendocrine neoplasms	rs191878389	C	T	C	T	-0.6438	-1.0141	0.0076	0.00284503	17804107	0.39548	1.19345	3427	12	17957041	0.1405	4.76003e-06	ebi-a-GCST90001547	0.00608951	20.9844	27.9922
ebi-a-GCST90001547	TD CD4+ %T cell	C3_PANCREAS_NEUROENDOCRINE_EXALLC	pancreas_neuroendocrine neoplasms	rs28832396	T	C	T	C	0.1111	-0.0399811	0.5511	0.43005	109043810	0.753253	0.127186	3427	1	109586432	0.02499	9.12599e-06	ebi-a-GCST90001547	0.00573435	19.7534	27.9922
ebi-a-GCST90001547	TD CD4+ %T cell	C3_PANCREAS_NEUROENDOCRINE_EXALLC	pancreas_neuroendocrine neoplasms	rs3786686	A	G	A	G	0.1209	-0.0995817	0.3296	0.482616	6831344	0.427398	0.125473	3427	19	6831355	0.02648	5.16702e-06	ebi-a-GCST90001547	0.00604601	20.8335	27.9922
ebi-a-GCST90001547	TD CD4+ %T cell	C3_PANCREAS_NEUROENDOCRINE_EXALLC	pancreas_neuroendocrine neoplasms	rs4778983	C	T	C	T	-0.1225	-0.20749	0.3108	0.242343	82210737	0.153234	0.14528	3427	15	82503078	0.02692	5.53503e-06	ebi-a-GCST90001547	0.00600609	20.6951	27.9922
ebi-a-GCST90001547	TD CD4+ %T cell	C3_PANCREAS_NEUROENDOCRINE_EXALLC	pancreas_neuroendocrine neoplasms	rs55633297	G	A	G	A	-0.2037	0.0859324	0.091	0.0630492	120807567	0.73559	0.254464	3427	2	121565142	0.04328	2.62301e-06	ebi-a-GCST90001547	0.00642237	22.1388	27.9922
ebi-a-GCST90001547	TD CD4+ %T cell	C3_PANCREAS_NEUROENDOCRINE_EXALLC	pancreas_neuroendocrine neoplasms	rs62400929	G	A	G	A	0.3169	-1.00471	0.1087	0.000799224	31191769	0.658221	2.2712	3427	6	31159546	0.04734	2.55094e-11	ebi-a-GCST90001547	0.0129072	44.7852	27.9922
ebi-a-GCST90001547	TD CD4+ %T cell	C3_PANCREAS_NEUROENDOCRINE_EXALLC	pancreas_neuroendocrine neoplasms	rs6766978	G	A	G	A	-0.124	0.297716	0.2699	0.0993017	189160682	0.157609	0.210674	3427	3	188878471	0.02761	7.34294e-06	ebi-a-GCST90001547	0.00585124	20.1584	27.9922
ebi-a-GCST90001547	TD CD4+ %T cell	C3_PANCREAS_NEUROENDOCRINE_EXALLC	pancreas_neuroendocrine neoplasms	rs7075830	C	G	C	G	-0.2895	-0.185892	0.0451	0.0682993	1045710	0.449442	0.245777	3427	10	1091650	0.05987	1.38299e-06	ebi-a-GCST90001547	0.00677659	23.3682	27.9922
ebi-a-GCST90001547	TD CD4+ %T cell	C3_PANCREAS_NEUROENDOCRINE_EXALLC	pancreas_neuroendocrine neoplasms	rs7131851	G	A	G	A	0.1097	0.0673692	0.5518	0.571709	128950032	0.594785	0.126654	3427	12	129434577	0.02466	8.86401e-06	ebi-a-GCST90001547	0.00574133	19.7776	27.9922
ebi-a-GCST90001547	TD CD4+ %T cell	C3_PANCREAS_NEUROENDOCRINE_EXALLC	pancreas_neuroendocrine neoplasms	rs74385090	T	A	T	A	-0.1817	-0.363956	0.1021	0.0273465	51465971	0.323273	0.368469	3427	14	51932689	0.04064	8.03397e-06	ebi-a-GCST90001547	0.00579913	19.9779	27.9922
ebi-a-GCST90001547	TD CD4+ %T cell	C3_PANCREAS_NEUROENDOCRINE_EXALLC	pancreas_neuroendocrine neoplasms	rs9271536	T	A	T	A	-0.291	0.143116	0.7798	0.755385	32622201	0.327088	0.146037	3427	6	32589978	0.03325	3.30065e-18	ebi-a-GCST90001547	0.0218619	76.5507	27.9922
ebi-a-GCST90001547	TD CD4+ %T cell	C3_PANCREAS_NEUROENDOCRINE_EXALLC	pancreas_neuroendocrine neoplasms	rs9501107	T	G	T	G	0.2185	0.174596	0.1503	0.13559	31424270	0.342511	0.183937	3427	6	31392047	0.03884	1.996e-08	ebi-a-GCST90001547	0.00915036	31.6294	27.9922
ebi-a-GCST90001547	TD CD4+ %T cell	C3_PANCREAS_NEUROENDOCRINE_EXALLC	pancreas_neuroendocrine neoplasms	rs9501598	G	A	G	A	0.2415	0.289211	0.098	0.00617657	31886031	0.719747	0.80606	3427	6	31853808	0.04772	4.41001e-07	ebi-a-GCST90001547	0.00741798	25.5965	27.9922
ebi-a-GCST90001557	TD CD8br AC	C3_PANCREAS_NEUROENDOCRINE_EXALLC	pancreas_neuroendocrine neoplasms	rs10829262	G	T	G	T	0.118	-0.0130457	0.6189	0.537605	18711047	0.917653	0.126178	3395	10	18999976	0.0262	6.93202e-06	ebi-a-GCST90001557	0.00593929	20.2724	27.6918
ebi-a-GCST90001557	TD CD8br AC	C3_PANCREAS_NEUROENDOCRINE_EXALLC	pancreas_neuroendocrine neoplasms	rs113702891	A	G	A	G	-0.1472	0.162374	0.1931	0.101569	9526334	0.434271	0.207665	3395	1	9586393	0.03271	7.01294e-06	ebi-a-GCST90001557	0.00592969	20.2394	27.6918
ebi-a-GCST90001557	TD CD8br AC	C3_PANCREAS_NEUROENDOCRINE_EXALLC	pancreas_neuroendocrine neoplasms	rs114799586	T	C	T	C	0.2936	0.173067	0.0396	0.00694907	27430187	0.822746	0.772569	3395	5	27430294	0.06568	8.06901e-06	ebi-a-GCST90001557	0.00585137	19.9705	27.6918
ebi-a-GCST90001557	TD CD8br AC	C3_PANCREAS_NEUROENDOCRINE_EXALLC	pancreas_neuroendocrine neoplasms	rs118009051	G	C	G	C	0.3408	-0.00420076	0.0311	0.00746295	15707219	0.995263	0.707495	3395	21	17079538	0.07431	4.68803e-06	ebi-a-GCST90001557	0.00615719	21.0208	27.6918
ebi-a-GCST90001557	TD CD8br AC	C3_PANCREAS_NEUROENDOCRINE_EXALLC	pancreas_neuroendocrine neoplasms	rs12352819	T	C	T	C	-0.3715	0.487419	0.0277	0.0133223	130396276	0.374797	0.54919	3395	9	133271663	0.07868	2.42399e-06	ebi-a-GCST90001557	0.00652389	22.2809	27.6918
ebi-a-GCST90001557	TD CD8br AC	C3_PANCREAS_NEUROENDOCRINE_EXALLC	pancreas_neuroendocrine neoplasms	rs138437119	T	A	T	A	0.383	0.0552624	0.0239	0.016352	127408612	0.912774	0.504494	3395	10	129206876	0.08496	6.78094e-06	ebi-a-GCST90001557	0.00595027	20.3101	27.6918
ebi-a-GCST90001557	TD CD8br AC	C3_PANCREAS_NEUROENDOCRINE_EXALLC	pancreas_neuroendocrine neoplasms	rs191753228	T	C	T	C	1.017	0.604132	0.0041	0.0226352	196352038	0.153789	0.423573	3395	1	196321168	0.2285	8.88792e-06	ebi-a-GCST90001557	0.005801	19.7976	27.6918
ebi-a-GCST90001557	TD CD8br AC	C3_PANCREAS_NEUROENDOCRINE_EXALLC	pancreas_neuroendocrine neoplasms	rs1958553	A	G	A	G	-0.1751	-0.160668	0.1183	0.108992	33608008	0.419413	0.198984	3395	14	34077214	0.03923	8.26304e-06	ebi-a-GCST90001557	0.00583384	19.9104	27.6918
ebi-a-GCST90001557	TD CD8br AC	C3_PANCREAS_NEUROENDOCRINE_EXALLC	pancreas_neuroendocrine neoplasms	rs2837838	G	A	G	A	0.2286	0.171091	0.9264	0.945285	40819936	0.532372	0.274013	3395	21	42191862	0.04869	2.76701e-06	ebi-a-GCST90001557	0.00645093	22.0301	27.6918
ebi-a-GCST90001557	TD CD8br AC	C3_PANCREAS_NEUROENDOCRINE_EXALLC	pancreas_neuroendocrine neoplasms	rs4593919	C	T	C	T	0.2185	0.288522	0.0747	0.119433	116383335	0.131932	0.191515	3395	10	118142847	0.04908	8.79103e-06	ebi-a-GCST90001557	0.00580398	19.8079	27.6918
ebi-a-GCST90001557	TD CD8br AC	C3_PANCREAS_NEUROENDOCRINE_EXALLC	pancreas_neuroendocrine neoplasms	rs4796089	C	T	C	T	-0.1756	0.16691	0.134	0.092885	35487739	0.444179	0.218139	3395	17	33814758	0.03821	4.44396e-06	ebi-a-GCST90001557	0.00618247	21.1076	27.6918
ebi-a-GCST90001557	TD CD8br AC	C3_PANCREAS_NEUROENDOCRINE_EXALLC	pancreas_neuroendocrine neoplasms	rs56669682	A	C	A	C	0.2215	0.175982	0.0756	0.0859363	135544557	0.434823	0.22534	3395	4	136465712	0.04832	4.719e-06	ebi-a-GCST90001557	0.0061514	21.0009	27.6918
ebi-a-GCST90001557	TD CD8br AC	C3_PANCREAS_NEUROENDOCRINE_EXALLC	pancreas_neuroendocrine neoplasms	rs6707421	G	A	G	A	0.1912	0.0838142	0.3009	0.119584	38670639	0.663563	0.192677	3395	2	38897781	0.02822	1.4471e-11	ebi-a-GCST90001557	0.013341	45.8781	27.6918
ebi-a-GCST90001557	TD CD8br AC	C3_PANCREAS_NEUROENDOCRINE_EXALLC	pancreas_neuroendocrine neoplasms	rs7583259	G	C	G	C	0.2816	0.0264601	0.5024	0.566593	38694792	0.8345	0.126643	3395	2	38921934	0.02555	8.63774e-28	ebi-a-GCST90001557	0.0345443	121.402	27.6918
ebi-a-GCST90001557	TD CD8br AC	C3_PANCREAS_NEUROENDOCRINE_EXALLC	pancreas_neuroendocrine neoplasms	rs78245997	G	T	G	T	-0.6831	-0.298502	0.0077	0.0717917	67983198	0.225956	0.246525	3395	7	67448185	0.1513	6.51899e-06	ebi-a-GCST90001557	0.00596831	20.3721	27.6918
ebi-a-GCST90001557	TD CD8br AC	C3_PANCREAS_NEUROENDOCRINE_EXALLC	pancreas_neuroendocrine neoplasms	rs78397636	T	C	T	C	0.3087	-0.235817	0.0362	0.0261661	36595541	0.552364	0.396851	3395	2	36822684	0.06794	5.72598e-06	ebi-a-GCST90001557	0.00604435	20.6332	27.6918
ebi-a-GCST90001557	TD CD8br AC	C3_PANCREAS_NEUROENDOCRINE_EXALLC	pancreas_neuroendocrine neoplasms	rs79293829	G	A	G	A	0.4153	0.122208	0.0214	0.0418214	37442705	0.695529	0.312263	3395	4	37444327	0.09133	5.62406e-06	ebi-a-GCST90001557	0.00605369	20.6653	27.6918
ebi-a-GCST90001557	TD CD8br AC	C3_PANCREAS_NEUROENDOCRINE_EXALLC	pancreas_neuroendocrine neoplasms	rs7989683	T	C	T	C	-0.2482	-0.158096	0.9393	0.901112	95651796	0.450781	0.209645	3395	13	96304050	0.0532	3.20701e-06	ebi-a-GCST90001557	0.00637038	21.7533	27.6918
ebi-a-GCST90001563	CM DN (CD4-CD8-)	C3_PANCREAS_NEUROENDOCRINE_EXALLC	pancreas_neuroendocrine neoplasms	rs149297162	A	G	A	G	1.671	-1.03357	0.0012	0.0196241	193654365	0.0257413	0.463464	3395	3	193372154	0.3724	7.41908e-06	ebi-a-GCST90001563	0.00589557	20.1223	21.3361
ebi-a-GCST90001563	CM DN (CD4-CD8-)	C3_PANCREAS_NEUROENDOCRINE_EXALLC	pancreas_neuroendocrine neoplasms	rs149764572	G	A	G	A	1.119	-0.421756	0.0027	0.0709015	94911681	0.084922	0.244806	3395	14	95378018	0.2235	5.77006e-07	ebi-a-GCST90001563	0.00732943	25.0524	21.3361
ebi-a-GCST90001563	CM DN (CD4-CD8-)	C3_PANCREAS_NEUROENDOCRINE_EXALLC	pancreas_neuroendocrine neoplasms	rs62107683	G	C	G	C	-0.1874	-0.0977442	0.0708	0.0951054	8290771	0.649636	0.215168	3395	2	8430901	0.0415	6.51193e-06	ebi-a-GCST90001563	0.00597039	20.3792	21.3361
ebi-a-GCST90001563	CM DN (CD4-CD8-)	C3_PANCREAS_NEUROENDOCRINE_EXALLC	pancreas_neuroendocrine neoplasms	rs71592595	C	T	C	T	0.2144	-0.139219	0.0539	0.0378061	122428236	0.675635	0.33272	3395	5	121763931	0.04818	8.831e-06	ebi-a-GCST90001563	0.00579896	19.7906	21.3361
ebi-a-GCST90001565	CM DN (CD4-CD8-)	C3_PANCREAS_NEUROENDOCRINE_EXALLC	pancreas_neuroendocrine neoplasms	rs10923602	A	T	A	T	0.1129	-0.29714	0.7161	0.727097	118548615	0.0335066	0.139767	3427	1	119091238	0.02474	5.25799e-06	ebi-a-GCST90001565	0.00604009	20.813	21.6231
ebi-a-GCST90001565	CM DN (CD4-CD8-)	C3_PANCREAS_NEUROENDOCRINE_EXALLC	pancreas_neuroendocrine neoplasms	rs10976338	C	G	C	G	-0.3243	0.195074	0.0312	0.0305195	7510150	0.59353	0.365494	3427	9	7510150	0.06286	2.61698e-07	ebi-a-GCST90001565	0.00770675	26.6006	21.6231
ebi-a-GCST90001565	CM DN (CD4-CD8-)	C3_PANCREAS_NEUROENDOCRINE_EXALLC	pancreas_neuroendocrine neoplasms	rs11592463	A	G	A	G	-0.1639	0.114577	0.0964	0.162759	34229514	0.50103	0.170281	3427	10	34518442	0.03605	5.665e-06	ebi-a-GCST90001565	0.00599545	20.6583	21.6231
ebi-a-GCST90001565	CM DN (CD4-CD8-)	C3_PANCREAS_NEUROENDOCRINE_EXALLC	pancreas_neuroendocrine neoplasms	rs116181048	A	G	A	G	0.7854	-1.04562	0.0041	0.000657506	207731642	0.671262	2.46367	3427	2	208596366	0.1713	4.68598e-06	ebi-a-GCST90001565	0.00609673	21.0094	21.6231
ebi-a-GCST90001565	CM DN (CD4-CD8-)	C3_PANCREAS_NEUROENDOCRINE_EXALLC	pancreas_neuroendocrine neoplasms	rs117646786	C	A	C	A	1.761	-0.350217	0.0009	0.00521951	33205384	0.670664	0.82358	3427	22	33601370	0.3588	9.71896e-07	ebi-a-GCST90001565	0.00698004	24.0747	21.6231
ebi-a-GCST90001565	CM DN (CD4-CD8-)	C3_PANCREAS_NEUROENDOCRINE_EXALLC	pancreas_neuroendocrine neoplasms	rs142709521	C	G	C	G	-0.2947	6.46141	0.0287	0.000610832	1042759	0.0386874	3.12523	3427	1	978139	0.0665	9.67097e-06	ebi-a-GCST90001565	0.00569798	19.6274	21.6231
ebi-a-GCST90001565	CM DN (CD4-CD8-)	C3_PANCREAS_NEUROENDOCRINE_EXALLC	pancreas_neuroendocrine neoplasms	rs1816148	C	T	C	T	-0.2766	0.464147	0.0324	0.0652184	52400541	0.0652184	0.25174	3427	5	51696375	0.06196	8.30692e-06	ebi-a-GCST90001565	0.00578162	19.9172	21.6231
ebi-a-GCST90001565	CM DN (CD4-CD8-)	C3_PANCREAS_NEUROENDOCRINE_EXALLC	pancreas_neuroendocrine neoplasms	rs188074964	C	T	C	T	1.323	-0.446376	0.0015	0.0212668	49331563	0.304554	0.434761	3427	19	49834820	0.2834	3.13899e-06	ebi-a-GCST90001565	0.00631907	21.7804	21.6231
ebi-a-GCST90001565	CM DN (CD4-CD8-)	C3_PANCREAS_NEUROENDOCRINE_EXALLC	pancreas_neuroendocrine neoplasms	rs2363876	T	C	T	C	0.1288	0.119255	0.226	0.31038	61311070	0.375208	0.134484	3427	1	61776742	0.02635	1.079e-06	ebi-a-GCST90001565	0.00692371	23.879	21.6231
ebi-a-GCST90001565	CM DN (CD4-CD8-)	C3_PANCREAS_NEUROENDOCRINE_EXALLC	pancreas_neuroendocrine neoplasms	rs2681071	T	G	T	G	0.1091	-0.136796	0.3062	0.614534	35407646	0.296525	0.131042	3427	17	33734665	0.0238	4.70403e-06	ebi-a-GCST90001565	0.00609434	21.0011	21.6231
ebi-a-GCST90001565	CM DN (CD4-CD8-)	C3_PANCREAS_NEUROENDOCRINE_EXALLC	pancreas_neuroendocrine neoplasms	rs301224	A	G	A	G	0.1225	0.0494872	0.1936	0.206917	176374150	0.747186	0.153519	3427	3	176091938	0.0273	7.41105e-06	ebi-a-GCST90001565	0.00584102	20.123	21.6231
ebi-a-GCST90001565	CM DN (CD4-CD8-)	C3_PANCREAS_NEUROENDOCRINE_EXALLC	pancreas_neuroendocrine neoplasms	rs56017608	G	A	G	A	0.1075	-0.0939811	0.2902	0.0691893	150109397	0.702503	0.24606	3427	7	149806486	0.02428	9.92499e-06	ebi-a-GCST90001565	0.00568759	19.5914	21.6231
ebi-a-GCST90001565	CM DN (CD4-CD8-)	C3_PANCREAS_NEUROENDOCRINE_EXALLC	pancreas_neuroendocrine neoplasms	rs60587253	T	C	T	C	0.2836	-0.0791467	0.0298	0.0296513	79845905	0.831539	0.372055	3427	2	80073031	0.06362	8.53591e-06	ebi-a-GCST90001565	0.00576501	19.8597	21.6231
ebi-a-GCST90001565	CM DN (CD4-CD8-)	C3_PANCREAS_NEUROENDOCRINE_EXALLC	pancreas_neuroendocrine neoplasms	rs6093976	T	C	T	C	0.1607	-0.19679	0.1002	0.150781	44407140	0.255082	0.172912	3427	20	43035780	0.03604	8.46896e-06	ebi-a-GCST90001565	0.00576814	19.8705	21.6231
ebi-a-GCST90001565	CM DN (CD4-CD8-)	C3_PANCREAS_NEUROENDOCRINE_EXALLC	pancreas_neuroendocrine neoplasms	rs7419106	G	C	G	C	0.1238	-0.136354	0.8016	0.839212	4058840	0.421585	0.169664	3427	1	4118900	0.0273	5.97696e-06	ebi-a-GCST90001565	0.00596491	20.5524	21.6231
ebi-a-GCST90001565	CM DN (CD4-CD8-)	C3_PANCREAS_NEUROENDOCRINE_EXALLC	pancreas_neuroendocrine neoplasms	rs79148798	C	T	C	T	1.998	-0.394075	0.0007	0.00684904	132555766	0.618926	0.792315	3427	11	132425661	0.3872	2.61999e-07	ebi-a-GCST90001565	0.00770983	26.6113	21.6231
ebi-a-GCST90001569	EM DN (CD4-CD8-)	C3_PANCREAS_NEUROENDOCRINE_EXALLC	pancreas_neuroendocrine neoplasms	rs10947785	A	G	A	G	-0.1139	-0.0573698	0.5449	0.477142	39165042	0.646294	0.125011	3395	6	39132818	0.02462	3.83398e-06	ebi-a-GCST90001569	0.00626473	21.3902	24.1204
ebi-a-GCST90001569	EM DN (CD4-CD8-)	C3_PANCREAS_NEUROENDOCRINE_EXALLC	pancreas_neuroendocrine neoplasms	rs11124150	G	A	G	A	-0.1192	-0.0741577	0.5956	0.612724	98288549	0.564826	0.128816	3395	2	98905012	0.02478	1.58899e-06	ebi-a-GCST90001569	0.00676956	23.1257	24.1204
ebi-a-GCST90001569	EM DN (CD4-CD8-)	C3_PANCREAS_NEUROENDOCRINE_EXALLC	pancreas_neuroendocrine neoplasms	rs111902980	A	G	A	G	0.4732	0.500489	0.0193	0.0682683	157984660	0.0438642	0.248334	3395	1	157954450	0.08644	4.71498e-08	ebi-a-GCST90001569	0.00874991	29.9505	24.1204
ebi-a-GCST90001569	EM DN (CD4-CD8-)	C3_PANCREAS_NEUROENDOCRINE_EXALLC	pancreas_neuroendocrine neoplasms	rs113500908	T	C	T	C	0.2901	0.336609	0.0449	0.0577618	100326623	0.209854	0.268436	3395	6	100774499	0.05795	5.82304e-07	ebi-a-GCST90001569	0.00732748	25.0457	24.1204
ebi-a-GCST90001569	EM DN (CD4-CD8-)	C3_PANCREAS_NEUROENDOCRINE_EXALLC	pancreas_neuroendocrine neoplasms	rs117142611	A	G	A	G	0.9711	0.818054	0.0028	0.00461566	47625358	0.397365	0.966583	3395	19	48128615	0.2159	7.11803e-06	ebi-a-GCST90001569	0.00592383	20.2193	24.1204
ebi-a-GCST90001569	EM DN (CD4-CD8-)	C3_PANCREAS_NEUROENDOCRINE_EXALLC	pancreas_neuroendocrine neoplasms	rs11980500	A	G	A	G	0.1414	0.261438	0.1873	0.193209	14842803	0.0957723	0.156953	3395	7	14882428	0.03151	7.40491e-06	ebi-a-GCST90001569	0.00589649	20.1255	24.1204
ebi-a-GCST90001569	EM DN (CD4-CD8-)	C3_PANCREAS_NEUROENDOCRINE_EXALLC	pancreas_neuroendocrine neoplasms	rs13170001	T	C	T	C	-0.1307	0.134437	0.2758	0.272163	2685436	0.334692	0.139356	3395	5	2685550	0.02667	9.91608e-07	ebi-a-GCST90001569	0.00702432	24.0021	24.1204
ebi-a-GCST90001569	EM DN (CD4-CD8-)	C3_PANCREAS_NEUROENDOCRINE_EXALLC	pancreas_neuroendocrine neoplasms	rs139249541	G	A	G	A	0.3984	0.370697	0.0314	0.015389	101846886	0.46685	0.509469	3395	6	102294761	0.07064	1.84599e-08	ebi-a-GCST90001569	0.00928213	31.7893	24.1204
ebi-a-GCST90001569	EM DN (CD4-CD8-)	C3_PANCREAS_NEUROENDOCRINE_EXALLC	pancreas_neuroendocrine neoplasms	rs141519401	T	G	T	G	0.1758	0.490436	0.1093	0.0150983	14397538	0.331434	0.504964	3395	16	14491395	0.03878	5.98398e-06	ebi-a-GCST90001569	0.00601674	20.5384	24.1204
ebi-a-GCST90001569	EM DN (CD4-CD8-)	C3_PANCREAS_NEUROENDOCRINE_EXALLC	pancreas_neuroendocrine neoplasms	rs142885636	G	A	G	A	0.3469	-0.287481	0.0255	0.0161276	72946353	0.570931	0.507307	3395	2	73173482	0.07675	6.40796e-06	ebi-a-GCST90001569	0.00598145	20.4172	24.1204
ebi-a-GCST90001569	EM DN (CD4-CD8-)	C3_PANCREAS_NEUROENDOCRINE_EXALLC	pancreas_neuroendocrine neoplasms	rs1573041	T	C	T	C	0.12	0.00552824	0.2608	0.269879	133278298	0.968872	0.141665	3395	10	135091802	0.02659	6.60496e-06	ebi-a-GCST90001569	0.00596332	20.3549	24.1204
ebi-a-GCST90001569	EM DN (CD4-CD8-)	C3_PANCREAS_NEUROENDOCRINE_EXALLC	pancreas_neuroendocrine neoplasms	rs541367304	A	G	A	G	-1.32	-1.02182	0.0032	0.00452464	198313928	0.270377	0.927075	3395	1	198283058	0.2475	1.02101e-07	ebi-a-GCST90001569	0.00830872	28.4277	24.1204
ebi-a-GCST90001569	EM DN (CD4-CD8-)	C3_PANCREAS_NEUROENDOCRINE_EXALLC	pancreas_neuroendocrine neoplasms	rs569669132	C	T	C	T	-0.6792	-0.0260679	0.0078	0.00395715	77925729	0.979666	1.02278	3395	15	78218071	0.1511	7.20095e-06	ebi-a-GCST90001569	0.00591629	20.1934	24.1204
ebi-a-GCST90001569	EM DN (CD4-CD8-)	C3_PANCREAS_NEUROENDOCRINE_EXALLC	pancreas_neuroendocrine neoplasms	rs577044375	C	T	C	T	-0.4447	0.185004	0.0147	0.0468402	135279058	0.537158	0.299788	3395	9	138170904	0.09842	6.42495e-06	ebi-a-GCST90001569	0.00597756	20.4038	24.1204
ebi-a-GCST90001569	EM DN (CD4-CD8-)	C3_PANCREAS_NEUROENDOCRINE_EXALLC	pancreas_neuroendocrine neoplasms	rs6710361	A	G	A	G	0.177	0.18649	0.1985	0.190063	86820022	0.241604	0.159259	3395	2	87047145	0.03027	5.45205e-09	ebi-a-GCST90001569	0.0099708	34.1716	24.1204
ebi-a-GCST90001569	EM DN (CD4-CD8-)	C3_PANCREAS_NEUROENDOCRINE_EXALLC	pancreas_neuroendocrine neoplasms	rs76685729	G	A	G	A	-0.2618	0.125864	0.052	0.0133332	187140473	0.814092	0.535249	3395	2	188005200	0.05651	3.73396e-06	ebi-a-GCST90001569	0.0062822	21.4503	24.1204
ebi-a-GCST90001569	EM DN (CD4-CD8-)	C3_PANCREAS_NEUROENDOCRINE_EXALLC	pancreas_neuroendocrine neoplasms	rs78522661	T	C	T	C	0.1848	-0.192379	0.0975	0.0438497	180423567	0.537393	0.311919	3395	5	179850567	0.0398	3.56903e-06	ebi-a-GCST90001569	0.00631028	21.5468	24.1204
ebi-a-GCST90001569	EM DN (CD4-CD8-)	C3_PANCREAS_NEUROENDOCRINE_EXALLC	pancreas_neuroendocrine neoplasms	rs7869045	A	G	A	G	-0.2527	0.0566435	0.0457	0.0291348	121822216	0.878784	0.371405	3395	9	124584495	0.05692	9.33405e-06	ebi-a-GCST90001569	0.00577201	19.6981	24.1204
ebi-a-GCST90001569	EM DN (CD4-CD8-)	C3_PANCREAS_NEUROENDOCRINE_EXALLC	pancreas_neuroendocrine neoplasms	rs9896155	G	A	G	A	0.1522	-0.0881818	0.6739	0.416111	35467678	0.486951	0.12685	3395	17	33794697	0.02556	2.837e-09	ebi-a-GCST90001569	0.0103361	35.4366	24.1204
ebi-a-GCST90001571	EM DN (CD4-CD8-)	C3_PANCREAS_NEUROENDOCRINE_EXALLC	pancreas_neuroendocrine neoplasms	rs10225877	T	A	T	A	-0.1278	-0.260033	0.2946	0.150351	55083129	0.135014	0.173979	3427	7	55150822	0.02656	1.55299e-06	ebi-a-GCST90001571	0.00671069	23.1394	24.424
ebi-a-GCST90001571	EM DN (CD4-CD8-)	C3_PANCREAS_NEUROENDOCRINE_EXALLC	pancreas_neuroendocrine neoplasms	rs11180778	C	T	C	T	0.1213	0.146211	0.272	0.293285	75977277	0.28849	0.137748	3427	12	76371057	0.02717	8.31209e-06	ebi-a-GCST90001571	0.00578242	19.92	24.424
ebi-a-GCST90001571	EM DN (CD4-CD8-)	C3_PANCREAS_NEUROENDOCRINE_EXALLC	pancreas_neuroendocrine neoplasms	rs111902980	A	G	A	G	0.4328	0.500489	0.0193	0.0682683	157984660	0.0438642	0.248334	3427	1	157954450	0.08768	8.35007e-07	ebi-a-GCST90001571	0.00705964	24.3512	24.424
ebi-a-GCST90001571	EM DN (CD4-CD8-)	C3_PANCREAS_NEUROENDOCRINE_EXALLC	pancreas_neuroendocrine neoplasms	rs113075410	G	A	G	A	0.2447	-0.318326	0.0543	0.00535007	100987724	0.705739	0.843055	3427	6	101435600	0.05465	7.787e-06	ebi-a-GCST90001571	0.00581621	20.0371	24.424
ebi-a-GCST90001571	EM DN (CD4-CD8-)	C3_PANCREAS_NEUROENDOCRINE_EXALLC	pancreas_neuroendocrine neoplasms	rs113500908	T	C	T	C	0.3476	0.336609	0.0449	0.0577618	100326623	0.209854	0.268436	3427	6	100774499	0.05835	2.83498e-09	ebi-a-GCST90001571	0.0102492	35.467	24.424
ebi-a-GCST90001571	EM DN (CD4-CD8-)	C3_PANCREAS_NEUROENDOCRINE_EXALLC	pancreas_neuroendocrine neoplasms	rs116230798	T	C	T	C	-0.2684	0.456239	0.0505	0.0101098	94789418	0.457167	0.613622	3427	1	95254974	0.05681	2.40497e-06	ebi-a-GCST90001571	0.00647116	22.3081	24.424
ebi-a-GCST90001571	EM DN (CD4-CD8-)	C3_PANCREAS_NEUROENDOCRINE_EXALLC	pancreas_neuroendocrine neoplasms	rs11635763	G	A	G	A	0.1159	-0.0777145	0.4234	0.284139	26932035	0.576174	0.139029	3427	15	27177182	0.02481	3.092e-06	ebi-a-GCST90001571	0.00632765	21.8102	24.424
ebi-a-GCST90001571	EM DN (CD4-CD8-)	C3_PANCREAS_NEUROENDOCRINE_EXALLC	pancreas_neuroendocrine neoplasms	rs116877116	A	G	A	G	0.1973	0.244716	0.1008	0.0176584	134478098	0.595846	0.461395	3427	8	135490341	0.04041	1.09199e-06	ebi-a-GCST90001571	0.00690799	23.8245	24.424
ebi-a-GCST90001571	EM DN (CD4-CD8-)	C3_PANCREAS_NEUROENDOCRINE_EXALLC	pancreas_neuroendocrine neoplasms	rs13210358	T	C	T	C	0.4707	0.511029	0.0312	0.018157	101824359	0.277208	0.470295	3427	6	102272234	0.07114	4.23545e-11	ebi-a-GCST90001571	0.0126134	43.7529	24.424
ebi-a-GCST90001571	EM DN (CD4-CD8-)	C3_PANCREAS_NEUROENDOCRINE_EXALLC	pancreas_neuroendocrine neoplasms	rs140247402	T	C	T	C	-0.2519	-0.260473	0.049	0.168584	1332268	0.11781	0.166539	3427	17	1235562	0.05542	5.67701e-06	ebi-a-GCST90001571	0.00599237	20.6476	24.424
ebi-a-GCST90001571	EM DN (CD4-CD8-)	C3_PANCREAS_NEUROENDOCRINE_EXALLC	pancreas_neuroendocrine neoplasms	rs141519401	T	G	T	G	0.1737	0.490436	0.1099	0.0150983	14397538	0.331434	0.504964	3427	16	14491395	0.03911	9.22401e-06	ebi-a-GCST90001571	0.00572292	19.7138	24.424
ebi-a-GCST90001571	EM DN (CD4-CD8-)	C3_PANCREAS_NEUROENDOCRINE_EXALLC	pancreas_neuroendocrine neoplasms	rs28555522	G	A	G	A	0.1258	0.16679	0.3077	0.219169	141838834	0.269286	0.150981	3427	3	141557676	0.02629	1.77701e-06	ebi-a-GCST90001571	0.00663703	22.8837	24.424
ebi-a-GCST90001571	EM DN (CD4-CD8-)	C3_PANCREAS_NEUROENDOCRINE_EXALLC	pancreas_neuroendocrine neoplasms	rs28647367	A	G	A	G	0.2288	-1.04338	0.0601	0.00251375	141095984	0.400158	1.24015	3427	8	142106083	0.05128	8.40892e-06	ebi-a-GCST90001571	0.00577546	19.8958	24.424
ebi-a-GCST90001571	EM DN (CD4-CD8-)	C3_PANCREAS_NEUROENDOCRINE_EXALLC	pancreas_neuroendocrine neoplasms	rs34546581	A	G	A	G	0.2019	0.170046	0.1923	0.18842	86794536	0.286005	0.159379	3427	2	87021659	0.03063	5.06058e-11	ebi-a-GCST90001571	0.0125197	43.4235	24.424
ebi-a-GCST90001571	EM DN (CD4-CD8-)	C3_PANCREAS_NEUROENDOCRINE_EXALLC	pancreas_neuroendocrine neoplasms	rs4583837	T	C	T	C	0.2578	-0.15315	0.0519	0.195223	107082667	0.330656	0.157434	3427	4	108003824	0.05553	3.57701e-06	ebi-a-GCST90001571	0.00624991	21.5406	24.424
ebi-a-GCST90001571	EM DN (CD4-CD8-)	C3_PANCREAS_NEUROENDOCRINE_EXALLC	pancreas_neuroendocrine neoplasms	rs541367304	A	G	A	G	-1.24	-1.02182	0.0032	0.00452464	198313928	0.270377	0.927075	3427	1	198283058	0.252	9.04795e-07	ebi-a-GCST90001571	0.00701569	24.1985	24.424
ebi-a-GCST90001571	EM DN (CD4-CD8-)	C3_PANCREAS_NEUROENDOCRINE_EXALLC	pancreas_neuroendocrine neoplasms	rs55781756	A	G	A	G	0.1501	-0.33491	0.2151	0.0861841	32827929	0.136543	0.224955	3427	6	32795706	0.0323	3.51504e-06	ebi-a-GCST90001571	0.00626202	21.5826	24.424
ebi-a-GCST90001571	EM DN (CD4-CD8-)	C3_PANCREAS_NEUROENDOCRINE_EXALLC	pancreas_neuroendocrine neoplasms	rs75679242	A	C	A	C	-0.1752	-0.0432925	0.1148	0.196995	44068820	0.784753	0.158505	3427	11	44090370	0.03783	3.79498e-06	ebi-a-GCST90001571	0.00621973	21.4359	24.424
ebi-a-GCST90001571	EM DN (CD4-CD8-)	C3_PANCREAS_NEUROENDOCRINE_EXALLC	pancreas_neuroendocrine neoplasms	rs76747637	A	G	A	G	0.6931	-0.0742499	0.0064	0.0532232	80171338	0.792622	0.282418	3427	7	79800654	0.151	4.57299e-06	ebi-a-GCST90001571	0.00611029	21.0564	24.424
ebi-a-GCST90001571	EM DN (CD4-CD8-)	C3_PANCREAS_NEUROENDOCRINE_EXALLC	pancreas_neuroendocrine neoplasms	rs77784181	A	G	A	G	1.494	1.43657	0.0012	0.00782021	129268196	0.0408385	0.702421	3427	4	130189351	0.3368	9.40199e-06	ebi-a-GCST90001571	0.00570895	19.6654	24.424
ebi-a-GCST90001571	EM DN (CD4-CD8-)	C3_PANCREAS_NEUROENDOCRINE_EXALLC	pancreas_neuroendocrine neoplasms	rs78118522	C	A	C	A	-0.1278	-0.200654	0.2858	0.451093	107836738	0.108973	0.125187	3427	11	107707464	0.02756	3.65603e-06	ebi-a-GCST90001571	0.00623552	21.4907	24.424
ebi-a-GCST90001571	EM DN (CD4-CD8-)	C3_PANCREAS_NEUROENDOCRINE_EXALLC	pancreas_neuroendocrine neoplasms	rs78522661	T	C	T	C	0.1964	-0.192379	0.0976	0.0438497	180423567	0.537393	0.311919	3427	5	179850567	0.04026	1.11199e-06	ebi-a-GCST90001571	0.0068963	23.7838	24.424
ebi-a-GCST90001571	EM DN (CD4-CD8-)	C3_PANCREAS_NEUROENDOCRINE_EXALLC	pancreas_neuroendocrine neoplasms	rs9896155	G	A	G	A	0.1315	-0.0881818	0.6738	0.416111	35467678	0.486951	0.12685	3427	17	33794697	0.02587	3.91399e-07	ebi-a-GCST90001571	0.00748312	25.8229	24.424
ebi-a-GCST90001575	Naive CD4+ %T ce	C3_PANCREAS_NEUROENDOCRINE_EXALLC	pancreas_neuroendocrine neoplasms	rs114825362	C	G	C	G	0.3918	1.17237	0.0201	0.00646159	101060608	0.0127125	0.470505	3427	1	101526164	0.08731	7.45899e-06	ebi-a-GCST90001575	0.00584174	20.1255	21.6111
ebi-a-GCST90001575	Naive CD4+ %T ce	C3_PANCREAS_NEUROENDOCRINE_EXALLC	pancreas_neuroendocrine neoplasms	rs12712610	G	A	G	A	0.1236	0.0248417	0.2969	0.124904	38670107	0.895515	0.189156	3427	2	38897249	0.02672	3.865e-06	ebi-a-GCST90001575	0.00620507	21.3851	21.6111
ebi-a-GCST90001575	Naive CD4+ %T ce	C3_PANCREAS_NEUROENDOCRINE_EXALLC	pancreas_neuroendocrine neoplasms	rs1379152	C	G	C	G	-0.1242	-0.0150534	0.7457	0.698213	63632704	0.912184	0.136497	3427	4	64498422	0.02775	7.92392e-06	ebi-a-GCST90001575	0.00581128	20.02	21.6111
ebi-a-GCST90001575	Naive CD4+ %T ce	C3_PANCREAS_NEUROENDOCRINE_EXALLC	pancreas_neuroendocrine neoplasms	rs140125890	C	G	C	G	0.6573	0.22236	0.0071	0.0329758	40882580	0.538312	0.361344	3427	4	40884597	0.1386	2.20201e-06	ebi-a-GCST90001575	0.00651997	22.4775	21.6111
ebi-a-GCST90001575	Naive CD4+ %T ce	C3_PANCREAS_NEUROENDOCRINE_EXALLC	pancreas_neuroendocrine neoplasms	rs145775506	G	T	G	T	0.898	0.945108	0.0035	0.00599296	208985522	0.248738	0.819396	3427	2	209850246	0.2016	8.71405e-06	ebi-a-GCST90001575	0.00575639	19.8298	21.6111
ebi-a-GCST90001575	Naive CD4+ %T ce	C3_PANCREAS_NEUROENDOCRINE_EXALLC	pancreas_neuroendocrine neoplasms	rs146329634	T	C	T	C	-0.3103	0.754757	0.0328	0.0184346	88967255	0.10434	0.464704	3427	14	89433599	0.0671	3.89e-06	ebi-a-GCST90001575	0.00620159	21.373	21.6111
ebi-a-GCST90001575	Naive CD4+ %T ce	C3_PANCREAS_NEUROENDOCRINE_EXALLC	pancreas_neuroendocrine neoplasms	rs150607181	C	G	C	G	0.4463	-0.783254	0.0168	0.0176347	239517251	0.114462	0.496216	3427	1	239680551	0.09653	3.925e-06	ebi-a-GCST90001575	0.0061989	21.3637	21.6111
ebi-a-GCST90001575	Naive CD4+ %T ce	C3_PANCREAS_NEUROENDOCRINE_EXALLC	pancreas_neuroendocrine neoplasms	rs150981153	C	A	C	A	-0.5635	0.0701163	0.0117	0.0104913	57306862	0.907464	0.603217	3427	2	57533997	0.1123	5.44503e-07	ebi-a-GCST90001575	0.00729349	25.1637	21.6111
ebi-a-GCST90001575	Naive CD4+ %T ce	C3_PANCREAS_NEUROENDOCRINE_EXALLC	pancreas_neuroendocrine neoplasms	rs157386	A	G	A	G	-0.1879	-0.00836954	0.1029	0.128414	19795808	0.96493	0.190355	3427	17	19699121	0.04012	2.943e-06	ebi-a-GCST90001575	0.00635985	21.9219	21.6111
ebi-a-GCST90001575	Naive CD4+ %T ce	C3_PANCREAS_NEUROENDOCRINE_EXALLC	pancreas_neuroendocrine neoplasms	rs17583875	A	G	A	G	1.013	0.155915	0.0029	0.0215097	197955640	0.725934	0.444785	3427	1	197924770	0.2196	4.14897e-06	ebi-a-GCST90001575	0.00617095	21.2667	21.6111
ebi-a-GCST90001575	Naive CD4+ %T ce	C3_PANCREAS_NEUROENDOCRINE_EXALLC	pancreas_neuroendocrine neoplasms	rs1849779	T	C	T	C	0.1127	0.158519	0.3826	0.382971	43280984	0.218455	0.128809	3427	12	43674787	0.02504	6.97798e-06	ebi-a-GCST90001575	0.00587632	20.2454	21.6111
ebi-a-GCST90001575	Naive CD4+ %T ce	C3_PANCREAS_NEUROENDOCRINE_EXALLC	pancreas_neuroendocrine neoplasms	rs2516718	T	C	T	C	0.178	-1.01115	0.233	0.00877651	30256126	0.128269	0.664809	3427	6	30223903	0.04022	9.90809e-06	ebi-a-GCST90001575	0.00568286	19.575	21.6111
ebi-a-GCST90001575	Naive CD4+ %T ce	C3_PANCREAS_NEUROENDOCRINE_EXALLC	pancreas_neuroendocrine neoplasms	rs36088117	T	G	T	G	0.1592	0.227798	0.132	0.127819	11876331	0.222927	0.186906	3427	4	11877955	0.03586	9.29608e-06	ebi-a-GCST90001575	0.00571822	19.6975	21.6111
ebi-a-GCST90001575	Naive CD4+ %T ce	C3_PANCREAS_NEUROENDOCRINE_EXALLC	pancreas_neuroendocrine neoplasms	rs4507432	G	A	G	A	-0.1496	-0.0835359	0.7794	0.775087	1746473	0.576289	0.149488	3427	4	1748200	0.02993	6.06597e-07	ebi-a-GCST90001575	0.00723737	24.9687	21.6111
ebi-a-GCST90001575	Naive CD4+ %T ce	C3_PANCREAS_NEUROENDOCRINE_EXALLC	pancreas_neuroendocrine neoplasms	rs4792002	G	A	G	A	0.116	-0.0767567	0.3446	0.496786	7950038	0.536607	0.124211	3427	17	7853356	0.0258	7.09496e-06	ebi-a-GCST90001575	0.00586419	20.2033	21.6111
ebi-a-GCST90001575	Naive CD4+ %T ce	C3_PANCREAS_NEUROENDOCRINE_EXALLC	pancreas_neuroendocrine neoplasms	rs4959028	G	A	G	A	-0.1816	-0.326847	0.2288	0.11105	32415361	0.104647	0.201418	3427	6	32383138	0.03351	6.38807e-08	ebi-a-GCST90001575	0.00849694	29.3514	21.6111
ebi-a-GCST90001575	Naive CD4+ %T ce	C3_PANCREAS_NEUROENDOCRINE_EXALLC	pancreas_neuroendocrine neoplasms	rs4959365	G	A	G	A	-0.1174	-0.0529641	0.3713	0.303272	6026517	0.696267	0.135678	3427	6	6026750	0.02483	2.38501e-06	ebi-a-GCST90001575	0.00648104	22.3424	21.6111
ebi-a-GCST90001575	Naive CD4+ %T ce	C3_PANCREAS_NEUROENDOCRINE_EXALLC	pancreas_neuroendocrine neoplasms	rs5767274	T	C	T	C	0.163	0.036752	0.1228	0.246457	46584877	0.800871	0.145714	3427	22	46980774	0.03647	8.09506e-06	ebi-a-GCST90001575	0.00579516	19.9641	21.6111
ebi-a-GCST90001575	Naive CD4+ %T ce	C3_PANCREAS_NEUROENDOCRINE_EXALLC	pancreas_neuroendocrine neoplasms	rs57810789	T	C	T	C	0.124	0.117728	0.2565	0.108422	184429202	0.561852	0.202946	3427	4	185350356	0.02759	7.20394e-06	ebi-a-GCST90001575	0.00585968	20.1877	21.6111
ebi-a-GCST90001575	Naive CD4+ %T ce	C3_PANCREAS_NEUROENDOCRINE_EXALLC	pancreas_neuroendocrine neoplasms	rs6046769	G	A	G	A	0.1118	0.0235036	0.6265	0.688003	20257484	0.861756	0.13497	3427	20	20238128	0.0249	7.36394e-06	ebi-a-GCST90001575	0.00584822	20.148	21.6111
ebi-a-GCST90001575	Naive CD4+ %T ce	C3_PANCREAS_NEUROENDOCRINE_EXALLC	pancreas_neuroendocrine neoplasms	rs6576734	T	G	T	G	-0.1307	-0.0165285	0.7693	0.687324	84917759	0.902586	0.135042	3427	1	85383442	0.02908	7.14398e-06	ebi-a-GCST90001575	0.00585998	20.1887	21.6111
ebi-a-GCST90001575	Naive CD4+ %T ce	C3_PANCREAS_NEUROENDOCRINE_EXALLC	pancreas_neuroendocrine neoplasms	rs7042017	T	C	T	C	-0.1265	0.435014	0.2533	0.107865	90017184	0.0332836	0.204362	3427	9	92779466	0.02799	6.42007e-06	ebi-a-GCST90001575	0.00592489	20.4137	21.6111
ebi-a-GCST90001575	Naive CD4+ %T ce	C3_PANCREAS_NEUROENDOCRINE_EXALLC	pancreas_neuroendocrine neoplasms	rs72613709	G	T	G	T	-0.3134	-0.245056	0.0376	0.0934816	196196043	0.258772	0.216998	3427	2	197060767	0.064	1.01501e-06	ebi-a-GCST90001575	0.00694857	23.9654	21.6111
ebi-a-GCST90001575	Naive CD4+ %T ce	C3_PANCREAS_NEUROENDOCRINE_EXALLC	pancreas_neuroendocrine neoplasms	rs72721071	G	A	G	A	0.2158	-0.368265	0.0795	0.0101125	93705060	0.529551	0.585763	3427	1	94170616	0.04739	5.44102e-06	ebi-a-GCST90001575	0.00601444	20.7241	21.6111
ebi-a-GCST90001575	Naive CD4+ %T ce	C3_PANCREAS_NEUROENDOCRINE_EXALLC	pancreas_neuroendocrine neoplasms	rs75010615	T	C	T	C	-1.396	-0.124355	0.002	0.035835	40740199	0.713262	0.338401	3427	17	38896451	0.3061	5.29298e-06	ebi-a-GCST90001575	0.00603257	20.7869	21.6111
ebi-a-GCST90001575	Naive CD4+ %T ce	C3_PANCREAS_NEUROENDOCRINE_EXALLC	pancreas_neuroendocrine neoplasms	rs76139558	C	G	C	G	-0.647	1.29091	0.0067	0.00306208	2745168	0.229397	1.07404	3427	10	2787360	0.143	6.27105e-06	ebi-a-GCST90001575	0.00593794	20.4589	21.6111
ebi-a-GCST90001575	Naive CD4+ %T ce	C3_PANCREAS_NEUROENDOCRINE_EXALLC	pancreas_neuroendocrine neoplasms	rs7636470	G	C	G	C	0.1666	0.290931	0.152	0.101558	186888792	0.167459	0.210756	3427	3	186606581	0.0336	7.491e-07	ebi-a-GCST90001575	0.00712283	24.5707	21.6111
ebi-a-GCST90001575	Naive CD4+ %T ce	C3_PANCREAS_NEUROENDOCRINE_EXALLC	pancreas_neuroendocrine neoplasms	rs76972929	T	C	T	C	1.203	0.266542	0.0019	0.0302944	153977712	0.467834	0.367134	3427	5	153357272	0.2692	8.12007e-06	ebi-a-GCST90001575	0.00579353	19.9585	21.6111
ebi-a-GCST90001575	Naive CD4+ %T ce	C3_PANCREAS_NEUROENDOCRINE_EXALLC	pancreas_neuroendocrine neoplasms	rs7715223	A	C	A	C	-0.1898	-0.152426	0.1087	0.231167	15900015	0.305351	0.148704	3427	5	15900124	0.03845	8.34104e-07	ebi-a-GCST90001575	0.00706006	24.3526	21.6111
ebi-a-GCST90001575	Naive CD4+ %T ce	C3_PANCREAS_NEUROENDOCRINE_EXALLC	pancreas_neuroendocrine neoplasms	rs77253141	C	T	C	T	0.3012	0.833955	0.0368	0.0151799	24647341	0.0206995	0.360486	3427	8	24504854	0.06563	4.60903e-06	ebi-a-GCST90001575	0.00610844	21.05	21.6111
ebi-a-GCST90001575	Naive CD4+ %T ce	C3_PANCREAS_NEUROENDOCRINE_EXALLC	pancreas_neuroendocrine neoplasms	rs78137572	C	T	C	T	0.1737	-0.111076	0.1157	0.122241	15566538	0.556809	0.189037	3427	19	15677349	0.03748	3.72598e-06	ebi-a-GCST90001575	0.00622835	21.4658	21.6111
ebi-a-GCST90001575	Naive CD4+ %T ce	C3_PANCREAS_NEUROENDOCRINE_EXALLC	pancreas_neuroendocrine neoplasms	rs79538978	C	T	C	T	0.3248	0.266794	0.0357	0.0716597	57293569	0.271534	0.242642	3427	18	54960800	0.06465	5.30701e-07	ebi-a-GCST90001575	0.00731129	25.2256	21.6111
ebi-a-GCST90001575	Naive CD4+ %T ce	C3_PANCREAS_NEUROENDOCRINE_EXALLC	pancreas_neuroendocrine neoplasms	rs980169	G	A	G	A	0.1169	0.165882	0.6697	0.742309	96177339	0.24708	0.143315	3427	15	96720568	0.02592	6.73101e-06	ebi-a-GCST90001575	0.00590031	20.3285	21.6111
ebi-a-GCST90001575	Naive CD4+ %T ce	C3_PANCREAS_NEUROENDOCRINE_EXALLC	pancreas_neuroendocrine neoplasms	rs9990031	T	C	T	C	-0.1348	-0.0466602	0.788	0.818644	129718993	0.773621	0.162216	3427	3	129437836	0.03038	9.43496e-06	ebi-a-GCST90001575	0.00571218	19.6766	21.6111
ebi-a-GCST90001582	CD14+ CD16- monoc	C3_PANCREAS_NEUROENDOCRINE_EXALLC	pancreas_neuroendocrine neoplasms	rs10029045	A	T	A	T	-0.1071	0.171414	0.4675	0.451421	36006714	0.172213	0.125566	3629	4	36008336	0.0242	9.87393e-06	ebi-a-GCST90001582	0.00536814	19.5753	22.9237
ebi-a-GCST90001582	CD14+ CD16- monoc	C3_PANCREAS_NEUROENDOCRINE_EXALLC	pancreas_neuroendocrine neoplasms	rs10094039	G	A	G	A	-0.137	-0.140878	0.7531	0.621396	129577430	0.27382	0.128737	3629	8	130589676	0.02784	9.08908e-07	ebi-a-GCST90001582	0.00662868	24.2027	22.9237
ebi-a-GCST90001582	CD14+ CD16- monoc	C3_PANCREAS_NEUROENDOCRINE_EXALLC	pancreas_neuroendocrine neoplasms	rs111463078	A	T	A	T	0.3431	-0.300906	0.0263	0.00582937	2493573	0.721887	0.845388	3629	8	2350689	0.07615	6.83093e-06	ebi-a-GCST90001582	0.00556278	20.2891	22.9237
ebi-a-GCST90001582	CD14+ CD16- monoc	C3_PANCREAS_NEUROENDOCRINE_EXALLC	pancreas_neuroendocrine neoplasms	rs11177104	A	G	A	G	-0.6203	0.0884221	0.0076	0.0691271	68212103	0.720414	0.247054	3629	12	68605883	0.1351	4.583e-06	ebi-a-GCST90001582	0.00577551	21.0695	22.9237
ebi-a-GCST90001582	CD14+ CD16- monoc	C3_PANCREAS_NEUROENDOCRINE_EXALLC	pancreas_neuroendocrine neoplasms	rs118111037	T	C	T	C	-1.458	-0.257389	0.0012	0.0251089	35561977	0.514469	0.394832	3629	22	35958024	0.3235	6.81397e-06	ebi-a-GCST90001582	0.00556616	20.3015	22.9237
ebi-a-GCST90001582	CD14+ CD16- monoc	C3_PANCREAS_NEUROENDOCRINE_EXALLC	pancreas_neuroendocrine neoplasms	rs12501003	G	A	G	A	0.1613	-0.131042	0.1674	0.0344903	91589767	0.70044	0.340611	3629	4	92510918	0.03189	4.44795e-07	ebi-a-GCST90001582	0.00700038	25.5694	22.9237
ebi-a-GCST90001582	CD14+ CD16- monoc	C3_PANCREAS_NEUROENDOCRINE_EXALLC	pancreas_neuroendocrine neoplasms	rs1375493	A	G	A	G	0.1517	-0.0476074	0.3781	0.612379	181459039	0.70869	0.127423	3629	2	182323766	0.02476	9.91791e-10	ebi-a-GCST90001582	0.010238	37.5172	22.9237
ebi-a-GCST90001582	CD14+ CD16- monoc	C3_PANCREAS_NEUROENDOCRINE_EXALLC	pancreas_neuroendocrine neoplasms	rs149927978	C	T	C	T	-0.5694	0.146159	0.0087	0.0115168	105172012	0.808138	0.601902	3629	14	105638349	0.1283	9.36009e-06	ebi-a-GCST90001582	0.00539814	19.6853	22.9237
ebi-a-GCST90001582	CD14+ CD16- monoc	C3_PANCREAS_NEUROENDOCRINE_EXALLC	pancreas_neuroendocrine neoplasms	rs150649461	C	G	C	G	0.2921	0.300769	0.0459	0.0274498	92460097	0.435957	0.386077	3629	1	92925654	0.06379	4.83203e-06	ebi-a-GCST90001582	0.00574472	20.9565	22.9237
ebi-a-GCST90001582	CD14+ CD16- monoc	C3_PANCREAS_NEUROENDOCRINE_EXALLC	pancreas_neuroendocrine neoplasms	rs17465420	C	T	C	T	0.1094	-0.0593631	0.4241	0.610527	37932916	0.643286	0.128184	3629	1	38398588	0.02467	9.53103e-06	ebi-a-GCST90001582	0.00538967	19.6543	22.9237
ebi-a-GCST90001582	CD14+ CD16- monoc	C3_PANCREAS_NEUROENDOCRINE_EXALLC	pancreas_neuroendocrine neoplasms	rs183716470	G	T	G	T	-0.2044	-0.340922	0.081	0.0340603	81250552	0.330717	0.350501	3629	3	81299703	0.04519	6.32004e-06	ebi-a-GCST90001582	0.00560594	20.4474	22.9237
ebi-a-GCST90001582	CD14+ CD16- monoc	C3_PANCREAS_NEUROENDOCRINE_EXALLC	pancreas_neuroendocrine neoplasms	rs189962728	C	T	C	T	-2.572	-0.397	0.0004	0.0404488	57258279	0.209939	0.316654	3629	4	58124445	0.5658	5.67205e-06	ebi-a-GCST90001582	0.00566191	20.6527	22.9237
ebi-a-GCST90001582	CD14+ CD16- monoc	C3_PANCREAS_NEUROENDOCRINE_EXALLC	pancreas_neuroendocrine neoplasms	rs2120231	G	T	G	T	-0.1154	-0.051033	0.5141	0.557301	1112756	0.686063	0.126256	3629	17	1015996	0.02415	1.81798e-06	ebi-a-GCST90001582	0.00625268	22.8212	22.9237
ebi-a-GCST90001582	CD14+ CD16- monoc	C3_PANCREAS_NEUROENDOCRINE_EXALLC	pancreas_neuroendocrine neoplasms	rs2247998	A	G	A	G	-0.1145	-0.239715	0.6503	0.799166	85767839	0.123241	0.155526	3629	16	85801445	0.0254	6.69993e-06	ebi-a-GCST90001582	0.00556841	20.3097	22.9237
ebi-a-GCST90001582	CD14+ CD16- monoc	C3_PANCREAS_NEUROENDOCRINE_EXALLC	pancreas_neuroendocrine neoplasms	rs2418135	A	G	A	G	-0.1487	0.139101	0.5236	0.535415	111139029	0.264949	0.12478	3629	9	113901309	0.02438	1.16001e-09	ebi-a-GCST90001582	0.010147	37.1805	22.9237
ebi-a-GCST90001582	CD14+ CD16- monoc	C3_PANCREAS_NEUROENDOCRINE_EXALLC	pancreas_neuroendocrine neoplasms	rs28437286	G	A	G	A	-0.3633	-0.421881	0.0222	0.0391876	41643119	0.193356	0.324346	3629	21	43063279	0.08142	8.33105e-06	ebi-a-GCST90001582	0.00545639	19.8989	22.9237
ebi-a-GCST90001582	CD14+ CD16- monoc	C3_PANCREAS_NEUROENDOCRINE_EXALLC	pancreas_neuroendocrine neoplasms	rs2904118	T	C	T	C	-0.1157	-0.115934	0.6645	0.758108	56175185	0.430362	0.147018	3629	2	56402320	0.02572	6.99407e-06	ebi-a-GCST90001582	0.00554527	20.2249	22.9237
ebi-a-GCST90001582	CD14+ CD16- monoc	C3_PANCREAS_NEUROENDOCRINE_EXALLC	pancreas_neuroendocrine neoplasms	rs310730	C	T	C	T	0.3004	0.178378	0.0338	0.077494	4287127	0.445947	0.234034	3629	3	4328811	0.06623	5.91099e-06	ebi-a-GCST90001582	0.005637	20.5613	22.9237
ebi-a-GCST90001582	CD14+ CD16- monoc	C3_PANCREAS_NEUROENDOCRINE_EXALLC	pancreas_neuroendocrine neoplasms	rs41331448	G	A	G	A	0.7646	1.24069	0.0056	0.00546947	20715173	0.151574	0.865203	3629	13	21289312	0.1645	3.46897e-06	ebi-a-GCST90001582	0.00591796	21.5922	22.9237
ebi-a-GCST90001582	CD14+ CD16- monoc	C3_PANCREAS_NEUROENDOCRINE_EXALLC	pancreas_neuroendocrine neoplasms	rs445	T	C	T	C	-0.1822	-0.279723	0.1941	0.059026	92779056	0.29777	0.268647	3629	7	92408370	0.02999	1.36301e-09	ebi-a-GCST90001582	0.0100684	36.8896	22.9237
ebi-a-GCST90001582	CD14+ CD16- monoc	C3_PANCREAS_NEUROENDOCRINE_EXALLC	pancreas_neuroendocrine neoplasms	rs536943	G	A	G	A	-0.1442	-0.139907	0.1637	0.0976462	173496093	0.510958	0.212836	3629	3	173213883	0.03221	7.78198e-06	ebi-a-GCST90001582	0.0054925	20.0313	22.9237
ebi-a-GCST90001582	CD14+ CD16- monoc	C3_PANCREAS_NEUROENDOCRINE_EXALLC	pancreas_neuroendocrine neoplasms	rs55779804	C	G	C	G	-0.1931	-0.00565721	0.0805	0.0835301	6371649	0.98015	0.227374	3629	19	6371660	0.04302	7.37497e-06	ebi-a-GCST90001582	0.00552119	20.1365	22.9237
ebi-a-GCST90001582	CD14+ CD16- monoc	C3_PANCREAS_NEUROENDOCRINE_EXALLC	pancreas_neuroendocrine neoplasms	rs56010301	T	C	T	C	-0.1354	-0.0890026	0.2097	0.179834	53349680	0.584261	0.16266	3629	5	52645510	0.02942	4.34e-06	ebi-a-GCST90001582	0.0058028	21.1696	22.9237
ebi-a-GCST90001582	CD14+ CD16- monoc	C3_PANCREAS_NEUROENDOCRINE_EXALLC	pancreas_neuroendocrine neoplasms	rs58943387	G	T	G	T	-0.1471	-0.278696	0.1768	0.146725	191003178	0.116152	0.177385	3629	3	190720967	0.0314	2.89801e-06	ebi-a-GCST90001582	0.00601119	21.9344	22.9237
ebi-a-GCST90001582	CD14+ CD16- monoc	C3_PANCREAS_NEUROENDOCRINE_EXALLC	pancreas_neuroendocrine neoplasms	rs613224	C	T	C	T	0.3132	1.05531	0.0366	0.00409232	2945744	0.30109	1.02051	3629	8	2803266	0.06285	6.53296e-07	ebi-a-GCST90001582	0.00679648	24.8195	22.9237
ebi-a-GCST90001582	CD14+ CD16- monoc	C3_PANCREAS_NEUROENDOCRINE_EXALLC	pancreas_neuroendocrine neoplasms	rs78355921	C	G	C	G	-0.1946	-0.458196	0.0915	0.0210902	159972062	0.291373	0.434262	3629	1	159941852	0.04137	2.65497e-06	ebi-a-GCST90001582	0.00606021	22.1144	22.9237
ebi-a-GCST90001582	CD14+ CD16- monoc	C3_PANCREAS_NEUROENDOCRINE_EXALLC	pancreas_neuroendocrine neoplasms	rs8076666	G	A	G	A	0.1284	-0.134899	0.7778	0.880836	80250018	0.486057	0.193655	3629	17	78223817	0.02869	7.82294e-06	ebi-a-GCST90001582	0.00548898	20.0184	22.9237
ebi-a-GCST90001582	CD14+ CD16- monoc	C3_PANCREAS_NEUROENDOCRINE_EXALLC	pancreas_neuroendocrine neoplasms	rs9599503	C	T	C	T	-0.1276	0.0358609	0.2827	0.108274	34740682	0.858407	0.201011	3629	13	35314819	0.02661	1.67699e-06	ebi-a-GCST90001582	0.00629624	22.9812	22.9237
ebi-a-GCST90001582	CD14+ CD16- monoc	C3_PANCREAS_NEUROENDOCRINE_EXALLC	pancreas_neuroendocrine neoplasms	rs9747839	G	C	G	C	0.1288	-0.136173	0.4118	0.441111	83136753	0.290701	0.12888	3629	17	81084522	0.02734	2.54701e-06	ebi-a-GCST90001582	0.00607855	22.1817	22.9237
ebi-a-GCST90001599	DN (CD4-CD8-) %T	C3_PANCREAS_NEUROENDOCRINE_EXALLC	pancreas_neuroendocrine neoplasms	rs11124150	G	A	G	A	-0.1138	-0.0741577	0.5966	0.612724	98288549	0.564826	0.128816	3668	2	98905012	0.02481	4.66402e-06	ebi-a-GCST90001599	0.00570319	21.0278	26.0272
ebi-a-GCST90001599	DN (CD4-CD8-) %T	C3_PANCREAS_NEUROENDOCRINE_EXALLC	pancreas_neuroendocrine neoplasms	rs11180823	C	A	C	A	-0.1225	-0.241852	0.3615	0.509367	76084161	0.0536352	0.125327	3668	12	76477941	0.02472	7.52593e-07	ebi-a-GCST90001599	0.0066504	24.5436	26.0272
ebi-a-GCST90001599	DN (CD4-CD8-) %T	C3_PANCREAS_NEUROENDOCRINE_EXALLC	pancreas_neuroendocrine neoplasms	rs117051230	G	T	G	T	-0.4874	-0.056795	0.0116	0.0160888	18447099	0.907964	0.491277	3668	20	18427743	0.1083	6.99198e-06	ebi-a-GCST90001599	0.00549153	20.2431	26.0272
ebi-a-GCST90001599	DN (CD4-CD8-) %T	C3_PANCREAS_NEUROENDOCRINE_EXALLC	pancreas_neuroendocrine neoplasms	rs13108209	A	G	A	G	-0.1197	-0.157062	0.7135	0.671796	4352880	0.237467	0.132952	3668	4	4354607	0.02644	6.10099e-06	ebi-a-GCST90001599	0.00555669	20.4846	26.0272
ebi-a-GCST90001599	DN (CD4-CD8-) %T	C3_PANCREAS_NEUROENDOCRINE_EXALLC	pancreas_neuroendocrine neoplasms	rs139249541	G	A	G	A	0.4569	0.370697	0.0315	0.015389	101846886	0.46685	0.509469	3668	6	102294761	0.0704	9.72299e-11	ebi-a-GCST90001599	0.011353	42.0979	26.0272
[truncated: 2,024 more rows]

## Sheet: S4
Supplementary Table S4 SNPs of gastroenteropancreatic neuroendocrine neoplasms used as exposure in reverse MR.
[truncated: 179 more rows]

## Sheet: S5
Supplementary Table S5 Mendelian randomization approaches were employed to investigate the association between 91 inflammatory and immune-related proteins and gastroenteropancreatic neuroendocrine neoplasms.
[truncated: 102 more rows]

[truncated: 3 more sheets: S6, S7, S8]
